# Supplementary material for: Microbial metabolites tune amygdala neuronal hyperexcitability and anxiety-linked behaviors
Source: EMBO Mol Med. 2025 Feb 5;17(2):249–64. doi: 10.1038/s44321-024-00179-y (PMC11821874; doi:10.1038/s44321-024-00179-y)
Supplement: Supplementary file 3 — Source data Fig. 1 [file 44321_2024_179_MOESM3_ESM.zip › Fig 1 Source data.xlsx]

## Sheet: Fig1A
Distance (m)	SPF	GF
	75.9	45.6
	85.9	44.1
	58.4	52.2
	79.8	39.3
	94.5	51.6
	94.3	85.7
	51.6	33.5
	63.5	43.8
	54.2	39.2
	52.3	55.1

## Sheet: Fig 1B
EZM	SPF	GF
SPF vs GF(Fig1B)
time spent in open arms
	21.59	0
	29.33	6.64
	80.91	21.39
	31.56	0
	38.34	9.01
	42.94	30.46
	71.1	0
	28.43	23.39
	34.23	2.17
		22.09

## Sheet: Fig 1C
Figure1C	SPF	GF
	2	0
	0	0
	6	3
	4	0
	2	0
	3	2
	9	0
	2	1
	7	0
		2

## Sheet: Fig1I
SPF	spf1	spf2	spf3	spf4	Mean	Standard Deviation	SE of mean
PL	38	44	35	35	38	4.24264	2.12132
IL	42	35	33	41	37.75	4.42531	2.21265
BNST	12	11	22	20	16.25	5.56028	2.78014
BLA	12	14	25	22	18.25	6.23832	3.11916
CeA	13	8	6	15	10.5	4.20317	2.10159
CA1	32	35	37	38	35.5	2.64575	1.32288
GF	gf1	gf2	gf3	gf4	Mean	Standard Deviation	SE of mean
PL	44	38	35	37	38.5	3.87298	1.93649
IL	38	41	34	42	38.75	3.59398	1.79699
BNST	14	12	23	22	17.75	5.56028	2.78014
BLA	32	28	35	37	33	3.91578	1.95789
CeA	14	12	15	8	12.25	3.0957	1.54785
CA1	42	43	35	48	42	5.35413	2.67706
