# Supplementary material for: Microbial metabolites tune amygdala neuronal hyperexcitability and anxiety-linked behaviors
Source: EMBO Mol Med. 2025 Feb 5;17(2):249–64. doi: 10.1038/s44321-024-00179-y (PMC11821874; doi:10.1038/s44321-024-00179-y)
Supplement: Supplementary file 4 — Source data Fig. 2 [file 44321_2024_179_MOESM4_ESM.xlsx]

## Sheet: Fig2B
	SPF	GF
	-0.072113	-0.0681152
	-0.072113	-0.0681152
	-0.072113	-0.0680847
	-0.072113	-0.0680847
	-0.072113	-0.0680847
	-0.072113	-0.0680847
	-0.072113	-0.0680847
	-0.0721436	-0.0680847
	-0.0721436	-0.0680542
	-0.0721436	-0.0680542
	-0.0721436	-0.0680542
	-0.072113	-0.0680542
	-0.0721436	-0.0680542
	-0.0721436	-0.0680542
	-0.0721436	-0.0680542
	-0.0721436	-0.0680542
	-0.0721436	-0.0680237
	-0.0721436	-0.0680542
	-0.0721436	-0.0680542
	-0.0721436	-0.0680542
	-0.0721436	-0.0680542
	-0.072113	-0.0680542
	-0.072113	-0.0680542
	-0.072113	-0.0680542
	-0.072113	-0.0680542
	-0.072113	-0.0680542
	-0.072113	-0.0680542
	-0.072113	-0.0680847
	-0.072113	-0.0680847
	-0.072113	-0.0680847
	-0.072113	-0.0680847
	-0.072113	-0.0680847
	-0.072113	-0.0680847
	-0.0721436	-0.0680847
	-0.072113	-0.0680847
	-0.072113	-0.0680847
	-0.072113	-0.0680847
	-0.072113	-0.0680847
	-0.072113	-0.0680847
	-0.072113	-0.0680847
	-0.072113	-0.0680847
	-0.072113	-0.0680542
	-0.072113	-0.0680542
	-0.0720825	-0.0680542
	-0.0720825	-0.0680542
	-0.0720825	-0.0680542
	-0.0720825	-0.0680237
	-0.0720825	-0.0680237
	-0.0720825	-0.0680237
	-0.0720825	-0.0680237
	-0.0720825	-0.0680542
	-0.0720825	-0.0680542
	-0.0720825	-0.0680542
	-0.0720825	-0.0680542
	-0.0720825	-0.0680542
	-0.0720825	-0.0680542
	-0.0720825	-0.0680847
	-0.0720825	-0.0680847
	-0.0720825	-0.0680847
	-0.0720825	-0.0680847
	-0.0720825	-0.0680847
	-0.0720825	-0.0680847
	-0.0720825	-0.0680847
	-0.0720825	-0.0680847
	-0.0720825	-0.0680847
	-0.0720825	-0.0680847
	-0.0720825	-0.0680847
	-0.0720825	-0.0680847
	-0.0720825	-0.0681152
	-0.0720825	-0.0680847
	-0.0720825	-0.0680847
	-0.0720825	-0.0680847
	-0.0720825	-0.0680847
	-0.0720825	-0.0681152
	-0.0720825	-0.0681152
	-0.0720825	-0.0681152
	-0.0720825	-0.0681152
	-0.0720825	-0.0681152
	-0.072052	-0.0681152
	-0.072052	-0.0681152
	-0.072052	-0.0681152
	-0.072052	-0.0681152
	-0.072052	-0.0680847
	-0.072052	-0.0680847
	-0.072052	-0.0680847
	-0.072052	-0.0680847
	-0.072052	-0.0680847
	-0.072052	-0.0680847
	-0.072052	-0.0680847
	-0.072052	-0.0680847
	-0.072052	-0.0680847
	-0.072052	-0.0680847
	-0.072052	-0.0681152
	-0.072052	-0.0681152
	-0.072052	-0.0681152
	-0.072052	-0.0681152
	-0.072052	-0.0681152
	-0.072052	-0.0681152
	-0.072052	-0.0681152
	-0.072052	-0.0681152
	-0.072052	-0.0681152
	-0.072052	-0.0681152
	-0.072052	-0.0681152
	-0.072052	-0.0680847
	-0.072052	-0.0680847
	-0.072052	-0.0680847
	-0.072052	-0.0681152
	-0.072052	-0.0681152
	-0.072052	-0.0681152
	-0.072052	-0.0681458
	-0.0720825	-0.0681458
	-0.0720825	-0.0681458
	-0.0720825	-0.0681458
	-0.0720825	-0.0681458
	-0.0720825	-0.0681458
	-0.0720825	-0.0681763
	-0.072052	-0.0681763
	-0.0720825	-0.0681763
	-0.0720825	-0.0681763
	-0.072052	-0.0681763
	-0.072052	-0.0681763
	-0.072052	-0.0681458
	-0.072052	-0.0681458
	-0.072052	-0.0681458
	-0.072052	-0.0681152
	-0.0720825	-0.0681152
	-0.072052	-0.0681152
	-0.072052	-0.0681152
	-0.072052	-0.0681152
	-0.072052	-0.0681152
	-0.072052	-0.0681152
	-0.072052	-0.0681152
	-0.072052	-0.0681152
	-0.072052	-0.0681152
	-0.072052	-0.0681152
	-0.072052	-0.0681152
	-0.072052	-0.0681152
	-0.072052	-0.0681152
	-0.072052	-0.0681152
	-0.072052	-0.0681152
	-0.072052	-0.0681152
	-0.072052	-0.0680847
	-0.072052	-0.0680847
	-0.072052	-0.0680847
	-0.072052	-0.0680847
	-0.072052	-0.0680847
	-0.072052	-0.0680847
	-0.072052	-0.0680847
	-0.072052	-0.0680847
	-0.072052	-0.0680847
	-0.072052	-0.0680847
	-0.072052	-0.0680847
	-0.072052	-0.0680847
	-0.072052	-0.0680847
	-0.072052	-0.0680847
	-0.072052	-0.0680847
	-0.072052	-0.0680847
	-0.072052	-0.0680847
	-0.072052	-0.0681152
	-0.072052	-0.0680847
	-0.072052	-0.0680847
	-0.072052	-0.0680847
	-0.072052	-0.0680847
	-0.072052	-0.0680847
	-0.072052	-0.0681152
	-0.072052	-0.0681152
	-0.072052	-0.0681152
	-0.072052	-0.0681152
	-0.072052	-0.0681152
	-0.072052	-0.0681152
	-0.072052	-0.0681152
	-0.072052	-0.0681152
	-0.0720825	-0.0681152
	-0.072052	-0.0680847
	-0.072052	-0.0680847
	-0.0720825	-0.0680847
	-0.0720825	-0.0680847
	-0.072052	-0.0680542
	-0.072052	-0.0680542
	-0.072052	-0.0680542
	-0.072052	-0.0680542
	-0.0720825	-0.0680542
	-0.072052	-0.0680542
	-0.072052	-0.0680542
	-0.072052	-0.0680542
	-0.072052	-0.0680542
	-0.0720825	-0.0680542
	-0.0720825	-0.0680542
	-0.072052	-0.0680542
	-0.072052	-0.0680542
	-0.072052	-0.0680542
	-0.072052	-0.0680542
	-0.072052	-0.0680542
	-0.072052	-0.0680237
	-0.072052	-0.0680237
	-0.072052	-0.0680237
	-0.072052	-0.0680237
	-0.072052	-0.0680237
	-0.072052	-0.0680542
	-0.072052	-0.0680542
	-0.072052	-0.0680542
	-0.072052	-0.0680542
	-0.072052	-0.0680542
	-0.072052	-0.0680542
	-0.072052	-0.0680542
	-0.072052	-0.0680847
	-0.072052	-0.0680847
	-0.072052	-0.0680542
	-0.072052	-0.0680542
	-0.072052	-0.0680847
	-0.0720825	-0.0680542
	-0.072052	-0.0680847
	-0.0720825	-0.0680847
	-0.0720825	-0.0680847
	-0.0720825	-0.0680847
	-0.0720825	-0.0680847
	-0.0720825	-0.0680847
	-0.0720825	-0.0680847
	-0.0720825	-0.0680847
	-0.072113	-0.0680847
	-0.072113	-0.0680847
	-0.072113	-0.0680847
	-0.072113	-0.0680847
	-0.072113	-0.0680542
	-0.072113	-0.0680542
	-0.072113	-0.0680847
	-0.072113	-0.0680847
	-0.072113	-0.0680847
	-0.072113	-0.0680847
	-0.072113	-0.0680847
	-0.072113	-0.0680847
	-0.072113	-0.0680847
	-0.072113	-0.0680847
	-0.072113	-0.0680847
	-0.072113	-0.0680542
	-0.072113	-0.0680542
	-0.072113	-0.0680542
	-0.072113	-0.0680542
	-0.072113	-0.0680542
	-0.072113	-0.0680542
	-0.072113	-0.0680542
	-0.0720825	-0.0680542
	-0.0720825	-0.0680542
	-0.0720825	-0.0680542
	-0.0720825	-0.0680847
	-0.0720825	-0.0680847
	-0.0720825	-0.0680847
	-0.0720825	-0.0680847
	-0.0720825	-0.0680847
	-0.0720825	-0.0680542
	-0.0720825	-0.0680542
	-0.0720825	-0.0680542
	-0.0720825	-0.0680847
	-0.0720825	-0.0680847
	-0.0720825	-0.0680847
	-0.0720825	-0.0680847
	-0.0720825	-0.0680847
	-0.0720825	-0.0681152
	-0.0720825	-0.0681152
	-0.0720825	-0.0681152
	-0.0720825	-0.0681152
	-0.0720825	-0.0681152
	-0.0720825	-0.0681152
	-0.0720825	-0.0681152
	-0.0720825	-0.0681152
	-0.0720825	-0.0681152
	-0.0720825	-0.0681152
	-0.0720825	-0.0681152
	-0.0720825	-0.0680847
	-0.0720825	-0.0680847
	-0.0720825	-0.0680847
	-0.0720825	-0.0680542
	-0.0720825	-0.0680542
	-0.0720825	-0.0680542
	-0.0720825	-0.0680237
	-0.0720825	-0.0680237
	-0.0720825	-0.0680237
	-0.0720825	-0.0680237
	-0.0720825	-0.0680237
	-0.0720825	-0.0680542
	-0.0720825	-0.0680542
	-0.0720825	-0.0680542
	-0.0720825	-0.0680542
	-0.0720825	-0.0680542
	-0.0720825	-0.0680542
	-0.0720825	-0.0680847
	-0.0720825	-0.0680847
	-0.0720825	-0.0680847
	-0.0720825	-0.0680847
	-0.0720825	-0.0680847
	-0.0720825	-0.0680847
	-0.0720825	-0.0681152
	-0.0720825	-0.0681152
	-0.0720825	-0.0681152
	-0.0720825	-0.0680847
	-0.0720825	-0.0680847
	-0.0720825	-0.0680847
	-0.0720825	-0.0680542
	-0.0720825	-0.0680542
	-0.0720825	-0.0680542
	-0.0720825	-0.0680542
	-0.072113	-0.0680542
	-0.072113	-0.0680542
	-0.072113	-0.0680542
	-0.072113	-0.0680542
	-0.072113	-0.0680542
	-0.072113	-0.0680542
	-0.072113	-0.0680542
	-0.072113	-0.0680542
	-0.072113	-0.0680847
	-0.072113	-0.0680847
	-0.072113	-0.0680847
	-0.072113	-0.0680847
	-0.072113	-0.0680847
	-0.072113	-0.0680847
	-0.072113	-0.0680847
	-0.072113	-0.0680847
	-0.072113	-0.0680847
	-0.072113	-0.0680847
	-0.072113	-0.0680847
	-0.072113	-0.0680847
	-0.072113	-0.0680847
	-0.072113	-0.0680847
	-0.072113	-0.0680847
	-0.072113	-0.0680847
	-0.072113	-0.0680847
	-0.072113	-0.0680847
	-0.072113	-0.0680847
	-0.072113	-0.0680847
	-0.072113	-0.0681152
	-0.072113	-0.0681152
	-0.072113	-0.0680847
	-0.072113	-0.0680847
	-0.072113	-0.0680847
	-0.072113	-0.0680847
	-0.072113	-0.0680847
	-0.072113	-0.0680847
	-0.072113	-0.0680847
	-0.072113	-0.0680542
	-0.072113	-0.0680542
	-0.072113	-0.0680542
	-0.072113	-0.0680542
	-0.072113	-0.0680847
	-0.072113	-0.0680847
	-0.072113	-0.0680847
	-0.072113	-0.0680847
	-0.072113	-0.0680847
	-0.072113	-0.0680847
	-0.072113	-0.0680847
	-0.072113	-0.0680847
	-0.072113	-0.0680847
	-0.072113	-0.0680847
	-0.072113	-0.0680847
	-0.072113	-0.0680847
	-0.072113	-0.0680847
	-0.072113	-0.0680847
	-0.072113	-0.0680847
	-0.072113	-0.0680847
	-0.072113	-0.0680542
	-0.072113	-0.0680542
	-0.072113	-0.0680542
	-0.072113	-0.0680542
	-0.072113	-0.0680542
	-0.072113	-0.0680542
	-0.072113	-0.0680542
	-0.072113	-0.0680542
	-0.072113	-0.0680542
	-0.072113	-0.0680542
	-0.072113	-0.0680542
	-0.072113	-0.0680542
	-0.0720825	-0.0680542
	-0.0720825	-0.0680542
	-0.0720825	-0.0680542
	-0.0720825	-0.0680542
	-0.0720825	-0.0680542
	-0.0720825	-0.0680542
	-0.0720825	-0.0680542
	-0.0720825	-0.0680542
	-0.0720825	-0.0680237
	-0.0720825	-0.0680237
	-0.0720825	-0.0680237
	-0.0720825	-0.0680237
	-0.072052	-0.0680237
	-0.072052	-0.0680542
	-0.072052	-0.0680542
	-0.072052	-0.0680542
	-0.072052	-0.0680542
	-0.072052	-0.0680542
	-0.072052	-0.0680542
	-0.072052	-0.0680542
	-0.072052	-0.0680542
	-0.072052	-0.0680542
	-0.072052	-0.0680542
	-0.072052	-0.0680542
	-0.072052	-0.0680542
	-0.0720215	-0.0680847
	-0.0720215	-0.0680542
	-0.072052	-0.0680847
	-0.072052	-0.0680542
	-0.072052	-0.0680847
	-0.072052	-0.0680847
	-0.072052	-0.0680847
	-0.072052	-0.0680542
	-0.072052	-0.0680542
	-0.072052	-0.0680542
	-0.0720825	-0.0680542
	-0.0720825	-0.0680542
	-0.0720825	-0.0680542
	-0.0720825	-0.0680237
	-0.0720825	-0.0680237
	-0.0720825	-0.0680237
	-0.0720825	-0.0680237
	-0.0720825	-0.0680237
	-0.0720825	-0.0680237
	-0.0720825	-0.0679932
	-0.072113	-0.0679932
	-0.072113	-0.0679932
	-0.072113	-0.0679932
	-0.072113	-0.0680237
	-0.072113	-0.0680237
	-0.072113	-0.0680237
	-0.072113	-0.0680237
	-0.072113	-0.0680237
	-0.072113	-0.0680542
	-0.072113	-0.0680237
	-0.072113	-0.0680542
	-0.072113	-0.0680542
	-0.072113	-0.0680542
	-0.072113	-0.0680542
	-0.072113	-0.0680542
	-0.072113	-0.0680542
	-0.072113	-0.0680542
	-0.072113	-0.0680542
	-0.072113	-0.0680542
	-0.072113	-0.0680542
	-0.072113	-0.0680542
	-0.072113	-0.0680237
	-0.072113	-0.0680237
	-0.072113	-0.0680237
	-0.072113	-0.0680237
	-0.072113	-0.0680237
	-0.072113	-0.0680237
	-0.072113	-0.0679932
	-0.072113	-0.0679932
	-0.072113	-0.0679932
	-0.0721436	-0.0679932
	-0.0721436	-0.0679932
	-0.0721436	-0.0679932
	-0.0721436	-0.0679932
	-0.0721436	-0.0679932
	-0.0721436	-0.0679932
	-0.0721436	-0.0679932
	-0.072113	-0.0679932
	-0.072113	-0.0680237
	-0.072113	-0.0680237
	-0.072113	-0.0680237
	-0.072113	-0.0680237
	-0.072113	-0.0680542
	-0.072113	-0.0680542
	-0.072113	-0.0680542
	-0.072113	-0.0680542
	-0.072113	-0.0680847
	-0.072113	-0.0680847
	-0.072113	-0.0680847
	-0.072113	-0.0680847
	-0.072113	-0.0680847
	-0.072113	-0.0680847
	-0.072113	-0.0680847
	-0.072113	-0.0680847
	-0.072113	-0.0680847
	-0.072113	-0.0680847
	-0.072113	-0.0680847
	-0.072113	-0.0680847
	-0.072113	-0.0680847
	-0.072113	-0.0680847
	-0.072113	-0.0680847
	-0.072113	-0.0680847
	-0.072113	-0.0681152
	-0.072113	-0.0681152
	-0.072113	-0.0681152
	-0.072113	-0.0681152
	-0.072113	-0.0681152
	-0.072113	-0.0681152
	-0.072113	-0.0681458
	-0.072113	-0.0681458
	-0.072113	-0.0681152
	-0.072113	-0.0681152
	-0.072113	-0.0681152
	-0.072113	-0.0681152
	-0.072113	-0.0680847
	-0.072113	-0.0680847
	-0.072113	-0.0680847
	-0.0720825	-0.0680847
	-0.072113	-0.0680542
	-0.072113	-0.0680542
	-0.0720825	-0.0680542
	-0.0720825	-0.0680542
	-0.0720825	-0.0680237
	-0.0720825	-0.0680237
	-0.0720825	-0.0680237
	-0.0720825	-0.0680237
	-0.0720825	-0.0680237
	-0.0720825	-0.0680542
	-0.0720825	-0.0680542
	-0.0720825	-0.0680542
	-0.0720825	-0.0680542
	-0.072113	-0.0680542
	-0.0720825	-0.0680542
	-0.0720825	-0.0680542
	-0.0720825	-0.0680237
	-0.0720825	-0.0680237
	-0.0720825	-0.0680237
	-0.0720825	-0.0680237
	-0.0720825	-0.0680237
	-0.0720825	-0.0680237
	-0.0720825	-0.0680237
	-0.0720825	-0.0680237
	-0.0720825	-0.0680237
	-0.0720825	-0.0679932
	-0.0720825	-0.0679932
	-0.0720825	-0.0679932
	-0.072113	-0.0679932
	-0.072113	-0.0679932
	-0.0720825	-0.0679932
	-0.072113	-0.0679932
	-0.072113	-0.0679932
	-0.072113	-0.0679932
	-0.0721436	-0.0680237
	-0.072113	-0.0680237
	-0.072113	-0.0680237
	-0.072113	-0.0680237
	-0.072113	-0.0679932
	-0.072113	-0.0679932
	-0.072113	-0.0680237
	-0.072113	-0.0680237
	-0.072113	-0.0680237
	-0.072113	-0.0680237
	-0.072113	-0.0680237
	-0.072113	-0.0680237
	-0.0720825	-0.0680237
	-0.0720825	-0.0680237
	-0.072113	-0.0680237
	-0.0720825	-0.0680237
	-0.0720825	-0.0680237
	-0.0720825	-0.0680237
	-0.0720825	-0.0680237
	-0.0720825	-0.0680237
	-0.0720825	-0.0680237
	-0.0720825	-0.0680542
	-0.0720825	-0.0680542
	-0.0720825	-0.0680237
	-0.0720825	-0.0680542
	-0.0720825	-0.0680237
	-0.0720825	-0.0680542
	-0.0720825	-0.0680542
	-0.0720825	-0.0680542
	-0.0720825	-0.0680542
	-0.0720825	-0.0680542
	-0.0720825	-0.0680542
	-0.0720825	-0.0680237
	-0.0720825	-0.0680237
	-0.0720825	-0.0680237
	-0.0720825	-0.0680237
	-0.0720825	-0.0680542
	-0.0720825	-0.0680542
	-0.0720825	-0.0680847
	-0.0720825	-0.0680847
	-0.0720825	-0.0680847
	-0.0720825	-0.0680847
	-0.0720825	-0.0680847
	-0.0720825	-0.0680847
	-0.0720825	-0.0680847
	-0.0720825	-0.0680847
	-0.0720825	-0.0680847
	-0.0720825	-0.0680847
	-0.0720825	-0.0680847
	-0.0720825	-0.0680847
	-0.072113	-0.0680847
	-0.072113	-0.0680847
	-0.072113	-0.0680542
	-0.072113	-0.0680847
	-0.072113	-0.0680847
	-0.072113	-0.0680847
	-0.072113	-0.0680847
	-0.0721436	-0.0680847
	-0.0721436	-0.0680847
	-0.0721436	-0.0680847
	-0.0721436	-0.0680847
	-0.0721436	-0.0680847
	-0.0721436	-0.0680847
	-0.0721436	-0.0680847
	-0.0721436	-0.0680847
	-0.0721436	-0.0680847
	-0.0721436	-0.0680847
	-0.0721436	-0.0680847
	-0.0721436	-0.0680847
	-0.0721436	-0.0680847
	-0.0721436	-0.0680847
	-0.0721436	-0.0680847
	-0.0721436	-0.0680542
	-0.0721436	-0.0680542
	-0.0721436	-0.0680542
	-0.0721436	-0.0680542
	-0.0721436	-0.0680542
	-0.0721436	-0.0680542
	-0.0721436	-0.0680542
	-0.072113	-0.0680542
	-0.072113	-0.0680542
	-0.072113	-0.0680542
	-0.072113	-0.0680542
	-0.072113	-0.0680542
	-0.072113	-0.0680542
	-0.072113	-0.0680542
	-0.072113	-0.0680542
	-0.0721436	-0.0680542
	-0.072113	-0.0680542
	-0.0721436	-0.0680237
	-0.0721436	-0.0680542
	-0.0721436	-0.0680542
	-0.0721436	-0.0680542
	-0.0721436	-0.0680542
	-0.0721436	-0.0680542
	-0.0721436	-0.0680542
	-0.0721436	-0.0680542
	-0.0721436	-0.0680847
	-0.0721436	-0.0680847
	-0.0721436	-0.0680847
	-0.0721436	-0.0680847
	-0.0721436	-0.0681152
	-0.0721436	-0.0681152
	-0.0721436	-0.0681152
	-0.072113	-0.0680847
	-0.072113	-0.0680847
	-0.072113	-0.0680847
	-0.072113	-0.0680847
	-0.072113	-0.0680847
	-0.072113	-0.0680847
	-0.072113	-0.0680847
	-0.072113	-0.0680542
	-0.0720825	-0.0680542
	-0.0720825	-0.0680542
	-0.072113	-0.0680237
	-0.072113	-0.0680237
	-0.072113	-0.0680237
	-0.072113	-0.0680237
	-0.0720825	-0.0680237
	-0.072113	-0.0680237
	-0.072113	-0.0680237
	-0.072113	-0.0680237
	-0.072113	-0.0680237
	-0.072113	-0.0679932
	-0.072113	-0.0679932
	-0.072113	-0.0679932
	-0.072113	-0.0679932
	-0.072113	-0.0679932
	-0.072113	-0.0680237
	-0.072113	-0.0680237
	-0.072113	-0.0680237
	-0.072113	-0.0680237
	-0.0720825	-0.0680237
	-0.072113	-0.0680237
	-0.072113	-0.0680237
	-0.072113	-0.0680237
	-0.072113	-0.0680237
	-0.072113	-0.0680237
	-0.072113	-0.0680542
	-0.072113	-0.0680542
	-0.072113	-0.0680542
	-0.072113	-0.0680542
	-0.072113	-0.0680847
	-0.0720825	-0.0680847
	-0.0720825	-0.0680847
	-0.072113	-0.0680847
	-0.072113	-0.0680847
	-0.072113	-0.0680847
	-0.0720825	-0.0680847
	-0.072113	-0.0680847
	-0.072113	-0.0680847
	-0.072113	-0.0680847
	-0.072113	-0.0680542
	-0.072113	-0.0680847
	-0.072113	-0.0680542
	-0.072113	-0.0680542
	-0.072113	-0.0680847
	-0.072113	-0.0680847
	-0.072113	-0.0680847
	-0.072113	-0.0680847
	-0.0720825	-0.0680847
	-0.072113	-0.0680847
	-0.0720825	-0.0680847
	-0.0720825	-0.0680847
	-0.0720825	-0.0680847
	-0.0720825	-0.0680542
	-0.0720825	-0.0680542
	-0.0720825	-0.0680542
	-0.0720825	-0.0680542
	-0.0720825	-0.0680237
	-0.0720825	-0.0680237
	-0.0720825	-0.0680237
	-0.0720825	-0.0680237
	-0.0720825	-0.0680237
	-0.0720825	-0.0680237
	-0.0720825	-0.0680237
	-0.0720825	-0.0680237
	-0.0720825	-0.0680237
	-0.0720825	-0.0680237
	-0.0720825	-0.0680237
	-0.0720825	-0.0680237
	-0.0720825	-0.0680237
	-0.0720825	-0.0680237
	-0.0720825	-0.0680237
	-0.0720825	-0.0680237
	-0.0720825	-0.0679932
	-0.0720825	-0.0679932
	-0.0720825	-0.0679932
	-0.0720825	-0.0679932
	-0.0720825	-0.0679932
	-0.0720825	-0.0680237
	-0.0720825	-0.0680237
	-0.0720825	-0.0680237
	-0.0720825	-0.0680237
	-0.0720825	-0.0680237
	-0.0720825	-0.0680237
	-0.0720825	-0.0680237
	-0.0720825	-0.0680237
	-0.0720825	-0.0680237
	-0.072052	-0.0680237
	-0.0720825	-0.0680237
	-0.0720825	-0.0680237
	-0.0720825	-0.0680237
	-0.0720825	-0.0680237
	-0.0720825	-0.0679932
	-0.0720825	-0.0679932
	-0.0720825	-0.0679932
	-0.0720825	-0.0679932
	-0.0720825	-0.0679932
	-0.0720825	-0.0679932
	-0.0720825	-0.0679932
	-0.0720825	-0.0679932
	-0.0720825	-0.0679626
	-0.0720825	-0.0679626
	-0.0720825	-0.0679626
	-0.0720825	-0.0679626
	-0.0720825	-0.0679626
	-0.0720825	-0.0679626
	-0.0720825	-0.0679626
	-0.0720825	-0.0679626
	-0.0720825	-0.0679626
	-0.0720825	-0.0679626
	-0.0720825	-0.0679626
	-0.0720825	-0.0679626
	-0.0720825	-0.0679626
	-0.0720825	-0.0679626
	-0.0720825	-0.0679626
	-0.0720825	-0.0679626
	-0.0720825	-0.0679626
	-0.0720825	-0.0679626
	-0.0720825	-0.0679626
	-0.0720825	-0.0679626
	-0.0720825	-0.0679626
	-0.0720825	-0.0679626
	-0.0720825	-0.0679626
	-0.0720825	-0.0679626
	-0.0720825	-0.0679626
	-0.0720825	-0.0679626
	-0.0720825	-0.0679932
	-0.0720825	-0.0679932
	-0.0720825	-0.0679932
	-0.0720825	-0.0679932
	-0.0720825	-0.0679932
	-0.0720825	-0.0679932
	-0.0720825	-0.0680237
	-0.0720825	-0.0679932
	-0.0720825	-0.0680237
	-0.0720825	-0.0680237
	-0.0720825	-0.0680237
	-0.0720825	-0.0680237
	-0.0720825	-0.0680237
	-0.0720825	-0.0680237
	-0.0720825	-0.0680237
	-0.0720825	-0.0680237
	-0.0720825	-0.0680237
	-0.0720825	-0.0680542
	-0.0720825	-0.0680237
	-0.0720825	-0.0680237
	-0.0720825	-0.0680237
	-0.0720825	-0.0680237
	-0.0720825	-0.0680237
	-0.0720825	-0.0680237
	-0.0720825	-0.0680237
	-0.0720825	-0.0680237
	-0.0720825	-0.0680237
	-0.0720825	-0.0680237
	-0.0720825	-0.0680237
	-0.0720825	-0.0680237
	-0.0720825	-0.0680237
	-0.0720825	-0.0680237
	-0.072113	-0.0680237
	-0.0720825	-0.0680237
	-0.072113	-0.0680237
	-0.072113	-0.0680237
	-0.072113	-0.0680237
	-0.072113	-0.0680237
	-0.072113	-0.0680237
	-0.072113	-0.0680237
	-0.072113	-0.0680237
	-0.072113	-0.0680237
	-0.072113	-0.0680237
	-0.072113	-0.0680237
	-0.072113	-0.0680237
	-0.072113	-0.0680237
	-0.0720825	-0.0680237
	-0.0720825	-0.0679932
	-0.0720825	-0.0680237
	-0.0720825	-0.0679932
	-0.0720825	-0.0679932
	-0.0720825	-0.0679932
	-0.0720825	-0.0679932
	-0.0720825	-0.0679932
	-0.0720825	-0.0679932
	-0.0720825	-0.0680237
	-0.0720825	-0.0679932
	-0.0720825	-0.0679932
	-0.0720825	-0.0680237
	-0.0720825	-0.0680237
	-0.0720825	-0.0680237
	-0.0720825	-0.0680237
	-0.0720825	-0.0679932
	-0.0720825	-0.0679932
	-0.0720825	-0.0679932
	-0.072052	-0.0679932
	-0.072052	-0.0679932
	-0.072052	-0.0679932
	-0.072052	-0.0679932
	-0.072052	-0.0679932
	-0.072052	-0.0679626
	-0.072052	-0.0679626
	-0.072052	-0.0679626
	-0.072052	-0.0679626
	-0.072052	-0.0679626
	-0.072052	-0.0679626
	-0.072052	-0.0679626
	-0.072052	-0.0679626
	-0.072052	-0.0679626
	-0.072052	-0.0679626
	-0.072052	-0.0679626
	-0.072052	-0.0679626
	-0.072052	-0.0679626
	-0.072052	-0.0679626
	-0.072052	-0.0679626
	-0.0720825	-0.0679932
	-0.072052	-0.0679932
	-0.0720825	-0.0679932
	-0.0720825	-0.0679932
	-0.0720825	-0.0679932
	-0.0720825	-0.0679932
	-0.0720825	-0.0679932
	-0.072052	-0.0679626
	-0.0720825	-0.0679626
	-0.0720825	-0.0679626
	-0.0720825	-0.0679626
	-0.0720825	-0.0679321
	-0.072052	-0.0679321
	-0.0720825	-0.0679321
	-0.0720825	-0.0679321
	-0.072052	-0.0679321
	-0.0720825	-0.0679321
	-0.0720825	-0.0679321
	-0.0720825	-0.0679626
	-0.072052	-0.0679626
	-0.072052	-0.0679626
	-0.0720825	-0.0679626
	-0.0720825	-0.0679626
	-0.0720825	-0.0679626
	-0.0720825	-0.0679626
	-0.0720825	-0.0679626
	-0.0720825	-0.0679626
	-0.0720825	-0.0679626
	-0.0720825	-0.0679626
	-0.0720825	-0.0679626
	-0.0720825	-0.0679626
	-0.0720825	-0.0679626
	-0.0720825	-0.0679626
	-0.0720825	-0.0679626
	-0.0720825	-0.0679626
	-0.0720825	-0.0679626
	-0.0720825	-0.0679932
	-0.0720825	-0.0679626
	-0.0720825	-0.0679932
	-0.072052	-0.0679932
	-0.072052	-0.0679626
	-0.072052	-0.0679932
	-0.072052	-0.0679932
	-0.072052	-0.0679932
	-0.072052	-0.0679932
	-0.072052	-0.0679626
	-0.072052	-0.0679626
	-0.072052	-0.0679932
	-0.072052	-0.0679932
	-0.072052	-0.0679932
	-0.0720215	-0.0679932
	-0.0720215	-0.0679932
	-0.072052	-0.0679932
	-0.072052	-0.0679932
	-0.072052	-0.0679932
	-0.072052	-0.0679932
	-0.072052	-0.0679932
	-0.072052	-0.0679932
	-0.0720215	-0.0679932
	-0.072052	-0.0679932
	-0.072052	-0.0679932
	-0.072052	-0.0679932
	-0.072052	-0.0679932
	-0.072052	-0.0679932
	-0.072052	-0.0679626
	-0.072052	-0.0679932
	-0.072052	-0.0679932
	-0.072052	-0.0679932
	-0.0720825	-0.0680237
	-0.072052	-0.0680237
	-0.072052	-0.0679932
	-0.072052	-0.0679932
	-0.072052	-0.0679932
	-0.0720825	-0.0679626
	-0.072052	-0.0679626
	-0.072052	-0.0679626
	-0.072052	-0.0679626
	-0.072052	-0.0679626
	-0.072052	-0.0679626
	-0.072052	-0.0679626
	-0.072052	-0.0679626
	-0.072052	-0.0679626
	-0.072052	-0.0679626
	-0.072052	-0.0679626
	-0.072052	-0.0679626
	-0.0720825	-0.0679626
	-0.0720825	-0.0679626
	-0.0720825	-0.0679626
	-0.072052	-0.0679932
	-0.0720825	-0.0679932
	-0.0720825	-0.0679932
	-0.0720825	-0.0679932
	-0.0720825	-0.0679932
	-0.0720825	-0.0679932
	-0.0720825	-0.0679932
	-0.0720825	-0.0679932
	-0.0720825	-0.0679626
	-0.0720825	-0.0679626
	-0.0720825	-0.0679626
	-0.0720825	-0.0679626
	-0.0720825	-0.0679626
	-0.0720825	-0.0679626
	-0.0720825	-0.0679626
	-0.0720825	-0.0679626
	-0.0720825	-0.0679626
	-0.0720825	-0.0679626
	-0.0720825	-0.0679626
	-0.0720825	-0.0679626
	-0.0720825	-0.0679626
	-0.0720825	-0.0679932
	-0.0720825	-0.0679932
	-0.0720825	-0.0679932
	-0.0720825	-0.0679932
	-0.072113	-0.0680237
	-0.0720825	-0.0680237
	-0.072113	-0.0680237
	-0.072113	-0.0680237
	-0.072113	-0.0680237
	-0.072113	-0.0680237
	-0.072113	-0.0680237
	-0.072113	-0.0680237
	-0.072113	-0.0680237
	-0.072113	-0.0680237
	-0.072113	-0.0680237
	-0.072113	-0.0679932
	-0.072113	-0.0679932
	-0.072113	-0.0679932
	-0.072113	-0.0679932
	-0.072113	-0.0679932
	-0.072113	-0.0679932
	-0.072113	-0.0679932
	-0.072113	-0.0679932
	-0.072113	-0.0680237
	-0.072113	-0.0680237
	-0.072113	-0.0680237
	-0.072113	-0.0680237
	-0.072113	-0.0680237
	-0.072113	-0.0680237
	-0.072113	-0.0680542
	-0.072113	-0.0680542
	-0.072113	-0.0680542
	-0.072113	-0.0680542
	-0.072113	-0.0680542
	-0.072113	-0.0680237
	-0.072113	-0.0680237
	-0.072113	-0.0680237
	-0.072113	-0.0680237
	-0.0720825	-0.0680237
	-0.0720825	-0.0680237
	-0.0720825	-0.0680237
	-0.0720825	-0.0679932
	-0.0720825	-0.0679932
	-0.0720825	-0.0679932
	-0.0720825	-0.0679626
	-0.0720825	-0.0679626
	-0.0720825	-0.0679626
	-0.0720825	-0.0679321
	-0.0720825	-0.0679321
	-0.0720825	-0.0679321
	-0.0720825	-0.0679626
	-0.0720825	-0.0679626
	-0.0720825	-0.0679932
	-0.0720825	-0.0679932
	-0.0720825	-0.0679932
	-0.0720825	-0.0680237
	-0.0720825	-0.0680237
	-0.0720825	-0.0680237
	-0.0720825	-0.0680237
	-0.0720825	-0.0680237
	-0.072113	-0.0680237
	-0.072113	-0.0680237
	-0.072113	-0.0680237
	-0.072113	-0.0680237
	-0.072113	-0.0680237
	-0.072113	-0.0680237
	-0.072113	-0.0680237
	-0.072113	-0.0680542
	-0.072113	-0.0680542
	-0.072113	-0.0680542
	-0.072113	-0.0680542
	-0.072113	-0.0680542
	-0.072113	-0.0680237
	-0.072113	-0.0680237
	-0.072113	-0.0680237
	-0.0721436	-0.0680237
	-0.0721436	-0.0680237
	-0.0721436	-0.0680237
	-0.0721436	-0.0680237
	-0.0721436	-0.0680237
	-0.0721436	-0.0680237
	-0.0721436	-0.0680237
	-0.0721436	-0.0680237
	-0.0721436	-0.0679932
	-0.0721436	-0.0679932
	-0.0721436	-0.0679932
	-0.0721436	-0.0679932
	-0.0721436	-0.0679932
	-0.0721436	-0.0679932
	-0.0721436	-0.0679932
	-0.0721436	-0.0679932
	-0.0721436	-0.0679932
	-0.0721436	-0.0679932
	-0.0721436	-0.0679932
	-0.0721436	-0.0679932
	-0.0721436	-0.0680237
	-0.0721436	-0.0680237
	-0.0721741	-0.0680237
	-0.0721741	-0.0680237
	-0.0721741	-0.0679932
	-0.0721436	-0.0679932
	-0.0721741	-0.0679932
	-0.0721436	-0.0679626
	-0.0721436	-0.0679626
	-0.0721436	-0.0679626
	-0.0721436	-0.0679626
	-0.0721436	-0.0679932
	-0.0721436	-0.0679932
	-0.0721436	-0.0679932
	-0.0721436	-0.0679932
	-0.0721436	-0.0680237
	-0.0721436	-0.0680237
	-0.0721436	-0.0680237
	-0.0721436	-0.0680237
	-0.0721436	-0.0679932
	-0.0721436	-0.0679932
	-0.0721436	-0.0679932
	-0.0721436	-0.0679932
	-0.0721436	-0.0680237
	-0.0721436	-0.0680237
	-0.0721436	-0.0680237
	-0.0721436	-0.0680237
	-0.0721436	-0.0680237
	-0.0721741	-0.0680237
	-0.0721741	-0.0679932
	-0.0721741	-0.0679932
	-0.0721741	-0.0679932
	-0.0721741	-0.0679932
	-0.0721741	-0.0679932
	-0.0721741	-0.0679932
	-0.0721741	-0.0679932
	-0.0721741	-0.0679932
	-0.0721741	-0.0679932
	-0.0721741	-0.0679932
	-0.0721741	-0.0679932
	-0.0721741	-0.0679626
	-0.0721741	-0.0679626
	-0.0721741	-0.0679626
	-0.0721741	-0.0679626
	-0.0721741	-0.0679626
	-0.0721741	-0.0679626
	-0.0721741	-0.0679626
	-0.0721741	-0.0679626
	-0.0721741	-0.0679626
	-0.0721741	-0.0679626
	-0.0721741	-0.0679626
	-0.0721741	-0.0679932
	-0.0721741	-0.0679932
	-0.0721741	-0.0679932
	-0.0722046	-0.0679932
	-0.0722046	-0.0679932
	-0.0722046	-0.0679932
	-0.0721741	-0.0679932
	-0.0721741	-0.0680237
	-0.0721741	-0.0680237
	-0.0721741	-0.0680237
	-0.0721741	-0.0680237
	-0.0721741	-0.0680237
	-0.0721741	-0.0680237
	-0.0721741	-0.0680542
	-0.0721741	-0.0680237
	-0.0721741	-0.0680237
	-0.0721741	-0.0680237
	-0.0721741	-0.0680237
	-0.0721741	-0.0680237
	-0.0721741	-0.0680237
	-0.0721741	-0.0679932
	-0.0721741	-0.0679932
	-0.0721741	-0.0680237
	-0.0721741	-0.0680237
	-0.0721741	-0.0680237
	-0.0721741	-0.0680237
	-0.0721741	-0.0680237
	-0.0721741	-0.0680237
	-0.0721741	-0.0679932
	-0.0721741	-0.0679932
	-0.0721741	-0.0679932
	-0.0721741	-0.0679932
	-0.0721741	-0.0679932
	-0.0721741	-0.0679932
	-0.0721741	-0.0679932
	-0.0721741	-0.0679932
	-0.0721741	-0.0679932
	-0.0721741	-0.0679932
	-0.0721741	-0.0680237
	-0.0721741	-0.0680237
	-0.0721741	-0.0680237
	-0.0721741	-0.0680237
	-0.0721741	-0.0680237
	-0.0721741	-0.0680237
	-0.0721741	-0.0679932
	-0.0721741	-0.0679932
	-0.0721741	-0.0679932
	-0.0721741	-0.0679932
	-0.0721741	-0.0680237
	-0.0721436	-0.0680237
	-0.0721741	-0.0680237
	-0.0721436	-0.0680237
	-0.0721436	-0.0680237
	-0.0721436	-0.0680237
	-0.0721436	-0.0680237
	-0.0721436	-0.0680237
	-0.0721436	-0.0680237
	-0.0721436	-0.0680237
	-0.0721436	-0.0680237
	-0.0721436	-0.0680237
	-0.0721436	-0.0680237
	-0.0721436	-0.0680237
	-0.0721436	-0.0680237
	-0.0721436	-0.0680542
	-0.0721436	-0.0680542
	-0.0721436	-0.0680542
	-0.0721436	-0.0680542
	-0.0721436	-0.0680542
	-0.0721436	-0.0680542
	-0.0721436	-0.0680542
	-0.0721436	-0.0680542
	-0.0721436	-0.0680542
	-0.0721436	-0.0680542
	-0.0721436	-0.0680542
	-0.0721436	-0.0680542
	-0.0721436	-0.0680237
	-0.0721436	-0.0680237
	-0.0721436	-0.0680237
	-0.0721436	-0.0680237
	-0.0721436	-0.0680237
	-0.0721436	-0.0679932
	-0.0721741	-0.0679932
	-0.0721741	-0.0679932
	-0.0721741	-0.0679932
	-0.0721436	-0.0680237
	-0.0721741	-0.0680237
	-0.0721741	-0.0680237
	-0.0721741	-0.0680237
	-0.0721436	-0.0680237
	-0.0721741	-0.0680237
	-0.0721436	-0.0680237
	-0.0721741	-0.0680237
	-0.0721436	-0.0680237
	-0.0721436	-0.0680237
	-0.0721436	-0.0680542
	-0.0721436	-0.0680542
	-0.0721436	-0.0680237
	-0.0721436	-0.0680237
	-0.0721436	-0.0680237
	-0.0721436	-0.0680542
	-0.0721436	-0.0680542
	-0.0721436	-0.0680542
	-0.0721436	-0.0680542
	-0.0721436	-0.0680542
	-0.0721436	-0.0680237
	-0.0721436	-0.0680237
	-0.0721436	-0.0680237
	-0.0721436	-0.0680237
	-0.0721436	-0.0680542
	-0.0721436	-0.0680542
	-0.0721436	-0.0680542
	-0.0721436	-0.0680542
	-0.0721436	-0.0680542
	-0.0721436	-0.0680542
	-0.0721436	-0.0680542
	-0.0721436	-0.0680542
	-0.0721436	-0.0680542
	-0.072113	-0.0680542
	-0.072113	-0.0680542
	-0.072113	-0.0680542
	-0.072113	-0.0680542
	-0.072113	-0.0680542
	-0.072113	-0.0680542
	-0.072113	-0.0680542
	-0.072113	-0.0680542
	-0.072113	-0.0680542
	-0.072113	-0.0680542
	-0.072113	-0.0680237
	-0.072113	-0.0680237
	-0.072113	-0.0680237
	-0.0721436	-0.0680237
	-0.0721436	-0.0680237
	-0.0721436	-0.0680237
	-0.0721436	-0.0679932
	-0.0721436	-0.0680237
	-0.0721436	-0.0680237
	-0.0721436	-0.0680237
	-0.0721436	-0.0680237
	-0.0721436	-0.0680237
	-0.0721436	-0.0680237
	-0.0721436	-0.0680237
	-0.0721436	-0.0680237
	-0.0721436	-0.0680237
	-0.0721436	-0.0679932
	-0.0721436	-0.0679932
	-0.0721436	-0.0679932
	-0.0721436	-0.0679932
	-0.0721436	-0.0679932
	-0.0721436	-0.0679932
	-0.0721436	-0.0679932
	-0.0721436	-0.0679932
	-0.0721436	-0.0679932
	-0.0721436	-0.0679932
	-0.0721436	-0.0679932
	-0.0721436	-0.0679932
	-0.0721436	-0.0679932
	-0.0721741	-0.0680237
	-0.0721741	-0.0680237
	-0.0721741	-0.0680237
	-0.0721741	-0.0680237
	-0.0721741	-0.0680237
	-0.0721741	-0.0680237
	-0.0721741	-0.0680237
	-0.0721741	-0.0680237
	-0.0721741	-0.0680237
	-0.0721741	-0.0680237
	-0.0721741	-0.0680237
	-0.0721741	-0.0680237
	-0.0721741	-0.0680237
	-0.0721741	-0.0680237
	-0.0721741	-0.0680237
	-0.0721741	-0.0680237
	-0.0721741	-0.0680237
	-0.0721436	-0.0680237
	-0.0721741	-0.0679932
	-0.0721741	-0.0679932
	-0.0721436	-0.0679932
	-0.0721741	-0.0679932
	-0.0721741	-0.0679932
	-0.0721436	-0.0679932
	-0.0721436	-0.0679932
	-0.0721436	-0.0679932
	-0.0721436	-0.0679626
	-0.0721436	-0.0679626
	-0.0721436	-0.0679626
	-0.0721436	-0.0679626
	-0.0721741	-0.0679626
	-0.0721436	-0.0679626
	-0.0721741	-0.0679932
	-0.0721741	-0.0679932
	-0.0721741	-0.0679932
	-0.0721741	-0.0679932
	-0.0721741	-0.0679932
	-0.0721741	-0.0679932
	-0.0721741	-0.0679932
	-0.0721741	-0.0679932
	-0.0721741	-0.0679932
	-0.0721741	-0.0679932
	-0.0721741	-0.0679932
	-0.0721436	-0.0679932
	-0.0721436	-0.0679932
	-0.0721436	-0.0679932
	-0.0721436	-0.0679932
	-0.0721436	-0.0679932
	-0.0721436	-0.0680237
	-0.0721436	-0.0680237
	-0.0721436	-0.0680237
	-0.072113	-0.0680237
	-0.0721436	-0.0680237
	-0.0721436	-0.0680542
	-0.0721436	-0.0680542
	-0.072113	-0.0680542
	-0.072113	-0.0680542
	-0.0721436	-0.0680542
	-0.0721436	-0.0680542
	-0.072113	-0.0680542
	-0.072113	-0.0680542
	-0.072113	-0.0680542
	-0.072113	-0.0680542
	-0.072113	-0.0680237
	-0.072113	-0.0680542
	-0.072113	-0.0680542
	-0.072113	-0.0680542
	-0.072113	-0.0680542
	-0.072113	-0.0680542
	-0.072113	-0.0680542
	-0.072113	-0.0680542
	-0.072113	-0.0680542
	-0.072113	-0.0680542
	-0.072113	-0.0680542
	-0.072113	-0.0680542
	-0.0720825	-0.0680542
	-0.0720825	-0.0680542
	-0.072113	-0.0680542
	-0.072113	-0.0680542
	-0.072113	-0.0680542
	-0.072113	-0.0680542
	-0.072113	-0.0680237
	-0.072113	-0.0680237
	-0.072113	-0.0679932
	-0.072113	-0.0679932
	-0.072113	-0.0679932
	-0.072113	-0.0679932
	-0.072113	-0.0679932
	-0.072113	-0.0679932
	-0.0721436	-0.0679932
	-0.0721436	-0.0679932
	-0.0721436	-0.0679932
	-0.0721436	-0.0679932
	-0.0721436	-0.0679932
	-0.0721436	-0.0679932
	-0.0721436	-0.0680237
	-0.0721436	-0.0680237
	-0.0721436	-0.0680237
	-0.0721436	-0.0679932
	-0.0721436	-0.0679932
	-0.0721436	-0.0679932
	-0.0721436	-0.0679932
	-0.0721436	-0.0679932
	-0.0721436	-0.0679932
	-0.0721436	-0.0679932
	-0.0721436	-0.0679932
	-0.0721436	-0.0679932
	-0.0721436	-0.0679932
	-0.0721436	-0.0679932
	-0.0721436	-0.0679932
	-0.0721436	-0.0679932
	-0.0721436	-0.0680237
	-0.0721436	-0.0680237
	-0.0721436	-0.0680237
	-0.0721436	-0.0680237
	-0.0721436	-0.0680237
	-0.0721436	-0.0680237
	-0.0721436	-0.0680237
	-0.0721436	-0.0680237
	-0.0721436	-0.0680237
	-0.0721436	-0.0680237
	-0.0721436	-0.0680542
	-0.0721436	-0.0680542
	-0.0721436	-0.0680237
	-0.0721436	-0.0680237
	-0.0721436	-0.0680237
	-0.0721436	-0.0680237
	-0.0721436	-0.0680237
	-0.0721436	-0.0680237
	-0.0721436	-0.0680237
	-0.0721436	-0.0679932
	-0.0721436	-0.0679932
	-0.072113	-0.0679932
	-0.072113	-0.0680237
	-0.072113	-0.0680237
	-0.072113	-0.0680237
	-0.072113	-0.0680237
	-0.072113	-0.0680237
	-0.072113	-0.0680237
	-0.072113	-0.0680237
	-0.072113	-0.0680237
	-0.072113	-0.0680237
	-0.072113	-0.0679932
	-0.072113	-0.0679932
	-0.072113	-0.0679932
	-0.072113	-0.0679932
	-0.072113	-0.0679932
	-0.072113	-0.0679932
	-0.072113	-0.0679932
	-0.072113	-0.0679932
	-0.072113	-0.0679932
	-0.072113	-0.0679932
	-0.072113	-0.0679932
	-0.072113	-0.0679932
	-0.0721436	-0.0679932
	-0.0721436	-0.0679932
	-0.0721436	-0.0679932
	-0.0721436	-0.0679932
	-0.0721436	-0.0679932
	-0.072113	-0.0679932
	-0.0721436	-0.0679932
	-0.0721436	-0.0679626
	-0.072113	-0.0679626
	-0.072113	-0.0679626
	-0.072113	-0.0679932
	-0.072113	-0.0679932
	-0.072113	-0.0679932
	-0.072113	-0.0679932
	-0.072113	-0.0679932
	-0.072113	-0.0679932
	-0.072113	-0.0679932
	-0.072113	-0.0679932
	-0.072113	-0.0679932
	-0.072113	-0.0679932
	-0.072113	-0.0679932
	-0.072113	-0.0679932
	-0.072113	-0.0679932
	-0.072113	-0.0679932
	-0.072113	-0.0679932
	-0.072113	-0.0679932
	-0.072113	-0.0679932
	-0.072113	-0.0679932
	-0.072113	-0.0679932
	-0.072113	-0.0679932
	-0.0721436	-0.0679932
	-0.0721436	-0.0679932
	-0.0721436	-0.0679932
	-0.0721436	-0.0679932
	-0.072113	-0.0679932
	-0.0721436	-0.0679932
	-0.072113	-0.0679932
	-0.072113	-0.0679932
	-0.072113	-0.0679932
	-0.072113	-0.0679932
	-0.072113	-0.0679932
	-0.072113	-0.0679932
	-0.072113	-0.0679932
	-0.072113	-0.0679932
	-0.072113	-0.0679932
	-0.072113	-0.0679932
	-0.072113	-0.0679932
	-0.072113	-0.0679932
	-0.072113	-0.0679932
	-0.072113	-0.0679932
	-0.072113	-0.0679932
	-0.0721436	-0.0679932
	-0.072113	-0.0680237
	-0.072113	-0.0680237
	-0.072113	-0.0680237
	-0.0721436	-0.0680237
	-0.0721436	-0.0680237
	-0.0721436	-0.0680237
	-0.0721436	-0.0680237
	-0.0721436	-0.0680237
	-0.0721436	-0.0680237
	-0.0721436	-0.0679932
	-0.0721436	-0.0679932
	-0.072113	-0.0679932
	-0.0721436	-0.0679932
	-0.072113	-0.0679932
	-0.072113	-0.0679932
	-0.072113	-0.0679932
	-0.0721436	-0.0679932
	-0.072113	-0.0679932
	-0.072113	-0.0679932
	-0.072113	-0.0679932
	-0.072113	-0.0679626
	-0.072113	-0.0679626
	-0.072113	-0.0679626
	-0.072113	-0.0679626
	-0.072113	-0.0679626
	-0.0721436	-0.0679626
	-0.0721436	-0.0679626
	-0.0721436	-0.0679626
	-0.0721436	-0.0679626
	-0.0721436	-0.0679626
	-0.0721436	-0.0679626
	-0.0721436	-0.0679626
	-0.0721436	-0.0679626
	-0.0721436	-0.0679626
	-0.0721436	-0.0679626
	-0.0721436	-0.0679626
	-0.0721436	-0.0679626
	-0.0721436	-0.0679932
	-0.0721436	-0.0679932
	-0.0721436	-0.0679932
	-0.0721436	-0.0679932
	-0.0721436	-0.0679932
	-0.0721436	-0.0679932
	-0.0721436	-0.0679932
	-0.0721436	-0.0679932
	-0.0721436	-0.0679932
	-0.0721436	-0.0679932
	-0.0721436	-0.0679932
	-0.0721436	-0.0679932
	-0.0721436	-0.0679932
	-0.0721436	-0.0679932
	-0.0721436	-0.0679932
	-0.0721436	-0.0679932
	-0.0721436	-0.0679932
	-0.0721436	-0.0679932
	-0.0721436	-0.0680237
	-0.0721436	-0.0679932
	-0.0721436	-0.0679932
	-0.0721436	-0.0679932
	-0.0721436	-0.0679932
	-0.0721436	-0.0679932
	-0.0721436	-0.0679932
	-0.072113	-0.0679932
	-0.0721436	-0.0679932
	-0.0721436	-0.0680237
	-0.0721436	-0.0680237
	-0.0721436	-0.0680237
	-0.072113	-0.0680237
	-0.0721436	-0.0680237
	-0.0721436	-0.0680237
	-0.0721436	-0.0680237
	-0.0721436	-0.0680237
	-0.072113	-0.0680237
	-0.072113	-0.0680237
	-0.072113	-0.0680237
	-0.072113	-0.0680237
	-0.072113	-0.0680542
	-0.072113	-0.0680542
	-0.072113	-0.0680237
	-0.072113	-0.0680237
	-0.072113	-0.0680237
	-0.072113	-0.0680237
	-0.072113	-0.0679932
	-0.072113	-0.0679932
	-0.0721436	-0.0679932
	-0.0721436	-0.0679626
	-0.0721436	-0.0679626
	-0.0721436	-0.0679626
	-0.072113	-0.0679626
	-0.0721436	-0.0679626
	-0.0721436	-0.0679626
	-0.0721436	-0.0679321
	-0.072113	-0.0679321
	-0.072113	-0.0679321
	-0.072113	-0.0679321
	-0.072113	-0.0679321
	-0.072113	-0.0679321
	-0.072113	-0.0679321
	-0.072113	-0.0679321
	-0.072113	-0.0679321
	-0.072113	-0.0679321
	-0.0721436	-0.0679321
	-0.0721436	-0.0679626
	-0.0721436	-0.0679626
	-0.0721436	-0.0679626
	-0.072113	-0.0679626
	-0.072113	-0.0679626
	-0.072113	-0.0679626
	-0.072113	-0.0679626
	-0.072113	-0.0679626
	-0.0721436	-0.0679626
	-0.072113	-0.0679626
	-0.072113	-0.0679626
	-0.072113	-0.0679626
	-0.072113	-0.0679626
	-0.072113	-0.0679626
	-0.072113	-0.0679626
	-0.072113	-0.0679626
	-0.072113	-0.0679626
	-0.072113	-0.0679626
	-0.072113	-0.0679626
	-0.072113	-0.0679626
	-0.072113	-0.0679932
	-0.0721436	-0.0679932
	-0.072113	-0.0679932
	-0.0721436	-0.0679932
	-0.072113	-0.0679932
	-0.072113	-0.0679932
	-0.072113	-0.0679932
	-0.0721436	-0.0679932
	-0.072113	-0.0679932
	-0.072113	-0.0679932
	-0.0721436	-0.0679932
	-0.072113	-0.0679932
	-0.072113	-0.0679626
	-0.072113	-0.0679626
	-0.0721436	-0.0679321
	-0.072113	-0.0679321
	-0.0721436	-0.0679321
	-0.072113	-0.0679321
	-0.0721436	-0.0679321
	-0.0721436	-0.0679321
	-0.0721436	-0.0679321
	-0.0721436	-0.0679321
	-0.0721436	-0.0679321
	-0.0721436	-0.0679321
	-0.0721436	-0.0679321
	-0.0721436	-0.0679321
	-0.0721436	-0.0679321
	-0.0721436	-0.0679321
	-0.0721436	-0.0679321
	-0.0721436	-0.0679321
	-0.0721436	-0.0679321
	-0.0721436	-0.0679321
	-0.0721436	-0.0679321
	-0.0721436	-0.0679626
	-0.0721436	-0.0679626
	-0.0721436	-0.0679626
	-0.0721436	-0.0679626
	-0.0721436	-0.0679321
	-0.0721436	-0.0679321
	-0.0721436	-0.0679626
	-0.0721436	-0.0679626
	-0.0721436	-0.0679626
	-0.0721436	-0.0679626
	-0.0721436	-0.0679626
	-0.0721436	-0.0679626
	-0.0721436	-0.0679626
	-0.0721436	-0.0679626
	-0.072113	-0.0679626
	-0.072113	-0.0679626
	-0.072113	-0.0679626
	-0.072113	-0.0679932
	-0.072113	-0.0679932
	-0.072113	-0.0679932
	-0.072113	-0.0679932
	-0.072113	-0.0679932
	-0.072113	-0.0679932
	-0.072113	-0.0679932
	-0.072113	-0.0679932
	-0.072113	-0.0679932
	-0.072113	-0.0679626
	-0.072113	-0.0679626
	-0.072113	-0.0679626
	-0.072113	-0.0679626
	-0.072113	-0.0679626
	-0.072113	-0.0679626
	-0.072113	-0.0679932
	-0.072113	-0.0679932
	-0.072113	-0.0679932
	-0.072113	-0.0679932
	-0.0721436	-0.0679932
	-0.0721436	-0.0679932
	-0.0721436	-0.0679626
	-0.0721436	-0.0679932
	-0.0721436	-0.0679626
	-0.0721436	-0.0679932
	-0.0721436	-0.0679626
	-0.0721741	-0.0679932
	-0.0721741	-0.0679932
	-0.0721741	-0.0679932
	-0.0721741	-0.0679932
	-0.0721741	-0.0679932
	-0.0721741	-0.0679932
	-0.0721741	-0.0679932
	-0.0721741	-0.0679932
	-0.0721741	-0.0679626
	-0.0721741	-0.0679626
	-0.0721741	-0.0679626
	-0.0721741	-0.0679626
	-0.0721741	-0.0679932
	-0.0721741	-0.0679932
	-0.0722046	-0.0679932
	-0.0722046	-0.0679932
	-0.0722046	-0.0679932
	-0.0722046	-0.0679626
	-0.0722046	-0.0679626
	-0.0722046	-0.0679626
	-0.0722046	-0.0679626
	-0.0722046	-0.0679626
	-0.0722046	-0.0679626
	-0.0722046	-0.0679626
	-0.0722046	-0.0679932
	-0.0722046	-0.0679932
	-0.0722046	-0.0679932
	-0.0721741	-0.0679932
	-0.0721741	-0.0679932
	-0.0721741	-0.0680237
	-0.0721741	-0.0680237
	-0.0721741	-0.0680237
	-0.0721741	-0.0680237
	-0.0721741	-0.0680237
	-0.0721741	-0.0679932
	-0.0721436	-0.0679932
	-0.0721436	-0.0679932
	-0.0721436	-0.0679932
	-0.0721436	-0.0679932
	-0.0721436	-0.0679932
	-0.0721436	-0.0679932
	-0.0721436	-0.0679932
	-0.0721436	-0.0679932
	-0.0721436	-0.0679932
	-0.0721436	-0.0679932
	-0.0721436	-0.0679932
	-0.072113	-0.0679932
	-0.0721436	-0.0679932
	-0.0721436	-0.0679932
	-0.0721436	-0.0679932
	-0.0721436	-0.0679932
	-0.0721436	-0.0679932
	-0.0721436	-0.0679932
	-0.0721436	-0.0679932
	-0.0721436	-0.0679932
	-0.0721436	-0.0679932
	-0.0721436	-0.0680237
	-0.0721741	-0.0680237
	-0.0721436	-0.0680237
	-0.0721741	-0.0680237
	-0.0721436	-0.0680237
	-0.0721436	-0.0680237
	-0.0721436	-0.0680237
	-0.0721741	-0.0680237
	-0.0721436	-0.0680542
	-0.0721436	-0.0680542
	-0.0721436	-0.0680542
	-0.0721436	-0.0680542
	-0.0721436	-0.0680542
	-0.0721436	-0.0680542
	-0.0721741	-0.0680542
	-0.0721436	-0.0680542
	-0.0721741	-0.0680542
	-0.0721436	-0.0680542
	-0.0721741	-0.0680237
	-0.0721741	-0.0680237
	-0.0721741	-0.0680542
	-0.0721741	-0.0680542
	-0.0721741	-0.0680237
	-0.0721741	-0.0680237
	-0.0721741	-0.0680237
	-0.0721741	-0.0680237
	-0.0721741	-0.0680237
	-0.0721741	-0.0680237
	-0.0721741	-0.0679932
	-0.0721741	-0.0679932
	-0.0721741	-0.0679932
	-0.0721741	-0.0679932
	-0.0721741	-0.0679626
	-0.0721741	-0.0679626
	-0.0721741	-0.0679626
	-0.0721741	-0.0679626
	-0.0721741	-0.0679626
	-0.0721741	-0.0679932
	-0.0721741	-0.0679932
	-0.0721741	-0.0679932
	-0.0721741	-0.0679932
	-0.0722046	-0.0679932
	-0.0722046	-0.0679932
	-0.0721741	-0.0679932
	-0.0722046	-0.0679932
	-0.0722046	-0.0679932
	-0.0721741	-0.0679932
	-0.0721741	-0.0679932
	-0.0721741	-0.0679932
	-0.0721741	-0.0679932
	-0.0721741	-0.0680237
	-0.0721741	-0.0680237
	-0.0721741	-0.0680237
	-0.0721741	-0.0680237
	-0.0721741	-0.0680237
	-0.0721741	-0.0680542
	-0.0721741	-0.0680542
	-0.0721741	-0.0680542
	-0.0721741	-0.0680542
	-0.0721741	-0.0680542
	-0.0721741	-0.0680542
	-0.0721741	-0.0680542
	-0.0721741	-0.0680542
	-0.0721741	-0.0680542
	-0.0721741	-0.0680542
	-0.0721741	-0.0680542
	-0.0721741	-0.0680542
	-0.0721741	-0.0680237
	-0.0721741	-0.0680237
	-0.0721741	-0.0679932
	-0.0721741	-0.0679932
	-0.0721741	-0.0679932
	-0.0721741	-0.0680237
	-0.0721741	-0.0680237
	-0.0721741	-0.0680237
	-0.0721436	-0.0680237
	-0.0721436	-0.0680237
	-0.0721741	-0.0680237
	-0.0721741	-0.0680237
	-0.0721741	-0.0680237
	-0.0721741	-0.0680237
	-0.0721741	-0.0680237
	-0.0721741	-0.0680237
	-0.0721741	-0.0680237
	-0.0721741	-0.0680237
	-0.0721741	-0.0680237
	-0.0721741	-0.0680237
	-0.0721741	-0.0680542
	-0.0721741	-0.0680542
	-0.0721741	-0.0680542
	-0.0721436	-0.0680542
	-0.0721436	-0.0680542
	-0.0721436	-0.0680542
	-0.0721436	-0.0680542
	-0.0721436	-0.0680542
	-0.0721436	-0.0680542
	-0.0721436	-0.0680237
	-0.0721741	-0.0680542
	-0.0721741	-0.0680542
	-0.0721741	-0.0680542
	-0.0721741	-0.0680542
	-0.0721741	-0.0680542
	-0.0721741	-0.0680542
	-0.0721741	-0.0680542
	-0.0721741	-0.0680542
	-0.0721741	-0.0680542
	-0.0721741	-0.0680542
	-0.0721741	-0.0680542
	-0.0721741	-0.0680542
	-0.0721741	-0.0680847
	-0.0721741	-0.0680542
	-0.0721741	-0.0680542
	-0.0721741	-0.0680542
	-0.0721741	-0.0680847
	-0.0721741	-0.0680847
	-0.0721741	-0.0680847
	-0.0721741	-0.0680847
	-0.0721741	-0.0680847
	-0.0721741	-0.0680847
	-0.0721741	-0.0680847
	-0.0721741	-0.0681152
	-0.0721741	-0.0681152
	-0.0721741	-0.0680847
	-0.0721741	-0.0680847
	-0.0721741	-0.0680847
	-0.0721741	-0.0680847
	-0.0721741	-0.0680847
	-0.0721741	-0.0680542
	-0.0721741	-0.0680542
	-0.0721741	-0.0680542
	-0.0721741	-0.0680542
	-0.0721741	-0.0680542
	-0.0721741	-0.0680542
	-0.0721741	-0.0680542
	-0.0721741	-0.0680542
	-0.0721741	-0.0680542
	-0.0721741	-0.0680847
	-0.0721741	-0.0680847
	-0.0722046	-0.0680847
	-0.0722046	-0.0680847
	-0.0722046	-0.0680847
	-0.0722046	-0.0680847
	-0.0722046	-0.0680847
	-0.0722046	-0.0681152
	-0.0722046	-0.0680847
	-0.0722046	-0.0680847
	-0.0722046	-0.0680847
	-0.0722046	-0.0680847
	-0.0722046	-0.0680847
	-0.0722046	-0.0680847
	-0.0722046	-0.0680847
	-0.0722046	-0.0680847
	-0.0722046	-0.0681152
	-0.0722046	-0.0681152
	-0.0722046	-0.0681152
	-0.0722046	-0.0681152
	-0.0722046	-0.0681152
	-0.0722046	-0.0680847
	-0.0722046	-0.0680847
	-0.0722046	-0.0680847
	-0.0722046	-0.0680847
	-0.0722046	-0.0680847
	-0.0722046	-0.0680847
	-0.0722046	-0.0680847
	-0.0722046	-0.0680847
	-0.0722046	-0.0680847
	-0.0722046	-0.0680847
	-0.0722046	-0.0680847
	-0.0722046	-0.0680542
	-0.0722046	-0.0680542
	-0.0722046	-0.0680542
	-0.0721741	-0.0680542
	-0.0721741	-0.0680542
	-0.0722046	-0.0680542
	-0.0722046	-0.0680542
	-0.0722046	-0.0680542
	-0.0722046	-0.0680542
	-0.0721741	-0.0680542
	-0.0721741	-0.0680542
	-0.0721741	-0.0680542
	-0.0721741	-0.0680542
	-0.0721741	-0.0680237
	-0.0722046	-0.0680237
	-0.0721741	-0.0680237
	-0.0721741	-0.0680542
	-0.0721741	-0.0680237
	-0.0721741	-0.0680542
	-0.0722046	-0.0680237
	-0.0721741	-0.0680237
	-0.0722046	-0.0680237
	-0.0722046	-0.0680237
	-0.0721741	-0.0680237
	-0.0721741	-0.0680237
	-0.0721741	-0.0680542
	-0.0721741	-0.0680542
	-0.0721741	-0.0680542
	-0.0721741	-0.0680542
	-0.0721741	-0.0680542
	-0.0721741	-0.0680542
	-0.0721741	-0.0680542
	-0.0722046	-0.0680542
	-0.0722046	-0.0680542
	-0.0721741	-0.0680542
	-0.0721741	-0.0680542
	-0.0721741	-0.0680237
	-0.0721741	-0.0680237
	-0.0721741	-0.0680237
	-0.0721741	-0.0680237
	-0.0721741	-0.0680237
	-0.0721741	-0.0680237
	-0.0721436	-0.0680237
	-0.0721741	-0.0680237
	-0.0721741	-0.0680237
	-0.0721741	-0.0680237
	-0.0721741	-0.0680237
	-0.0721741	-0.0680237
	-0.0721741	-0.0680237
	-0.0721741	-0.0680237
	-0.0721741	-0.0680542
	-0.0721741	-0.0680542
	-0.0721741	-0.0680542
	-0.0721741	-0.0680542
	-0.0721741	-0.0680542
	-0.0721741	-0.0680542
	-0.0721741	-0.0680542
	-0.0721741	-0.0680542
	-0.0721741	-0.0680542
	-0.0721741	-0.0680542
	-0.0721741	-0.0680542
	-0.0721741	-0.0680542
	-0.0721741	-0.0680237
	-0.0722046	-0.0680237
	-0.0722046	-0.0680237
	-0.0722046	-0.0680237
	-0.0722046	-0.0680237
	-0.0722046	-0.0680237
	-0.0721741	-0.0680237
	-0.0721741	-0.0679932
	-0.0721741	-0.0679932
	-0.0721741	-0.0679932
	-0.0721741	-0.0680237
	-0.0721741	-0.0679932
	-0.0721741	-0.0680237
	-0.0721741	-0.0680237
	-0.0721741	-0.0680237
	-0.0721436	-0.0680237
	-0.0721436	-0.0680237
	-0.0721436	-0.0680237
	-0.0721436	-0.0680237
	-0.0721436	-0.0680542
	-0.0721436	-0.0680542
	-0.0721436	-0.0680542
	-0.0721436	-0.0680542
	-0.0721436	-0.0680542
	-0.0721436	-0.0680542
	-0.0721436	-0.0680542
	-0.0721436	-0.0680542
	-0.0721436	-0.0680542
	-0.0721436	-0.0680542
	-0.0721436	-0.0680542
	-0.0721436	-0.0680542
	-0.0721436	-0.0680542
	-0.0721436	-0.0680542
	-0.072113	-0.0680542
	-0.0721436	-0.0680542
	-0.072113	-0.0680542
	-0.072113	-0.0680542
	-0.072113	-0.0680237
	-0.072113	-0.0680237
	-0.0721436	-0.0680542
	-0.0721436	-0.0680542
	-0.0721436	-0.0680542
	-0.0721436	-0.0680542
	-0.0721436	-0.0680542
	-0.0721436	-0.0680542
	-0.0721436	-0.0680847
	-0.0721436	-0.0680847
	-0.0721436	-0.0680847
[truncated: 298,001+ more rows]

## Sheet: Fig2C_SPF(8)
Fig.2C
	#1	#2	#3	#4	#5	#6	#7	#8
0	0	0	0	0	0	0	0	0
50	0	0	0	0	0	0	0	0
100	0	0	2	0	0	0	0	2
150	0	6	6	4	7	6	5	7
200	5	10	10	12	16	10	10	10
250	10	14	13	17	19	14	14	13
300	13	16	17	21	23	17	16	15
350	16	19	19	26	25	19	19	17
400	18	21	22	29	24	20	21	18
450	20	23	24	31	26	21	23	19
500	22	25	25	33	27	22	24	20

## Sheet: Fig2C_GF(12)
Fig.2C
	#1	#2	#3	#4	#5	#6	#7	#8	#9	#10	#11	#12
0	0	0	0	0	0	0	0	0	0	0	0	0
50	0	0	0	0	0	0	0	0	1	0	0	0
100	0	8	5	0	0	0	2	5	5	3	13	0
150	2	16	13	5	4	5	7	11	12	11	21	3
200	13	23	17	12	15	13	10	16	19	16	26	8
250	19	28	21	18	22	20	14	20	24	21	31	12
300	24	32	23	22	28	24	19	21	27	23	33	15
350	29	34	25	25	32	27	23	23	31	27	33	17
400	30	35	27	28	35	29	26	26	32	28	35	19
450	31	37	28	30	35	31	28	27	34	30	35	21
500	32	38	30	33	35	32	29	28	32	31	36	22

## Sheet: Fig2D
Bin Center	SPF (9)												GF (10)
0	0	0	0	0	0	0	0	0	0				0	0	0	0	0	0	0	0	0	0
10	0.0244989	0.0443925	0.125468	0.0308057	0.0732861	0.0427729	0.0472637	0.0690449	0.0575673				0.0488506	0.0810015	0.05	0.0372439	0.0487013	0.0249221	0.0182648	0.0417457	0.0213068	0.04
20	0.0311804	0.0607477	0.166667	0.140995	0.225374	0.113569	0.0995025	0.186421	0.201486				0.0775862	0.274669	0.1525	0.128492	0.11039	0.0498442	0.0799087	0.0986717	0.0752841	0.0870588
30	0.0489978	0.0911215	0.222846	0.253555	0.365642	0.187316	0.124378	0.278481	0.318477				0.123563	0.427099	0.24375	0.191806	0.198052	0.0903427	0.130137	0.14611	0.151989	0.117647
40	0.0668152	0.133178	0.269663	0.347156	0.490938	0.259587	0.164179	0.368239	0.420613				0.166667	0.539764	0.32125	0.268156	0.269481	0.137072	0.180365	0.208729	0.215909	0.167059
50	0.0824053	0.163551	0.310861	0.42654	0.583136	0.320059	0.218906	0.457998	0.511606				0.218391	0.620029	0.38	0.324022	0.332792	0.161994	0.226027	0.244782	0.274148	0.216471
60	0.091314	0.191589	0.368914	0.491706	0.643026	0.389381	0.276119	0.52244	0.603528				0.238506	0.689249	0.4525	0.376164	0.386364	0.196262	0.271689	0.303605	0.329545	0.256471
70	0.106904	0.219626	0.397004	0.555687	0.702128	0.449852	0.310945	0.568469	0.663881				0.270115	0.744477	0.5275	0.430168	0.428571	0.227414	0.294521	0.349146	0.399148	0.284706
80	0.120267	0.254673	0.413858	0.614929	0.745469	0.49705	0.343284	0.61565	0.725163				0.304598	0.781296	0.5825	0.469274	0.482143	0.249221	0.335616	0.377609	0.47017	0.322353
90	0.129176	0.275701	0.449438	0.652844	0.77699	0.539823	0.368159	0.654776	0.766945				0.333333	0.82106	0.6225	0.497207	0.538961	0.28972	0.374429	0.419355	0.549716	0.367059
100	0.151448	0.306075	0.47191	0.694313	0.812451	0.588496	0.410448	0.690449	0.791086				0.356322	0.846834	0.67	0.523277	0.582792	0.327103	0.40411	0.449715	0.661932	0.392941
110	0.191537	0.336449	0.498127	0.741706	0.832939	0.634218	0.430348	0.721519	0.818941				0.382184	0.868925	0.705	0.560521	0.623377	0.352025	0.429224	0.478178	0.737216	0.418824
120	0.253897	0.366822	0.52809	0.777251	0.855792	0.665192	0.462687	0.747986	0.851439				0.428161	0.886598	0.725	0.607076	0.650974	0.373832	0.474886	0.512334	0.785511	0.449412
130	0.33853	0.399533	0.55618	0.803318	0.874704	0.696165	0.482587	0.765247	0.871866				0.445402	0.896907	0.75125	0.625698	0.673701	0.398754	0.504566	0.542694	0.815341	0.475294
140	0.449889	0.429907	0.574906	0.824645	0.887313	0.716814	0.504975	0.78481	0.892293				0.462644	0.907953	0.7725	0.657356	0.694805	0.417446	0.53653	0.574952	0.832386	0.491765
150	0.538976	0.446262	0.595506	0.842417	0.897557	0.749263	0.527363	0.79977	0.901578				0.494253	0.915317	0.79125	0.679702	0.722403	0.451713	0.563927	0.603415	0.856534	0.522353
160	0.605791	0.471963	0.625468	0.853081	0.907013	0.766962	0.547264	0.818182	0.911792				0.514368	0.92268	0.8075	0.698324	0.75	0.476635	0.598174	0.626186	0.872159	0.536471
170	0.663697	0.492991	0.64794	0.868483	0.912529	0.79056	0.579602	0.823936	0.920149				0.522988	0.926362	0.82125	0.726257	0.772727	0.489097	0.627854	0.656547	0.883523	0.562353
180	0.699332	0.521028	0.662921	0.883886	0.91647	0.800885	0.599503	0.837745	0.928505				0.545977	0.93299	0.83875	0.757914	0.801948	0.504673	0.650685	0.677419	0.894886	0.574118
190	0.728285	0.546729	0.67603	0.899289	0.922774	0.828909	0.616915	0.851553	0.932219				0.566092	0.937408	0.84625	0.772812	0.816558	0.52648	0.666667	0.696395	0.90767	0.590588
200	0.750557	0.558411	0.698502	0.905213	0.927502	0.842183	0.646766	0.864212	0.93779				0.589081	0.941826	0.86	0.776536	0.831169	0.548287	0.678082	0.72296	0.921875	0.614118
210	0.759466	0.591121	0.702247	0.909953	0.933806	0.858407	0.656716	0.871116	0.945218				0.603448	0.943299	0.87	0.787709	0.837662	0.557632	0.691781	0.734345	0.931818	0.630588
220	0.766147	0.619159	0.719101	0.914692	0.936958	0.865782	0.671642	0.884925	0.947075				0.626437	0.945508	0.88375	0.793296	0.849026	0.58567	0.705479	0.741935	0.9375	0.649412
230	0.781737	0.63785	0.734082	0.920616	0.940898	0.871681	0.686567	0.897583	0.948932				0.637931	0.94919	0.89	0.817505	0.855519	0.595016	0.723744	0.751423	0.93892	0.672941
240	0.786192	0.654206	0.754682	0.925355	0.943262	0.879056	0.70398	0.902186	0.949861				0.666667	0.950663	0.89625	0.823091	0.86526	0.598131	0.737443	0.770398	0.943182	0.689412
250	0.801782	0.668224	0.76779	0.927725	0.944839	0.889381	0.711443	0.90794	0.950789				0.675287	0.955817	0.9	0.839851	0.868506	0.610592	0.744292	0.785579	0.946023	0.708235
260	0.824053	0.686916	0.775281	0.930095	0.944839	0.89823	0.718905	0.913694	0.952646				0.683908	0.956554	0.905	0.841713	0.87987	0.632399	0.755708	0.804554	0.953125	0.72
270	0.839644	0.696262	0.784644	0.936019	0.944839	0.911504	0.726368	0.915995	0.952646				0.692529	0.956554	0.91	0.843575	0.886364	0.657321	0.767123	0.814042	0.957386	0.729412
280	0.85078	0.703271	0.790262	0.937204	0.946415	0.915929	0.738806	0.9229	0.953575				0.706897	0.95729	0.9125	0.862197	0.894481	0.676013	0.778539	0.819734	0.961648	0.736471
290	0.857461	0.721963	0.801498	0.937204	0.94799	0.917404	0.741294	0.925201	0.954503				0.718391	0.95729	0.915	0.865922	0.897727	0.697819	0.785388	0.827325	0.965909	0.741177
300	0.859688	0.742991	0.814607	0.943128	0.948779	0.921829	0.761194	0.925201	0.955432				0.729885	0.958763	0.915	0.869646	0.905844	0.722741	0.787671	0.83871	0.96733	0.750588
310	0.870824	0.773365	0.835206	0.946682	0.951143	0.924779	0.766169	0.928654	0.955432				0.738506	0.960236	0.92125	0.875233	0.912338	0.732087	0.792238	0.850095	0.96733	0.76
320	0.875278	0.778037	0.848315	0.946682	0.952719	0.926254	0.776119	0.929804	0.957289				0.747127	0.961708	0.92375	0.878957	0.915584	0.750779	0.803653	0.851992	0.96875	0.767059
330	0.879733	0.785047	0.867041	0.947867	0.954295	0.930678	0.788557	0.929804	0.959146				0.755747	0.962445	0.92375	0.888268	0.917208	0.757009	0.819635	0.863378	0.96875	0.771765
340	0.88196	0.792056	0.870787	0.949052	0.954295	0.932153	0.791045	0.929804	0.959146				0.772988	0.963918	0.92375	0.89013	0.918831	0.772586	0.833333	0.867173	0.96875	0.778824
350	0.886414	0.810748	0.874532	0.950237	0.954295	0.933628	0.810945	0.929804	0.959146				0.778736	0.963918	0.92625	0.893855	0.923701	0.788162	0.840183	0.86907	0.96875	0.790588
360	0.895323	0.817757	0.878277	0.951422	0.955871	0.935103	0.81592	0.930955	0.959146				0.787356	0.964654	0.92875	0.899441	0.926948	0.803738	0.844749	0.870968	0.96875	0.8
370	0.899777	0.827103	0.883895	0.951422	0.955871	0.938053	0.818408	0.932106	0.959146				0.793103	0.964654	0.92875	0.901304	0.931818	0.806854	0.856164	0.872865	0.971591	0.804706
380	0.899777	0.836449	0.889513	0.952607	0.955871	0.939528	0.820896	0.933257	0.961003				0.798851	0.964654	0.93125	0.903166	0.933442	0.813084	0.863014	0.87666	0.971591	0.809412
390	0.899777	0.841121	0.893258	0.954976	0.955871	0.941003	0.825871	0.934407	0.961003				0.798851	0.96539	0.9325	0.90689	0.935065	0.819315	0.872146	0.880455	0.973011	0.818824
400	0.904232	0.841121	0.897004	0.958531	0.955871	0.941003	0.833333	0.936709	0.961003				0.801724	0.966127	0.9325	0.912477	0.938312	0.831776	0.881278	0.884251	0.973011	0.828235
410	0.910913	0.848131	0.906367	0.958531	0.957447	0.941003	0.838309	0.93786	0.961931				0.807471	0.967599	0.9325	0.916201	0.941558	0.834891	0.883562	0.891841	0.973011	0.832941
420	0.91314	0.852804	0.90824	0.959716	0.958235	0.942478	0.840796	0.93786	0.96286				0.813218	0.969072	0.9325	0.918063	0.946429	0.844237	0.890411	0.895636	0.973011	0.835294
430	0.917595	0.859813	0.910112	0.960901	0.959023	0.942478	0.845771	0.93901	0.963788				0.816092	0.969808	0.935	0.918063	0.946429	0.844237	0.890411	0.899431	0.973011	0.84
440	0.919822	0.86215	0.913858	0.960901	0.960599	0.943953	0.848259	0.93901	0.963788				0.816092	0.969808	0.93625	0.921788	0.946429	0.850467	0.892694	0.907021	0.973011	0.842353
450	0.919822	0.864486	0.913858	0.960901	0.961387	0.943953	0.853234	0.93901	0.963788				0.827586	0.969808	0.9375	0.927374	0.946429	0.866044	0.894977	0.912713	0.973011	0.849412
460	0.922049	0.864486	0.919476	0.960901	0.962175	0.943953	0.868159	0.940161	0.963788				0.83046	0.969808	0.94	0.927374	0.948052	0.869159	0.899543	0.912713	0.973011	0.851765
470	0.922049	0.866822	0.919476	0.960901	0.962175	0.943953	0.868159	0.941312	0.964717				0.833333	0.969808	0.94	0.927374	0.948052	0.88162	0.901826	0.914611	0.973011	0.851765
480	0.922049	0.871495	0.921348	0.960901	0.962175	0.943953	0.868159	0.941312	0.964717				0.833333	0.969808	0.94125	0.929237	0.949675	0.884735	0.901826	0.914611	0.973011	0.856471
490	0.922049	0.873832	0.921348	0.962085	0.963751	0.945428	0.868159	0.941312	0.964717				0.839081	0.970545	0.94125	0.929237	0.949675	0.884735	0.90411	0.914611	0.973011	0.861177
500	0.922049	0.873832	0.925094	0.96327	0.963751	0.945428	0.870647	0.941312	0.964717				0.853448	0.970545	0.94375	0.932961	0.949675	0.894081	0.90411	0.916509	0.973011	0.865882
510	0.924276	0.880841	0.928839	0.96327	0.965327	0.946903	0.878109	0.942463	0.964717				0.853448	0.971281	0.94375	0.936685	0.952922	0.900312	0.908676	0.916509	0.973011	0.870588
520	0.924276	0.880841	0.930712	0.96327	0.965327	0.946903	0.880597	0.943613	0.964717				0.856322	0.972018	0.94375	0.936685	0.952922	0.906542	0.915525	0.916509	0.974432	0.872941
530	0.924276	0.883178	0.930712	0.96327	0.965327	0.946903	0.885572	0.944764	0.964717				0.864943	0.972018	0.94625	0.938547	0.952922	0.909657	0.917808	0.916509	0.974432	0.877647
540	0.924276	0.885514	0.938202	0.96327	0.965327	0.946903	0.885572	0.944764	0.964717				0.87069	0.972018	0.9475	0.94041	0.952922	0.912773	0.917808	0.918406	0.974432	0.88
550	0.924276	0.88785	0.940075	0.96327	0.965327	0.946903	0.88806	0.944764	0.964717				0.87931	0.97349	0.9475	0.942272	0.952922	0.912773	0.920091	0.922201	0.974432	0.882353
560	0.926503	0.88785	0.940075	0.964455	0.965327	0.948378	0.893035	0.945915	0.964717				0.882184	0.97349	0.9475	0.945996	0.954545	0.915888	0.920091	0.922201	0.974432	0.887059
570	0.926503	0.890187	0.945693	0.964455	0.965327	0.948378	0.895522	0.945915	0.964717				0.885057	0.97349	0.9475	0.947859	0.954545	0.919003	0.922374	0.924099	0.974432	0.887059
580	0.926503	0.890187	0.945693	0.964455	0.965327	0.951327	0.89801	0.945915	0.965645				0.885057	0.97349	0.9475	0.947859	0.954545	0.922118	0.922374	0.924099	0.974432	0.889412
590	0.926503	0.890187	0.945693	0.96564	0.966115	0.952802	0.900497	0.947066	0.966574				0.885057	0.97349	0.94875	0.949721	0.954545	0.925234	0.926941	0.927894	0.974432	0.894118
600	0.926503	0.890187	0.945693	0.96564	0.966903	0.955752	0.902985	0.947066	0.966574				0.890805	0.974227	0.95	0.949721	0.954545	0.925234	0.929224	0.931689	0.974432	0.901177
610	0.926503	0.892523	0.945693	0.96564	0.966903	0.957227	0.902985	0.948216	0.966574				0.890805	0.974963	0.95	0.951583	0.954545	0.928349	0.929224	0.931689	0.974432	0.903529
620	0.928731	0.89486	0.945693	0.96564	0.967691	0.957227	0.905473	0.948216	0.967502				0.893678	0.9757	0.95	0.953445	0.954545	0.928349	0.929224	0.931689	0.974432	0.905882
630	0.928731	0.899533	0.945693	0.96564	0.968479	0.957227	0.905473	0.949367	0.967502				0.896552	0.9757	0.95	0.953445	0.956169	0.931464	0.929224	0.931689	0.974432	0.908235
640	0.928731	0.901869	0.949438	0.96564	0.968479	0.957227	0.905473	0.949367	0.968431				0.896552	0.976436	0.95125	0.953445	0.957792	0.931464	0.93379	0.931689	0.974432	0.908235
650	0.928731	0.901869	0.949438	0.96564	0.968479	0.957227	0.90796	0.950518	0.968431				0.899425	0.976436	0.9525	0.955307	0.957792	0.931464	0.93379	0.933586	0.974432	0.908235
660	0.933185	0.901869	0.949438	0.966825	0.968479	0.957227	0.912935	0.950518	0.968431				0.899425	0.976436	0.9525	0.955307	0.957792	0.931464	0.93379	0.933586	0.974432	0.908235
670	0.933185	0.901869	0.949438	0.966825	0.968479	0.957227	0.915423	0.950518	0.968431				0.899425	0.977172	0.9525	0.955307	0.959416	0.934579	0.93379	0.933586	0.974432	0.910588
680	0.933185	0.904206	0.951311	0.966825	0.968479	0.957227	0.91791	0.950518	0.968431				0.902299	0.978645	0.95375	0.95717	0.961039	0.934579	0.93379	0.935484	0.974432	0.910588
690	0.933185	0.911215	0.951311	0.966825	0.968479	0.958702	0.91791	0.950518	0.969359				0.905172	0.978645	0.955	0.95717	0.961039	0.937695	0.93379	0.935484	0.974432	0.910588
700	0.933185	0.913551	0.951311	0.966825	0.969267	0.958702	0.91791	0.952819	0.970288				0.905172	0.978645	0.95625	0.95717	0.962662	0.937695	0.93379	0.935484	0.974432	0.910588
710	0.933185	0.913551	0.956929	0.966825	0.970055	0.958702	0.91791	0.955121	0.972145				0.908046	0.978645	0.95625	0.95717	0.962662	0.937695	0.93379	0.937381	0.974432	0.910588
720	0.933185	0.913551	0.956929	0.969194	0.970843	0.958702	0.920398	0.957422	0.973073				0.908046	0.978645	0.95625	0.95717	0.962662	0.94081	0.93379	0.939279	0.974432	0.910588
730	0.935412	0.920561	0.956929	0.969194	0.970843	0.958702	0.920398	0.957422	0.974002				0.908046	0.978645	0.9575	0.95717	0.965909	0.943925	0.93379	0.939279	0.974432	0.910588
740	0.935412	0.920561	0.962547	0.970379	0.970843	0.958702	0.920398	0.958573	0.974002				0.908046	0.978645	0.9575	0.95717	0.965909	0.943925	0.93379	0.939279	0.974432	0.912941
750	0.935412	0.925234	0.962547	0.970379	0.971631	0.958702	0.922886	0.958573	0.97493				0.908046	0.979381	0.9575	0.95717	0.969156	0.943925	0.93379	0.939279	0.974432	0.912941
760	0.935412	0.925234	0.964419	0.970379	0.971631	0.960177	0.925373	0.958573	0.975859				0.910919	0.979381	0.9575	0.95717	0.969156	0.943925	0.93379	0.941176	0.974432	0.915294
770	0.935412	0.925234	0.964419	0.970379	0.971631	0.960177	0.927861	0.959724	0.975859				0.910919	0.980118	0.9575	0.95717	0.969156	0.943925	0.93379	0.941176	0.974432	0.917647
780	0.939866	0.934579	0.966292	0.970379	0.972419	0.960177	0.930348	0.959724	0.976787				0.910919	0.980118	0.9575	0.95717	0.969156	0.943925	0.938356	0.941176	0.974432	0.922353
790	0.939866	0.934579	0.966292	0.970379	0.973207	0.961652	0.930348	0.960875	0.976787				0.910919	0.980854	0.95875	0.95717	0.969156	0.943925	0.938356	0.941176	0.974432	0.922353
800	0.939866	0.934579	0.966292	0.970379	0.973995	0.961652	0.930348	0.963176	0.976787				0.916667	0.980854	0.95875	0.959032	0.969156	0.943925	0.940639	0.941176	0.974432	0.922353
810	0.939866	0.936916	0.966292	0.970379	0.975571	0.961652	0.930348	0.963176	0.976787				0.916667	0.980854	0.95875	0.959032	0.969156	0.943925	0.947489	0.943074	0.974432	0.922353
820	0.942094	0.939252	0.968165	0.970379	0.976359	0.961652	0.935323	0.963176	0.976787				0.916667	0.980854	0.95875	0.959032	0.969156	0.943925	0.947489	0.946869	0.974432	0.927059
830	0.942094	0.939252	0.968165	0.971564	0.976359	0.961652	0.935323	0.963176	0.976787				0.916667	0.981591	0.95875	0.959032	0.969156	0.943925	0.947489	0.946869	0.974432	0.927059
840	0.946548	0.939252	0.968165	0.971564	0.977935	0.961652	0.935323	0.966628	0.977716				0.91954	0.981591	0.95875	0.959032	0.970779	0.943925	0.947489	0.946869	0.974432	0.929412
850	0.946548	0.939252	0.968165	0.971564	0.977935	0.961652	0.937811	0.966628	0.977716				0.91954	0.981591	0.95875	0.959032	0.970779	0.943925	0.947489	0.946869	0.974432	0.931765
860	0.948775	0.939252	0.968165	0.971564	0.977935	0.961652	0.937811	0.966628	0.977716				0.91954	0.981591	0.95875	0.959032	0.970779	0.943925	0.952055	0.948767	0.974432	0.931765
870	0.948775	0.939252	0.973783	0.971564	0.977935	0.961652	0.940299	0.967779	0.977716				0.91954	0.981591	0.95875	0.962756	0.972403	0.943925	0.954338	0.950664	0.974432	0.931765
880	0.948775	0.939252	0.973783	0.971564	0.977935	0.961652	0.942786	0.967779	0.977716				0.91954	0.982327	0.96	0.962756	0.972403	0.943925	0.954338	0.950664	0.974432	0.931765
890	0.948775	0.939252	0.973783	0.971564	0.978723	0.961652	0.942786	0.96893	0.977716				0.91954	0.982327	0.9625	0.962756	0.972403	0.943925	0.954338	0.950664	0.974432	0.934118
900	0.948775	0.939252	0.973783	0.971564	0.978723	0.961652	0.942786	0.970081	0.977716				0.91954	0.9838	0.9625	0.962756	0.972403	0.943925	0.954338	0.952562	0.974432	0.936471
910	0.951002	0.939252	0.975655	0.971564	0.978723	0.961652	0.942786	0.970081	0.977716				0.91954	0.9838	0.9625	0.962756	0.972403	0.943925	0.954338	0.954459	0.974432	0.938824
920	0.951002	0.941589	0.975655	0.971564	0.978723	0.963127	0.942786	0.970081	0.977716				0.922414	0.985272	0.96375	0.964618	0.972403	0.943925	0.954338	0.958254	0.974432	0.941176
930	0.951002	0.941589	0.977528	0.971564	0.978723	0.964602	0.942786	0.970081	0.977716				0.928161	0.985272	0.965	0.964618	0.972403	0.943925	0.954338	0.958254	0.974432	0.941176
940	0.951002	0.941589	0.977528	0.972749	0.978723	0.964602	0.942786	0.970081	0.977716				0.931034	0.986745	0.96625	0.964618	0.972403	0.943925	0.954338	0.958254	0.974432	0.943529
950	0.953229	0.941589	0.979401	0.972749	0.979511	0.966077	0.945274	0.970081	0.977716				0.931034	0.986745	0.9675	0.964618	0.972403	0.943925	0.956621	0.958254	0.974432	0.945882
960	0.953229	0.941589	0.979401	0.973934	0.980299	0.966077	0.945274	0.971231	0.977716				0.931034	0.986745	0.9675	0.964618	0.972403	0.943925	0.956621	0.958254	0.974432	0.945882
970	0.953229	0.941589	0.979401	0.973934	0.980299	0.966077	0.947761	0.971231	0.977716				0.931034	0.987482	0.9675	0.964618	0.972403	0.943925	0.956621	0.958254	0.974432	0.945882
980	0.953229	0.943925	0.979401	0.973934	0.980299	0.966077	0.947761	0.973533	0.977716				0.933908	0.988218	0.96875	0.964618	0.974026	0.943925	0.956621	0.958254	0.974432	0.945882
990	0.955457	0.943925	0.979401	0.973934	0.980299	0.966077	0.952736	0.973533	0.979573				0.933908	0.988954	0.97	0.964618	0.974026	0.943925	0.956621	0.958254	0.974432	0.945882
1000	0.955457	0.946262	0.979401	0.973934	0.981876	0.966077	0.952736	0.973533	0.979573				0.933908	0.988954	0.97	0.964618	0.974026	0.943925	0.956621	0.960152	0.974432	0.945882
1010	0.955457	0.946262	0.979401	0.973934	0.981876	0.967552	0.955224	0.973533	0.979573				0.966353	1	0.985256	0.984413	0.996753	0.943925	0.956621	0.960152	0.974432	0.945882
1020	0.955457	0.946262	0.979401	0.973934	0.981876	0.967552	0.955224	0.973533	0.979573				0.966353	1	0.985256	0.984413	0.996753	0.943925	0.956621	0.960152	0.975852	0.945882
1030	0.955457	0.946262	0.979401	0.973934	0.981876	0.967552	0.955224	0.973533	0.979573				0.966353	1	0.985256	0.984413	0.996753	0.943925	0.956621	0.962049	0.975852	0.945882
1040	0.955457	0.946262	0.981273	0.975118	0.983452	0.967552	0.955224	0.974684	0.980501				0.966353	1	0.985256	0.984413	0.996753	0.943925	0.958904	0.962049	0.975852	0.948235
1050	0.955457	0.946262	0.981273	0.977488	0.983452	0.967552	0.957712	0.974684	0.980501				0.966353	1	0.985256	0.984413	0.996753	0.943925	0.958904	0.962049	0.975852	0.948235
1060	0.955457	0.950935	0.981273	0.977488	0.983452	0.969027	0.957712	0.974684	0.980501				0.966353	1	0.985256	0.984413	0.996753	0.943925	0.958904	0.962049	0.975852	0.948235
1070	0.957684	0.950935	0.981273	0.977488	0.983452	0.969027	0.957712	0.974684	0.980501				0.966353	1	0.985256	0.994413	0.998377	0.943925	0.958904	0.962049	0.977273	0.950588
1080	0.957684	0.950935	0.981273	0.977488	0.98424	0.970502	0.960199	0.976985	0.980501				0.966353	1	0.985256	0.994413	0.998377	0.943925	0.958904	0.962049	0.977273	0.950588
1090	0.957684	0.950935	0.983146	0.977488	0.985028	0.970502	0.960199	0.976985	0.98143				0.966353	1	0.985256	0.994413	0.998377	0.943925	0.958904	0.962049	0.977273	0.950588
1100	0.959911	0.950935	0.983146	0.977488	0.985028	0.973451	0.960199	0.976985	0.982358				0.997127	1	1	0.994413	1	0.943925	0.958904	0.962049	0.980114	0.952941
1110	0.959911	0.950935	0.983146	0.977488	0.985028	0.973451	0.960199	0.978136	0.982358				0.997127	1	1	0.996276	1	0.943925	0.958904	0.962049	0.980114	0.952941
1120	0.959911	0.953271	0.983146	0.977488	0.985028	0.973451	0.960199	0.979287	0.982358				0.997127	1	1	0.996276	1	0.943925	0.958904	0.962049	0.980114	0.952941
1130	0.959911	0.953271	0.983146	0.978673	0.985028	0.973451	0.962687	0.979287	0.982358				0.997127	1	1	0.996276	1	0.943925	0.958904	0.962049	0.980114	0.952941
1140	0.959911	0.953271	0.983146	0.978673	0.985028	0.973451	0.965174	0.979287	0.982358				0.997127	1	1	0.996276	1	0.943925	0.961187	0.962049	0.980114	0.952941
1150	0.959911	0.955608	0.985019	0.978673	0.985028	0.973451	0.965174	0.979287	0.982358				0.997127	1	1	0.996276	1	0.94704	0.961187	0.962049	0.980114	0.955294
1160	0.962138	0.957944	0.985019	0.978673	0.985028	0.973451	0.965174	0.979287	0.983287				0.997127	1	1	0.998138	1	0.94704	0.961187	0.962049	0.980114	0.955294
1170	0.962138	0.96028	0.985019	0.978673	0.986604	0.973451	0.965174	0.979287	0.984215				0.997127	1	1	0.998138	1	0.94704	0.961187	0.963947	0.982955	0.955294
1180	0.962138	0.96028	0.985019	0.978673	0.986604	0.973451	0.965174	0.979287	0.984215				0.997127	1	1	0.998138	1	0.94704	0.961187	0.963947	0.982955	0.957647
1190	0.962138	0.96028	0.985019	0.978673	0.986604	0.973451	0.965174	0.979287	0.984215				0.997127	1	1	0.998138	1	0.94704	0.961187	0.963947	0.982955	0.957647
1200	0.964365	0.96028	0.986891	0.978673	0.987392	0.973451	0.965174	0.980437	0.984215				0.997127	1	1	0.998138	1	0.94704	0.961187	0.963947	0.982955	0.957647
1210	0.964365	0.96028	0.986891	0.978673	0.98818	0.973451	0.965174	0.980437	0.984215				0.997127	1	1	0.998138	1	0.94704	0.961187	0.963947	0.982955	0.957647
1220	0.966592	0.96028	0.986891	0.978673	0.98818	0.973451	0.967662	0.980437	0.984215				0.997127	1	1	0.998138	1	0.94704	0.961187	0.963947	0.982955	0.957647
1230	0.966592	0.962617	0.986891	0.978673	0.98818	0.973451	0.967662	0.980437	0.984215				0.997127	1	1	0.998138	1	0.950156	0.961187	0.963947	0.982955	0.957647
1240	0.966592	0.962617	0.988764	0.978673	0.98818	0.974926	0.967662	0.980437	0.984215				0.997127	1	1	0.998138	1	0.950156	0.961187	0.967742	0.982955	0.957647
1250	0.96882	0.962617	0.988764	0.978673	0.988968	0.974926	0.967662	0.980437	0.984215				0.997127	1	1	0.998138	1	0.950156	0.961187	0.969639	0.982955	0.96
1260	0.96882	0.964953	0.988764	0.978673	0.988968	0.974926	0.967662	0.980437	0.984215				0.997127	1	1	0.998138	1	0.950156	0.961187	0.969639	0.982955	0.96
1270	0.96882	0.964953	0.988764	0.979858	0.988968	0.974926	0.967662	0.980437	0.984215				0.997127	1	1	0.998138	1	0.950156	0.961187	0.969639	0.982955	0.962353
1280	0.96882	0.964953	0.988764	0.979858	0.988968	0.974926	0.967662	0.980437	0.984215				0.997127	1	1	1	1	0.953271	0.961187	0.969639	0.982955	0.962353
1290	0.96882	0.964953	0.988764	0.979858	0.988968	0.976401	0.967662	0.980437	0.984215				0.997127	1	1	1	1	0.953271	0.961187	0.969639	0.982955	0.962353
1300	0.96882	0.964953	0.988764	0.979858	0.988968	0.977876	0.967662	0.980437	0.984215				0.997127	1	1	1	1	0.953271	0.961187	0.969639	0.982955	0.962353
1310	0.96882	0.964953	0.988764	0.979858	0.989756	0.977876	0.970149	0.980437	0.984215				0.997127	1	1	1	1	0.953271	0.961187	0.969639	0.982955	0.962353
1320	0.96882	0.96729	0.988764	0.979858	0.989756	0.977876	0.970149	0.980437	0.985144				0.997127	1	1	1	1	0.953271	0.961187	0.969639	0.982955	0.962353
1330	0.96882	0.96729	0.988764	0.979858	0.989756	0.979351	0.970149	0.980437	0.985144				0.997127	1	1	1	1	0.953271	0.961187	0.969639	0.984375	0.962353
1340	0.96882	0.969626	0.988764	0.979858	0.990544	0.979351	0.970149	0.980437	0.985144				0.997127	1	1	1	1	0.953271	0.961187	0.969639	0.984375	0.962353
1350	0.96882	0.971963	0.988764	0.979858	0.991332	0.979351	0.970149	0.980437	0.985144				1	1	1	1	1	0.953271	0.961187	0.969639	0.984375	0.962353
1360	0.96882	0.971963	0.988764	0.979858	0.991332	0.979351	0.970149	0.980437	0.985144				1	1	1	1	1	0.953271	0.961187	0.969639	0.984375	0.962353
1370	0.96882	0.971963	0.992509	0.979858	0.991332	0.980826	0.970149	0.980437	0.985144				1	1	1	1	1	0.953271	0.961187	0.969639	0.984375	0.962353
1380	0.96882	0.971963	0.992509	0.979858	0.991332	0.980826	0.970149	0.980437	0.985144				1	1	1	1	1	0.953271	0.961187	0.969639	0.984375	0.962353
1390	0.96882	0.971963	0.992509	0.979858	0.991332	0.980826	0.970149	0.980437	0.985144				1	1	1	1	1	0.956386	0.961187	0.969639	0.984375	0.962353
1400	0.96882	0.971963	0.992509	0.979858	0.991332	0.982301	0.972637	0.980437	0.985144				1	1	1	1	1	0.956386	0.961187	0.969639	0.984375	0.962353
1410	0.96882	0.971963	0.992509	0.979858	0.99212	0.983776	0.972637	0.980437	0.986072				1	1	1	1	1	0.959502	0.961187	0.969639	0.984375	0.962353
1420	0.96882	0.971963	0.992509	0.979858	0.99212	0.983776	0.975124	0.980437	0.986072				1	1	1	1	1	0.959502	0.961187	0.969639	0.984375	0.962353
1430	0.96882	0.974299	0.992509	0.979858	0.99212	0.983776	0.975124	0.980437	0.986072				1	1	1	1	1	0.959502	0.961187	0.969639	0.984375	0.962353
1440	0.96882	0.974299	0.992509	0.979858	0.99212	0.983776	0.975124	0.980437	0.986072				1	1	1	1	1	0.959502	0.96347	0.969639	0.984375	0.962353
1450	0.971047	0.976635	0.992509	0.979858	0.992908	0.983776	0.977612	0.980437	0.986072				1	1	1	1	1	0.959502	0.96347	0.969639	0.984375	0.962353
1460	0.971047	0.976635	0.992509	0.979858	0.992908	0.983776	0.977612	0.980437	0.987001				1	1	1	1	1	0.959502	0.96347	0.969639	0.984375	0.962353
1470	0.971047	0.976635	0.992509	0.979858	0.992908	0.983776	0.977612	0.980437	0.987001				1	1	1	1	1	0.959502	0.965753	0.971537	0.984375	0.962353
1480	0.971047	0.976635	0.992509	0.979858	0.992908	0.983776	0.977612	0.981588	0.987001				1	1	1	1	1	0.959502	0.965753	0.971537	0.984375	0.962353
1490	0.971047	0.976635	0.992509	0.979858	0.992908	0.983776	0.977612	0.981588	0.987001				1	1	1	1	1	0.959502	0.965753	0.973434	0.984375	0.962353
1500	0.971047	0.976635	0.992509	0.979858	0.992908	0.983776	0.977612	0.981588	0.987001				1	1	1	1	1	0.959502	0.965753	0.973434	0.984375	0.962353
1510	0.971047	0.978972	0.992509	0.981043	0.992908	0.983776	0.977612	0.981588	0.987001				1	1	1	1	1	0.959502	0.965753	0.973434	0.984375	0.962353
1520	0.971047	0.978972	0.992509	0.981043	0.992908	0.983776	0.977612	0.982739	0.98793				1	1	1	1	1	0.959502	0.968036	0.973434	0.984375	0.962353
1530	0.973274	0.981308	0.992509	0.981043	0.993696	0.983776	0.977612	0.982739	0.98793				1	1	1	1	1	0.959502	0.968036	0.975332	0.984375	0.962353
1540	0.973274	0.981308	0.992509	0.981043	0.994484	0.983776	0.977612	0.982739	0.98793				1	1	1	1	1	0.959502	0.968036	0.975332	0.984375	0.962353
1550	0.973274	0.983645	0.992509	0.981043	0.994484	0.983776	0.977612	0.982739	0.98793				1	1	1	1	1	0.959502	0.968036	0.97723	0.984375	0.962353
1560	0.973274	0.985981	0.992509	0.981043	0.995272	0.983776	0.9801	0.982739	0.98793				1	1	1	1	1	0.959502	0.968036	0.97723	0.984375	0.962353
1570	0.973274	0.985981	0.992509	0.981043	0.995272	0.983776	0.9801	0.982739	0.98793				1	1	1	1	1	0.959502	0.97032	0.97723	0.984375	0.962353
1580	0.973274	0.985981	0.992509	0.981043	0.995272	0.985251	0.9801	0.982739	0.98793				1	1	1	1	1	0.962617	0.972603	0.97723	0.984375	0.962353
1590	0.973274	0.985981	0.992509	0.981043	0.995272	0.985251	0.9801	0.983889	0.98793				1	1	1	1	1	0.962617	0.972603	0.97723	0.984375	0.962353
1600	0.973274	0.985981	0.992509	0.981043	0.995272	0.985251	0.9801	0.983889	0.98793				1	1	1	1	1	0.962617	0.972603	0.97723	0.984375	0.962353
1610	0.973274	0.985981	0.992509	0.981043	0.995272	0.985251	0.9801	0.98504	0.988858				1	1	1	1	1	0.962617	0.972603	0.97723	0.984375	0.964706
1620	0.973274	0.985981	0.992509	0.981043	0.995272	0.985251	0.9801	0.98504	0.989786				1	1	1	1	1	0.962617	0.972603	0.97723	0.984375	0.964706
1630	0.973274	0.985981	0.992509	0.981043	0.995272	0.985251	0.9801	0.986191	0.989786				1	1	1	1	1	0.962617	0.972603	0.97723	0.984375	0.964706
1640	0.973274	0.985981	0.992509	0.981043	0.995272	0.985251	0.9801	0.986191	0.989786				1	1	1	1	1	0.962617	0.974886	0.979127	0.984375	0.964706
1650	0.973274	0.985981	0.992509	0.981043	0.995272	0.985251	0.9801	0.986191	0.989786				1	1	1	1	1	0.962617	0.974886	0.979127	0.984375	0.964706
1660	0.973274	0.985981	0.994382	0.981043	0.995272	0.985251	0.9801	0.986191	0.989786				1	1	1	1	1	0.962617	0.974886	0.979127	0.984375	0.964706
1670	0.973274	0.985981	0.994382	0.982228	0.995272	0.985251	0.9801	0.987342	0.989786				1	1	1	1	1	0.962617	0.974886	0.979127	0.984375	0.967059
1680	0.973274	0.988318	0.994382	0.982228	0.995272	0.986726	0.9801	0.987342	0.989786				1	1	1	1	1	0.965732	0.974886	0.979127	0.984375	0.967059
1690	0.973274	0.988318	0.994382	0.982228	0.995272	0.986726	0.9801	0.987342	0.989786				1	1	1	1	1	0.965732	0.977169	0.979127	0.984375	0.967059
1700	0.973274	0.988318	0.994382	0.982228	0.995272	0.986726	0.982587	0.987342	0.989786				1	1	1	1	1	0.965732	0.977169	0.979127	0.984375	0.967059
1710	0.973274	0.988318	0.994382	0.982228	0.995272	0.986726	0.982587	0.987342	0.989786				1	1	1	1	1	0.965732	0.979452	0.979127	0.984375	0.967059
1720	0.973274	0.988318	0.994382	0.982228	0.995272	0.986726	0.982587	0.987342	0.989786				1	1	1	1	1	0.965732	0.979452	0.979127	0.984375	0.967059
1730	0.973274	0.988318	0.994382	0.982228	0.995272	0.986726	0.982587	0.988492	0.989786				1	1	1	1	1	0.965732	0.979452	0.979127	0.984375	0.967059
1740	0.973274	0.988318	0.994382	0.983412	0.995272	0.986726	0.982587	0.990794	0.989786				1	1	1	1	1	0.965732	0.979452	0.979127	0.984375	0.967059
1750	0.973274	0.988318	0.994382	0.983412	0.995272	0.986726	0.982587	0.990794	0.989786				1	1	1	1	1	0.965732	0.979452	0.979127	0.984375	0.969412
1760	0.973274	0.988318	0.994382	0.983412	0.995272	0.988201	0.982587	0.990794	0.989786				1	1	1	1	1	0.965732	0.979452	0.979127	0.984375	0.969412
1770	0.973274	0.988318	0.994382	0.983412	0.995272	0.988201	0.982587	0.990794	0.989786				1	1	1	1	1	0.965732	0.979452	0.979127	0.984375	0.969412
1780	0.973274	0.990654	0.994382	0.984597	0.995272	0.988201	0.982587	0.990794	0.989786				1	1	1	1	1	0.965732	0.979452	0.979127	0.984375	0.969412
1790	0.975501	0.990654	0.994382	0.984597	0.995272	0.988201	0.982587	0.990794	0.989786				1	1	1	1	1	0.965732	0.979452	0.982922	0.984375	0.969412
1800	0.975501	0.990654	0.994382	0.985782	0.995272	0.988201	0.982587	0.990794	0.989786				1	1	1	1	1	0.965732	0.979452	0.982922	0.984375	0.969412
1810	0.975501	0.990654	0.994382	0.986967	0.995272	0.988201	0.982587	0.991945	0.989786				1	1	1	1	1	0.965732	0.979452	0.982922	0.984375	0.969412
1820	0.975501	0.990654	0.994382	0.986967	0.995272	0.988201	0.982587	0.993096	0.989786				1	1	1	1	1	0.965732	0.979452	0.982922	0.984375	0.969412
1830	0.975501	0.990654	0.994382	0.986967	0.995272	0.988201	0.982587	0.994246	0.989786				1	1	1	1	1	0.965732	0.979452	0.982922	0.984375	0.969412
1840	0.975501	0.990654	0.994382	0.986967	0.995272	0.988201	0.982587	0.994246	0.989786				1	1	1	1	1	0.965732	0.979452	0.982922	0.984375	0.969412
1850	0.975501	0.990654	0.994382	0.986967	0.995272	0.988201	0.982587	0.994246	0.989786				1	1	1	1	1	0.968847	0.979452	0.982922	0.984375	0.971765
1860	0.975501	0.990654	0.994382	0.986967	0.995272	0.988201	0.982587	0.994246	0.990715				1	1	1	1	1	0.968847	0.979452	0.982922	0.984375	0.974118
1870	0.975501	0.990654	0.994382	0.986967	0.995272	0.988201	0.985075	0.994246	0.990715				1	1	1	1	1	0.968847	0.979452	0.982922	0.984375	0.974118
1880	0.975501	0.990654	0.994382	0.986967	0.995272	0.988201	0.985075	0.994246	0.990715				1	1	1	1	1	0.968847	0.979452	0.98482	0.984375	0.974118
1890	0.975501	0.990654	0.994382	0.986967	0.995272	0.988201	0.985075	0.994246	0.990715				1	1	1	1	1	0.968847	0.979452	0.98482	0.984375	0.974118
1900	0.975501	0.990654	0.994382	0.986967	0.995272	0.988201	0.985075	0.994246	0.991643				1	1	1	1	1	0.968847	0.979452	0.98482	0.984375	0.974118
1910	0.975501	0.990654	0.994382	0.986967	0.995272	0.989676	0.985075	0.994246	0.991643				1	1	1	1	1	0.968847	0.979452	0.98482	0.984375	0.974118
1920	0.975501	0.990654	0.994382	0.986967	0.995272	0.989676	0.985075	0.994246	0.991643				1	1	1	1	1	0.968847	0.979452	0.98482	0.985795	0.974118
1930	0.975501	0.990654	0.994382	0.988152	0.995272	0.989676	0.985075	0.994246	0.991643				1	1	1	1	1	0.968847	0.979452	0.98482	0.985795	0.976471
1940	0.975501	0.990654	0.994382	0.988152	0.995272	0.989676	0.985075	0.994246	0.991643				1	1	1	1	1	0.968847	0.979452	0.98482	0.987216	0.976471
1950	0.975501	0.990654	0.994382	0.988152	0.995272	0.989676	0.985075	0.994246	0.991643				1	1	1	1	1	0.968847	0.979452	0.98482	0.987216	0.976471
1960	0.975501	0.990654	0.994382	0.988152	0.995272	0.989676	0.985075	0.994246	0.991643				1	1	1	1	1	0.968847	0.979452	0.98482	0.987216	0.976471
1970	0.975501	0.990654	0.994382	0.988152	0.995272	0.989676	0.985075	0.994246	0.991643				1	1	1	1	1	0.968847	0.979452	0.98482	0.987216	0.976471
1980	0.975501	0.990654	0.994382	0.989336	0.995272	0.989676	0.985075	0.994246	0.991643				1	1	1	1	1	0.968847	0.979452	0.98482	0.987216	0.976471
1990	0.975501	0.990654	0.994382	0.989336	0.995272	0.989676	0.985075	0.994246	0.991643				1	1	1	1	1	0.968847	0.979452	0.98482	0.987216	0.976471
2000	0.975501	0.990654	0.994382	0.989336	0.995272	0.989676	0.985075	0.994246	0.991643				1	1	1	1	1	0.968847	0.979452	0.98482	0.987216	0.976471

## Sheet: Fig2E
Fig.2D
Bin Center	SPF												GF												GF
8	0	0	0	0	0	0	0	0	0				0	0	0	0	0	0	0	0	0	0
10	0	0	0	0	0	0	0	0	0				0	0	0	0	0	0	0	0	0	0
12	0	0	0	0	0	0	0	0	0				0	0	0	0	0	0	0	0	0	0
14	0	0	0	0	0	0	0	0	0				0	0	0	0	0	0	0	0	0	0
16	0.0198391	0	0	0	0	0	0	0	0				0.0404272	0.0262148	0	0	0	0	0	0	0	0
18	0.0439678	0.0466082	0	0.0296959	0	0.0530077	0.0557644	0.0312386	0.0152122				0.0938215	0.0626598	0.0678879	0.0379147	0.0282531	0.0183727	0.0153904	0.0438757	0.0537701	0.0262897
20	0.0841823	0.107522	0	0.0654741	0	0.111971	0.126566	0.063567	0.0436349				0.141876	0.104859	0.157328	0.0765064	0.0577	0.0446194	0.0371622	0.0877514	0.118047	0.0545635
22	0.149062	0.180434	0.0434153	0.132737	0.0369565	0.206671	0.234962	0.106066	0.0796637				0.192983	0.148977	0.232759	0.121192	0.109033	0.0931759	0.0810811	0.152955	0.18974	0.0997024
24	0.189812	0.259806	0.10492	0.193202	0.0945652	0.280524	0.308897	0.143843	0.116093				0.231884	0.179028	0.293104	0.163169	0.154795	0.124016	0.110736	0.204753	0.260816	0.141865
26	0.239678	0.33641	0.157742	0.244007	0.1375	0.340679	0.382205	0.188885	0.151721				0.263158	0.212276	0.351293	0.189574	0.193792	0.152231	0.151652	0.249848	0.313968	0.183532
28	0.291689	0.429626	0.223589	0.327728	0.2	0.415724	0.45802	0.243008	0.194956				0.300534	0.249361	0.420259	0.22478	0.250696	0.187664	0.196697	0.305302	0.385043	0.238591
30	0.33244	0.49377	0.263386	0.377102	0.238043	0.465158	0.52005	0.282601	0.233387				0.322655	0.279412	0.46875	0.257955	0.293275	0.217848	0.227102	0.34674	0.433869	0.272321
32	0.366756	0.550992	0.31042	0.424687	0.274456	0.515783	0.573935	0.321104	0.265412				0.350877	0.301151	0.50431	0.286391	0.337843	0.245407	0.262763	0.384522	0.480841	0.31746
34	0.398391	0.601292	0.356006	0.474419	0.310326	0.561644	0.621554	0.355612	0.307446				0.385965	0.320333	0.549569	0.320921	0.3653	0.269685	0.296171	0.424741	0.530902	0.353175
36	0.439142	0.658976	0.405933	0.535957	0.358696	0.615843	0.669173	0.401017	0.350681				0.413425	0.34335	0.610991	0.366283	0.409073	0.296588	0.325826	0.475929	0.592089	0.40377
38	0.462735	0.700969	0.438495	0.578175	0.38587	0.641453	0.70802	0.42935	0.388711				0.43402	0.368926	0.654095	0.404198	0.440907	0.316929	0.358484	0.511274	0.628554	0.440972
40	0.486863	0.738348	0.470333	0.616458	0.424457	0.680167	0.732456	0.450418	0.421537				0.454615	0.386829	0.676724	0.435342	0.468365	0.340551	0.383634	0.539915	0.670581	0.47371
42	0.518499	0.771574	0.504341	0.660465	0.457065	0.712924	0.761905	0.480567	0.447958				0.479786	0.404092	0.704741	0.457684	0.500995	0.362205	0.411787	0.578306	0.700865	0.499008
44	0.549062	0.803415	0.547033	0.704114	0.491848	0.7433	0.786341	0.508536	0.491193				0.506484	0.425192	0.735991	0.496276	0.535615	0.393701	0.442943	0.613041	0.735476	0.534226
46	0.574263	0.820028	0.570912	0.729517	0.519565	0.76891	0.805764	0.533236	0.520416				0.5164	0.440537	0.758621	0.522681	0.562276	0.410761	0.471847	0.641073	0.760816	0.561508
48	0.589276	0.842178	0.59479	0.756351	0.545109	0.793329	0.824561	0.552488	0.548439				0.525553	0.456522	0.770474	0.546378	0.588938	0.436352	0.496997	0.659354	0.78801	0.585813
50	0.610188	0.86479	0.628799	0.792487	0.578804	0.810006	0.857769	0.575009	0.583267				0.546148	0.481458	0.790948	0.581584	0.62316	0.466535	0.519895	0.689823	0.812732	0.628968
52	0.631099	0.882326	0.653401	0.813953	0.600544	0.827874	0.873434	0.594987	0.602882				0.560641	0.498721	0.814655	0.609343	0.641066	0.484908	0.537538	0.713589	0.825093	0.650298
54	0.643968	0.89617	0.673661	0.83542	0.620652	0.839786	0.890977	0.613876	0.622498				0.572082	0.515345	0.827586	0.63304	0.656586	0.506562	0.559685	0.729433	0.843634	0.665179
56	0.657373	0.910475	0.68958	0.850447	0.640761	0.855271	0.904762	0.632401	0.643715				0.581998	0.531969	0.842672	0.649289	0.67688	0.523622	0.57958	0.741621	0.860939	0.689484
58	0.679357	0.920166	0.71563	0.870841	0.675	0.867183	0.91792	0.653832	0.666533				0.609458	0.55243	0.865302	0.67434	0.695583	0.543307	0.607357	0.771481	0.874537	0.710317
60	0.694906	0.929396	0.738784	0.883721	0.692935	0.876712	0.929825	0.671631	0.684147				0.624714	0.568414	0.883621	0.687204	0.710306	0.562992	0.623874	0.78245	0.883807	0.725694
62	0.707239	0.936779	0.756874	0.896959	0.714674	0.891602	0.938596	0.685434	0.702962				0.633867	0.578005	0.893319	0.701422	0.72503	0.57874	0.641892	0.793419	0.893078	0.744544
64	0.724933	0.9497	0.780029	0.912343	0.739674	0.902323	0.945489	0.702143	0.720176				0.652937	0.596547	0.899784	0.723764	0.742539	0.598425	0.663288	0.815966	0.90173	0.759921
66	0.737802	0.953853	0.795224	0.92093	0.751087	0.910065	0.951754	0.717036	0.73779				0.666667	0.615729	0.908405	0.751523	0.754079	0.612205	0.6753	0.832419	0.909765	0.77381
68	0.749598	0.962621	0.81042	0.931306	0.767391	0.917808	0.954261	0.729749	0.7502				0.678871	0.63555	0.911638	0.764387	0.7692	0.627297	0.688063	0.847044	0.913473	0.790179
70	0.76193	0.965851	0.818379	0.939893	0.782065	0.923168	0.956767	0.740283	0.764211				0.691838	0.647059	0.919181	0.778605	0.78273	0.643701	0.704204	0.854966	0.9178	0.798611
72	0.776408	0.97185	0.834298	0.949553	0.789674	0.930911	0.964286	0.759535	0.780224				0.708619	0.661125	0.925647	0.788761	0.799045	0.659449	0.720721	0.868373	0.92398	0.814484
74	0.785523	0.975081	0.848046	0.953846	0.8	0.933294	0.964912	0.772612	0.790232				0.720061	0.671355	0.931034	0.800948	0.811381	0.675197	0.734985	0.875686	0.928925	0.828373
76	0.794638	0.97785	0.856006	0.960286	0.8125	0.935676	0.968672	0.782056	0.803042				0.733028	0.682864	0.93319	0.818551	0.823717	0.68832	0.746622	0.882998	0.933869	0.84127
78	0.808043	0.979695	0.865413	0.963864	0.823913	0.940441	0.971178	0.792227	0.810648				0.741419	0.695013	0.9375	0.824645	0.834063	0.7021	0.763513	0.894576	0.938195	0.85119
80	0.828418	0.98431	0.875543	0.9678	0.844022	0.948183	0.97619	0.804214	0.823058				0.756674	0.707801	0.942888	0.8348	0.844807	0.721129	0.777778	0.906764	0.945612	0.865079
82	0.837534	0.986617	0.884949	0.972093	0.853804	0.952353	0.978697	0.815474	0.829464				0.765065	0.720588	0.950431	0.845633	0.857143	0.730971	0.787162	0.917124	0.949938	0.873016
84	0.850938	0.988002	0.893632	0.974598	0.864674	0.955331	0.978697	0.825645	0.836669				0.772693	0.7289	0.952586	0.851049	0.867489	0.748688	0.799174	0.922608	0.953028	0.88244
86	0.861126	0.989848	0.900868	0.978175	0.874456	0.960095	0.983709	0.834363	0.853082				0.781846	0.741688	0.954741	0.862559	0.878233	0.767717	0.813438	0.928702	0.956119	0.891865
88	0.86756	0.990309	0.906657	0.979606	0.880978	0.961882	0.985589	0.84417	0.861089				0.792525	0.748082	0.957974	0.871361	0.888181	0.781496	0.820571	0.935405	0.958591	0.897817
90	0.874531	0.990309	0.912446	0.981753	0.885326	0.96486	0.987469	0.852161	0.870696				0.800153	0.759591	0.962284	0.878131	0.896936	0.791339	0.828078	0.942718	0.960445	0.90625
92	0.87882	0.991694	0.916787	0.983542	0.895652	0.967242	0.988722	0.859789	0.876301				0.805492	0.767903	0.965517	0.88761	0.905293	0.802493	0.839715	0.948202	0.962917	0.91121
94	0.889544	0.994462	0.928365	0.984973	0.902174	0.97022	0.988722	0.870687	0.88791				0.815408	0.783887	0.965517	0.892349	0.912455	0.819554	0.850601	0.956734	0.965389	0.918651
96	0.894906	0.995385	0.931259	0.986047	0.908152	0.97022	0.989975	0.879404	0.892314				0.82151	0.79156	0.967672	0.897089	0.918424	0.830052	0.855856	0.963437	0.967862	0.925099
98	0.90563	0.996308	0.934153	0.987478	0.915217	0.971411	0.991855	0.88449	0.89992				0.829138	0.799233	0.969828	0.903182	0.920812	0.840551	0.861487	0.968312	0.969098	0.93254
100	0.915818	0.997231	0.941389	0.988193	0.921196	0.973198	0.991855	0.891754	0.908727				0.836766	0.812021	0.970905	0.906567	0.925189	0.855643	0.866742	0.974406	0.972188	0.937996
102	0.924933	0.998154	0.94356	0.989267	0.925	0.974985	0.992481	0.898293	0.91313				0.839054	0.82289	0.970905	0.91063	0.931954	0.864829	0.872372	0.978062	0.97466	0.942956
104	0.931903	0.998154	0.947902	0.990698	0.931522	0.977367	0.993108	0.901562	0.918335				0.843631	0.831841	0.971983	0.913338	0.937923	0.870079	0.881006	0.97989	0.978986	0.949901
106	0.936729	0.998154	0.951519	0.991413	0.935326	0.978559	0.993734	0.904468	0.920737				0.847445	0.840793	0.971983	0.918077	0.943494	0.875984	0.887763	0.984156	0.981459	0.955357
108	0.944772	0.998154	0.955137	0.991771	0.942935	0.980345	0.994361	0.909917	0.926741				0.852784	0.850384	0.97306	0.925525	0.950259	0.879921	0.896772	0.985984	0.985167	0.958829
110	0.949598	0.998154	0.958032	0.992129	0.945109	0.980941	0.994988	0.912822	0.929143				0.861175	0.856138	0.975216	0.930264	0.953442	0.885171	0.899024	0.987812	0.988875	0.962302
112	0.956032	0.998154	0.962373	0.992129	0.95	0.983919	0.995614	0.915728	0.932346				0.867277	0.862532	0.975216	0.933649	0.95583	0.893045	0.903528	0.988422	0.989493	0.965278
114	0.959249	0.998154	0.963821	0.99356	0.952174	0.983919	0.996241	0.919724	0.935548				0.874142	0.869565	0.975216	0.936357	0.959013	0.900262	0.907658	0.988422	0.990729	0.967758
116	0.964075	0.998616	0.967438	0.995349	0.955978	0.98511	0.996241	0.92154	0.938351				0.87643	0.87532	0.977371	0.939743	0.962595	0.906168	0.91479	0.991469	0.990729	0.970734
118	0.967828	0.998616	0.968886	0.995707	0.958152	0.986897	0.996241	0.925899	0.942354				0.879481	0.882353	0.977371	0.94042	0.964186	0.910105	0.918543	0.992078	0.991347	0.974206
120	0.972654	0.998616	0.968886	0.99678	0.960326	0.986897	0.997494	0.928442	0.945156				0.884058	0.88555	0.978448	0.943128	0.968166	0.914042	0.923423	0.992687	0.993201	0.977679
122	0.975871	0.998616	0.971056	0.997495	0.963587	0.987493	0.99812	0.930258	0.947558				0.891686	0.890665	0.978448	0.946513	0.971349	0.923228	0.926426	0.993906	0.993819	0.980159
124	0.976407	0.998616	0.973951	0.997853	0.966304	0.988684	0.99812	0.932801	0.949159				0.894737	0.89578	0.978448	0.949898	0.972543	0.925853	0.928303	0.993906	0.993819	0.982143
126	0.979625	0.998616	0.976845	0.997853	0.970109	0.988684	0.99812	0.934253	0.951962				0.899313	0.900256	0.979526	0.951252	0.974532	0.928478	0.931306	0.993906	0.993819	0.983135
128	0.980161	0.998616	0.979016	0.997853	0.972826	0.989279	0.99812	0.93716	0.953963				0.900839	0.904732	0.979526	0.953961	0.976522	0.933071	0.933934	0.994515	0.993819	0.986111
130	0.982842	0.999077	0.979016	0.997853	0.975	0.989875	0.99812	0.939702	0.956365				0.906941	0.911125	0.981681	0.957346	0.980103	0.93832	0.936562	0.995125	0.993819	0.988591
132	0.983914	0.999077	0.98191	0.997853	0.97663	0.990471	0.998747	0.940065	0.957966				0.910755	0.913683	0.982759	0.957346	0.980501	0.941601	0.940315	0.995734	0.993819	0.990575
134	0.984987	0.999077	0.984805	0.998211	0.977174	0.991662	0.998747	0.941518	0.958367				0.916857	0.917519	0.982759	0.957346	0.980899	0.945538	0.942943	0.995734	0.993819	0.991567
136	0.986059	0.999538	0.986252	0.998569	0.978261	0.991662	0.998747	0.941882	0.959968				0.918383	0.920077	0.983836	0.959377	0.982093	0.949475	0.945571	0.996344	0.993819	0.991567
138	0.988204	0.999538	0.986252	0.998569	0.979348	0.992853	0.998747	0.944061	0.96237				0.920671	0.929028	0.984914	0.960731	0.982889	0.956693	0.949324	0.996953	0.993819	0.992063
140	0.98874	0.999538	0.986252	0.998569	0.979891	0.992853	0.998747	0.944788	0.963571				0.92296	0.929667	0.984914	0.964117	0.984481	0.958005	0.951577	0.996953	0.995056	0.993552
142	0.98874	0.999538	0.986975	0.998569	0.982065	0.993448	0.998747	0.947693	0.965973				0.926011	0.932864	0.987069	0.965471	0.986072	0.961942	0.953078	0.996953	0.995674	0.994048
144	0.989276	0.999538	0.987699	0.998569	0.985326	0.994044	0.998747	0.94842	0.967174				0.929825	0.934783	0.987069	0.966148	0.986868	0.963911	0.954955	0.996953	0.995674	0.994544
146	0.990885	0.999538	0.989146	0.998569	0.986957	0.994044	0.998747	0.94951	0.968375				0.930587	0.93734	0.987069	0.966825	0.987664	0.966535	0.955706	0.996953	0.995674	0.994544
148	0.990885	0.999538	0.98987	0.998569	0.9875	0.994044	0.998747	0.949873	0.968375				0.932876	0.937979	0.987069	0.968179	0.990052	0.967848	0.957207	0.996953	0.995674	0.994544
150	0.991957	0.999538	0.98987	0.998569	0.9875	0.99464	0.998747	0.950236	0.969576				0.937452	0.937979	0.987069	0.968856	0.99045	0.968504	0.95946	0.996953	0.995674	0.994544
152	0.993566	0.999538	0.99204	0.998927	0.98913	0.99464	0.999373	0.951326	0.969576				0.941266	0.941816	0.987069	0.968856	0.991643	0.969816	0.960961	0.996953	0.995674	0.996032
154	0.993566	0.999538	0.99204	0.998927	0.989674	0.99464	0.999373	0.953505	0.970376				0.946606	0.942455	0.987069	0.970887	0.991643	0.971785	0.962838	0.996953	0.995674	0.996032
156	0.995174	0.999538	0.992764	0.998927	0.989674	0.995235	0.999373	0.954595	0.971177				0.947368	0.945013	0.987069	0.972241	0.992041	0.973097	0.963964	0.996953	0.996292	0.996032
158	0.995174	1	0.993488	0.998927	0.989674	0.995235	0.999373	0.956774	0.972378				0.948894	0.94821	0.987069	0.974949	0.992041	0.97441	0.964715	0.996953	0.996292	0.99752
160	0.99571	1	0.993488	0.998927	0.989674	0.995235	0.999373	0.957138	0.972778				0.949657	0.950767	0.987069	0.97698	0.992837	0.975722	0.965841	0.996953	0.996292	0.99752
162	0.99571	1	0.994211	0.998927	0.989674	0.995235	0.999373	0.957864	0.973179				0.951182	0.953325	0.987069	0.978334	0.993235	0.976378	0.966592	0.996953	0.996292	0.998016
164	0.99571	1	0.994211	0.999284	0.990217	0.995235	0.999373	0.958227	0.973179				0.952708	0.953964	0.989224	0.978334	0.993235	0.97769	0.966967	0.996953	0.996292	0.998512
166	0.99571	1	0.994935	0.999284	0.990217	0.995235	1	0.95968	0.973179				0.956522	0.955243	0.990302	0.978334	0.993633	0.979003	0.968844	0.997563	0.996292	0.998512
168	0.996247	1	0.995659	0.999284	0.990217	0.995235	1	0.95968	0.973179				0.956522	0.955882	0.990302	0.978334	0.993633	0.980315	0.96997	0.997563	0.996292	0.999008
170	0.996783	1	0.995659	0.999284	0.990761	0.995831	1	0.961496	0.973579				0.957284	0.956522	0.991379	0.979012	0.994827	0.980971	0.970721	0.997563	0.99691	0.999008
172	0.997855	1	0.995659	0.999284	0.990761	0.996426	1	0.962223	0.973579				0.95881	0.956522	0.991379	0.980366	0.995225	0.980971	0.971847	0.997563	0.99691	0.999008
174	0.997855	1	0.996382	0.999284	0.992391	0.996426	1	0.963313	0.973979				0.961861	0.959079	0.991379	0.980366	0.996021	0.982283	0.973348	0.997563	0.99691	0.999008
176	0.997855	1	0.997106	0.999284	0.993478	0.996426	1	0.964039	0.974379				0.962624	0.959719	0.991379	0.980366	0.996021	0.982283	0.974099	0.998172	0.997528	0.999008
178	0.997855	1	0.997106	0.999642	0.993478	0.996426	1	0.964766	0.97518				0.967201	0.959719	0.991379	0.98172	0.996021	0.984252	0.974475	0.998172	0.997528	0.999504
180	0.998391	1	0.997106	0.999642	0.994565	0.996426	1	0.965855	0.97518				0.967963	0.960997	0.991379	0.983074	0.996419	0.984908	0.974475	0.998172	0.997528	0.999504
182	0.998391	1	0.997106	0.999642	0.994565	0.997022	1	0.966945	0.97518				0.968726	0.962276	0.991379	0.983074	0.996419	0.984908	0.975601	0.998172	0.998146	0.999504
184	0.998391	1	0.997106	0.999642	0.995109	0.997022	1	0.968035	0.97518				0.969489	0.964834	0.991379	0.983074	0.996817	0.985564	0.975976	0.998172	0.998146	0.999504
186	0.998391	1	0.997106	0.999642	0.995652	0.997022	1	0.968761	0.97558				0.971777	0.965473	0.991379	0.983751	0.996817	0.986221	0.977477	0.998172	0.998146	0.999504
188	0.998391	1	0.997106	0.999642	0.995652	0.997022	1	0.970941	0.975981				0.97254	0.967391	0.992457	0.986459	0.997215	0.987533	0.978979	0.998172	0.998146	0.999504
190	0.998391	1	0.997106	0.999642	0.995652	0.997022	1	0.971304	0.975981				0.973303	0.967391	0.992457	0.987136	0.997215	0.988189	0.979354	0.998172	0.998146	0.999504
192	0.998391	1	0.997106	0.999642	0.996196	0.997618	1	0.971667	0.975981				0.973303	0.968031	0.994612	0.987813	0.997215	0.989501	0.97973	0.998172	0.998146	0.999504
194	0.998928	1	0.997106	0.999642	0.996196	0.998809	1	0.97312	0.975981				0.974828	0.969309	0.994612	0.987813	0.997215	0.990158	0.98048	0.998172	0.998146	1
196	0.998928	1	0.997106	0.999642	0.996739	0.998809	1	0.973483	0.975981				0.977117	0.971228	0.994612	0.98849	0.997215	0.99147	0.981231	0.998172	0.998146	1
198	0.999464	1	0.997106	0.999642	0.996739	0.998809	1	0.973483	0.975981				0.977117	0.972506	0.99569	0.989167	0.997612	0.99147	0.981607	0.998781	0.998146	1
200	0.999464	1	0.997106	0.999642	0.996739	0.999404	1	0.973483	0.975981				0.978642	0.974425	0.99569	0.989844	0.997612	0.992126	0.982357	0.998781	0.998146	1
202	0.999464	1	0.997106	0.999642	0.996739	0.999404	1	0.973847	0.975981				0.978642	0.974425	0.99569	0.989844	0.99801	0.992782	0.982357	0.998781	0.998146	1
204	0.999464	1	0.997106	0.999642	0.996739	0.999404	1	0.973847	0.975981				0.978642	0.975064	0.99569	0.990521	0.99801	0.994094	0.982357	0.998781	0.998764	1
206	0.999464	1	0.997106	0.999642	0.996739	0.999404	1	0.973847	0.976381				0.978642	0.976982	0.99569	0.990521	0.99801	0.994094	0.982733	0.998781	0.998764	1
208
210
212
214
216
218
220
222
224
226
228
230
232
234
236
238
240
242
244
246
248
250
252
254
256
258
260
262
264
266
268
270
272
274
276
278
280
282
284
286

## Sheet: Fig2DBAR
SPF	GF
7.5	5.81667
7.15	22.65
8.91667	13.35
14.0833	8.96667
21.1667	10.2833
11.3167	6.5
6.71667	7.16667
14.5	8.8
17.9667	11.75
	7.1

## Sheet: Fig2EBAR
SPF	GF
44.3652	56.1426
28.4099	64.2559
43.6742	35.5964
33.1437	48.9331
47.3434	44.4417
32.0534	56.8748
28.3542	54.9188
55.1276	38.1397
57.052	32.4524
	43.2956

## Sheet: Fig2F
		SPF										GF										CONV
0	0	0	0	0.00259067	0.00476191	0.0102828	0	0	0	0		0.00364299	0.00966184	0.0178759	0.00558659	0.00204499	0	0	0.0015528	0.00957592	0.00230947
10	10	0.0288462	0.0135135	0.0466321	0.0642857	0.0385604	0.0193798	0.0128205	0.0536131	0.03207		0.0692168	0.0708535	0.156677	0.101955	0.0572597	0.0217391	0.00719425	0.0590062	0.0834473	0.073903	0.06791171*	0.0490566*	0.04022989*	0.07820299*	0.0410509*
20	20	0.0625	0.0315315	0.103627	0.147619	0.125964	0.0581395	0.042735	0.123543	0.107872		0.169399	0.172303	0.302839	0.22905	0.110429	0.0782609	0.028777	0.166149	0.202462	0.219399	0.1171477*	0.07924528*	0.08429119*	0.1364393*	0.1034483*
30	30	0.0865385	0.0540541	0.181347	0.211905	0.18509	0.0852713	0.0555556	0.184149	0.163265		0.253188	0.268921	0.418507	0.326816	0.175869	0.108696	0.0431655	0.263975	0.310534	0.34873	0.2020373*	0.09433962*	0.1264368*	0.1946755*	0.1871921*
40	40	0.100961	0.0720721	0.240933	0.283333	0.25964	0.112403	0.102564	0.25641	0.206997		0.342441	0.36876	0.538381	0.405028	0.235174	0.13913	0.0791367	0.341615	0.424077	0.460739	0.2903226*	0.1207547*	0.2145594*	0.2246256*	0.27422*
50	50	0.115385	0.0990991	0.287565	0.340476	0.2982	0.143411	0.132479	0.310023	0.239067		0.411658	0.431562	0.615142	0.472067	0.298569	0.173913	0.115108	0.430124	0.491108	0.570439	0.3616299*	0.1509434*	0.2873563*	0.266223*	0.3563218*
60	60	0.144231	0.121622	0.326425	0.390476	0.365039	0.20155	0.17094	0.363636	0.28863		0.460838	0.505636	0.687697	0.550279	0.347648	0.195652	0.122302	0.512422	0.556771	0.650115	0.4329372*	0.1622642*	0.3237548*	0.3178037*	0.408867*
70	70	0.163462	0.157658	0.373057	0.438095	0.40874	0.251938	0.188034	0.424242	0.346939		0.506375	0.563607	0.743428	0.607542	0.431493	0.226087	0.151079	0.562112	0.607387	0.706697	0.466893*	0.1924528*	0.3927203*	0.3577371*	0.453202*
80	80	0.182692	0.18018	0.427461	0.476191	0.460154	0.29845	0.209402	0.470863	0.387755		0.579235	0.619968	0.787592	0.663408	0.484663	0.256522	0.172662	0.622671	0.658003	0.747113	0.4940577*	0.2*	0.4482759*	0.4143095*	0.502463*
90	90	0.225962	0.211712	0.468912	0.526191	0.506427	0.317829	0.252137	0.517482	0.431487		0.617486	0.665056	0.817035	0.712291	0.525562	0.286957	0.194245	0.659938	0.708618	0.793303	0.5415959*	0.2188679*	0.4942529*	0.4475873*	0.54844*
100	100	0.25	0.252252	0.523316	0.561905	0.542416	0.341085	0.273504	0.552448	0.463557		0.650273	0.697263	0.852787	0.76257	0.570552	0.317391	0.194245	0.694099	0.753762	0.829099	0.5704584*	0.2415094*	0.5402299*	0.4908486*	0.5977011*
110	110	0.278846	0.265766	0.567357	0.6	0.568123	0.364341	0.324786	0.585082	0.501458		0.690346	0.721417	0.880126	0.790503	0.619632	0.365217	0.223022	0.726708	0.800274	0.862587	0.6027164*	0.2867925*	0.5842912*	0.5191348*	0.6272578*
120	120	0.317308	0.301802	0.593264	0.630952	0.59383	0.383721	0.337607	0.617716	0.521866		0.71949	0.753623	0.906414	0.804469	0.658487	0.369565	0.266187	0.757764	0.819426	0.878753	0.6451613*	0.3132075*	0.6111111*	0.5524126*	0.6650246*
130	130	0.336539	0.328829	0.621762	0.661905	0.624679	0.430233	0.367521	0.636364	0.556851		0.743169	0.779388	0.917981	0.825419	0.695296	0.386956	0.266187	0.795031	0.842681	0.903002	0.6774194*	0.3396226*	0.637931*	0.5873544*	0.684729*
140	140	0.355769	0.351351	0.65285	0.683333	0.642674	0.46124	0.397436	0.664336	0.591837		0.772313	0.793881	0.933754	0.844972	0.711657	0.430435	0.294964	0.832298	0.867305	0.921478	0.7028862*	0.3735849*	0.6570881*	0.6056572*	0.7126437*
150	150	0.375	0.382883	0.683938	0.692857	0.694087	0.492248	0.41453	0.703963	0.61516		0.790528	0.811594	0.941115	0.871508	0.738241	0.452174	0.302158	0.843168	0.886457	0.927252	0.7300509*	0.4*	0.6858237*	0.6256239*	0.7372742*
160	160	0.403846	0.418919	0.696891	0.730952	0.714653	0.523256	0.42735	0.727273	0.64723		0.817851	0.830918	0.950578	0.888268	0.764826	0.473913	0.323741	0.860248	0.909713	0.93649	0.7487267*	0.4226415*	0.710728*	0.6455907*	0.7602627*
170	170	0.423077	0.441441	0.722798	0.75	0.727506	0.53876	0.461539	0.741259	0.661808		0.82878	0.850241	0.953733	0.907821	0.787321	0.486957	0.352518	0.874224	0.926129	0.951501	0.7657046*	0.4377359*	0.7337165*	0.6738769*	0.7799671*
180	180	0.456731	0.504505	0.733161	0.761905	0.745501	0.573643	0.482906	0.757576	0.673469		0.846994	0.864734	0.961094	0.921788	0.805726	0.504348	0.366907	0.885093	0.937072	0.959584	0.7826825*	0.4415094*	0.7490422*	0.6938436*	0.8013136*
190	190	0.461539	0.518018	0.751295	0.771429	0.760926	0.596899	0.5	0.771562	0.699708		0.865209	0.882448	0.964248	0.932961	0.824131	0.508696	0.381295	0.90528	0.946648	0.971132	0.7979627*	0.4679245*	0.7605364*	0.7088186*	0.816092*
200	200	0.490385	0.54054	0.766839	0.783333	0.77892	0.624031	0.521367	0.792541	0.725947		0.87796	0.89372	0.973712	0.941341	0.836401	0.530435	0.388489	0.923913	0.950752	0.976905	0.8149406*	0.4754717*	0.7796935*	0.7171381*	0.8292282*
210	210	0.509615	0.558559	0.774611	0.8	0.791774	0.627907	0.568376	0.808858	0.746356		0.892532	0.909823	0.975815	0.944134	0.848671	0.543478	0.402878	0.937888	0.956224	0.979215	0.8302207*	0.4867924*	0.7911878*	0.733777*	0.8407225*
220	220	0.519231	0.576577	0.790155	0.802381	0.804627	0.651163	0.594017	0.820513	0.758018		0.901639	0.921095	0.97897	0.949721	0.875256	0.547826	0.417266	0.944099	0.9658	0.98037	0.843803*	0.509434*	0.8007663*	0.750416*	0.8571429*
230	230	0.528846	0.594595	0.8057	0.816667	0.807198	0.670543	0.623932	0.83683	0.766764		0.907104	0.927536	0.984227	0.955307	0.885481	0.573913	0.431655	0.950311	0.969904	0.984989	0.8573854*	0.5396227*	0.8122605*	0.7587354*	0.8669951*
240	240	0.552885	0.617117	0.818653	0.826191	0.817481	0.682171	0.628205	0.850816	0.778426		0.912568	0.935588	0.98633	0.958101	0.891616	0.578261	0.453237	0.956522	0.974008	0.987298	0.8743633*	0.5433962*	0.816092*	0.765391*	0.8784893*
250	250	0.5625	0.635135	0.829016	0.835714	0.830334	0.693798	0.645299	0.869464	0.795918		0.923497	0.95008	0.988433	0.965084	0.907975	0.595652	0.503597	0.958075	0.975376	0.990762	0.8828523*	0.5622641*	0.8218391*	0.7836939*	0.8883415*
260	260	0.586538	0.648649	0.84456	0.847619	0.838046	0.709302	0.675214	0.869464	0.816327		0.930783	0.956522	0.989485	0.969274	0.91411	0.626087	0.517986	0.96118	0.976744	0.991917	0.9032258*	0.5811321*	0.8333333*	0.7986689*	0.9014778*
270	270	0.610577	0.657658	0.862694	0.864286	0.843188	0.713178	0.679487	0.869464	0.833819		0.932605	0.962963	0.994742	0.973464	0.920245	0.647826	0.52518	0.970497	0.980848	0.991917	0.9049236*	0.5886793*	0.8371648*	0.8103161*	0.91133*
280	280	0.625	0.662162	0.870466	0.869048	0.856041	0.724806	0.696581	0.88345	0.83965		0.936248	0.964573	0.994742	0.97905	0.92229	0.673913	0.532374	0.976708	0.980848	0.994226	0.9235993*	0.6*	0.8409961*	0.8236273*	0.9211823*
290	290	0.639423	0.675676	0.878238	0.871429	0.868895	0.74031	0.713675	0.895105	0.842566		0.938069	0.967794	0.996845	0.980447	0.93047	0.695652	0.546763	0.979814	0.982216	0.995381	0.9252971*	0.6037736*	0.848659*	0.8336107*	0.9277504*
300	300	0.653846	0.684685	0.891192	0.878571	0.879177	0.748062	0.722222	0.90676	0.851312		0.943534	0.971015	0.996845	0.98324	0.93865	0.708696	0.561151	0.982919	0.987688	0.995381	0.9269949*	0.6075472*	0.8582376*	0.8369384*	0.9343185*
310	310	0.658654	0.711712	0.891192	0.888095	0.884319	0.767442	0.735043	0.911422	0.860058		0.952641	0.974235	0.996845	0.98324	0.94683	0.717391	0.568345	0.986025	0.989056	0.996536	0.9337861*	0.6150944*	0.8659004*	0.8452579*	0.9359606*
320	320	0.668269	0.720721	0.896373	0.904762	0.897172	0.77907	0.739316	0.918415	0.87172		0.952641	0.980676	0.996845	0.984637	0.95092	0.730435	0.57554	0.986025	0.989056	0.997691	0.9354839*	0.6264151*	0.8716475*	0.8535774*	0.9507389*
330	330	0.673077	0.72973	0.896373	0.909524	0.912596	0.782946	0.74359	0.927739	0.877551		0.954463	0.982287	0.997897	0.98743	0.96319	0.73913	0.57554	0.987578	0.989056	0.997691	0.942275*	0.645283*	0.8716475*	0.8602329*	0.9507389*
340	340	0.682692	0.738739	0.906736	0.919048	0.917738	0.790698	0.752137	0.93007	0.883382		0.961749	0.983897	0.998949	0.990224	0.965235	0.752174	0.582734	0.990683	0.989056	0.998845	0.9456706*	0.6566038*	0.8773946*	0.8635607*	0.952381*
350	350	0.697115	0.747748	0.92228	0.923809	0.922879	0.802326	0.752137	0.937063	0.886297		0.96357	0.988728	0.998949	0.990224	0.96728	0.765217	0.604317	0.992236	0.990424	0.998845	0.9456706*	0.6830189*	0.8812261*	0.8702163*	0.957307*
360	360	0.701923	0.756757	0.927461	0.928571	0.922879	0.806202	0.777778	0.941725	0.892128		0.965392	0.988728	0.998949	0.993017	0.969325	0.773913	0.618705	0.992236	0.991792	1	0.9541596*	0.6905661*	0.8869732*	0.875208*	0.9605911*
370	370	0.721154	0.765766	0.930052	0.933333	0.928021	0.810078	0.786325	0.948718	0.906706		0.970856	0.988728	0.998949	0.993017	0.973415	0.773913	0.625899	0.992236	0.99316	1	0.9575552*	0.6943396*	0.8927203*	0.8818635*	0.9638752*
380	380	0.725962	0.77027	0.932643	0.933333	0.933162	0.817829	0.794872	0.948718	0.909621		0.972678	0.988728	1	0.994413	0.977505	0.782609	0.625899	0.993789	0.99316	1	0.9575552*	0.7018868*	0.8965517*	0.890183*	0.9655172*
390	390	0.735577	0.788288	0.940415	0.940476	0.935733	0.829457	0.811966	0.951049	0.909621		0.974499	0.988728	1	0.994413	0.98364	0.8	0.640288	0.993789	0.994528	1	0.959253*	0.7056604*	0.8965517*	0.890183*	0.9655172*
400	400	0.740385	0.797297	0.943005	0.940476	0.943445	0.833333	0.824786	0.951049	0.912536		0.976321	0.993559	1	0.998603	0.985685	0.808696	0.647482	0.995342	0.994528	1	0.9609508*	0.7132075*	0.9080459*	0.8935108*	0.9655172*
410	410	0.745192	0.797297	0.945596	0.940476	0.943445	0.837209	0.833333	0.951049	0.915452		0.978142	0.993559	1	0.998603	0.985685	0.826087	0.647482	0.995342	0.995896	1	0.9609508*	0.7207547*	0.9099617*	0.8935108*	0.9655172*
420	420	0.759615	0.801802	0.950777	0.95	0.943445	0.844961	0.837607	0.955711	0.915452		0.978142	0.995169	1	0.998603	0.98773	0.834783	0.654676	0.996894	0.995896	1	0.9609508*	0.7320755*	0.9137931*	0.8985025*	0.9655172*
430	430	0.759615	0.815315	0.950777	0.95	0.943445	0.852713	0.850427	0.962704	0.915452		0.979963	0.995169	1	0.998603	0.98773	0.834783	0.654676	0.996894	0.995896	1	0.9609508*	0.7509434*	0.9157088*	0.905158*	0.9688013*
440	440	0.769231	0.828829	0.950777	0.954762	0.946015	0.852713	0.858974	0.965035	0.918367		0.979963	0.996779	1	0.998603	0.98773	0.852174	0.654676	0.996894	0.995896	1	0.9609508*	0.7622641*	0.9176245*	0.905158*	0.9704434*
450	450	0.793269	0.833333	0.955959	0.954762	0.948586	0.860465	0.863248	0.972028	0.930029		0.983607	0.99839	1	0.998603	0.989775	0.86087	0.661871	0.996894	0.995896	1	0.9609508*	0.7622641*	0.9214559*	0.906822*	0.9704434*
460	460	0.798077	0.86036	0.958549	0.954762	0.948586	0.868217	0.880342	0.974359	0.930029		0.983607	0.99839	1	0.998603	0.989775	0.865217	0.669065	0.996894	0.995896	1	0.9609508*	0.7622641*	0.9233717*	0.9101498*	0.9704434*
470	470	0.802885	0.869369	0.96114	0.959524	0.951157	0.872093	0.888889	0.974359	0.932945		0.985428	0.99839	1	0.998603	0.989775	0.869565	0.669065	0.996894	0.998632	1	0.9626486*	0.7660378*	0.9233717*	0.9134775*	0.9704434*
480	480	0.807692	0.878378	0.96114	0.964286	0.951157	0.887597	0.888889	0.974359	0.938775		0.989071	0.99839	1	1	0.99182	0.878261	0.669065	0.996894	0.998632	1	0.9626486*	0.7735849*	0.9272031*	0.9151414*	0.9704434*
490	490	0.8125	0.887387	0.96114	0.966667	0.953727	0.891473	0.888889	0.981352	0.941691		0.989071	0.99839	1	1	0.99182	0.886957	0.669065	0.996894	0.998632	1	0.9626486*	0.7849057*	0.9272031*	0.9184692*	0.9704434*
500	500	0.831731	0.896396	0.96114	0.971429	0.956298	0.899225	0.888889	0.981352	0.944606		0.990892	0.99839	1	1	0.99182	0.886957	0.683453	0.996894	0.998632	1	0.9626486*	0.7924528*	0.9272031*	0.9201331*	0.9704434*
510	510	0.846154	0.896396	0.963731	0.973809	0.96144	0.899225	0.893162	0.983683	0.944606		0.990892	1	1	1	0.993865	0.891304	0.683453	0.996894	0.998632	1	0.9643463*	0.8*	0.9272031*	0.9201331*	0.9704434*
520	520	0.860577	0.900901	0.966321	0.97619	0.96401	0.910853	0.893162	0.983683	0.947522		0.990892	1	1	1	0.993865	0.895652	0.683453	0.996894	0.998632	1	0.9660441*	0.8037736*	0.9291188*	0.921797*	0.9704434*
530	530	0.875	0.900901	0.968912	0.97619	0.966581	0.914729	0.905983	0.983683	0.950437		0.990892	1	1	1	0.993865	0.9	0.697842	0.996894	0.998632	1	0.9694397*	0.8075472*	0.9291188*	0.921797*	0.9704434*
540	540	0.875	0.900901	0.971503	0.978571	0.969152	0.918605	0.905983	0.986014	0.950437		0.990892	1	1	1	0.993865	0.9	0.705036	1	0.998632	1	0.9694397*	0.8150944*	0.9386973*	0.9284526*	0.9720854*
550	550	0.879808	0.900901	0.971503	0.983333	0.974293	0.926357	0.905983	0.986014	0.953353		0.992714	1	1	1	0.993865	0.9	0.705036	1	0.998632	1	0.9694397*	0.8226415*	0.9386973*	0.9284526*	0.9720854*
560	560	0.889423	0.900901	0.971503	0.983333	0.974293	0.930233	0.905983	0.986014	0.953353		0.992714	1	1	1	0.993865	0.9	0.71223	1	0.998632	1	0.9711375*	0.8301887*	0.9386973*	0.9284526*	0.9720854*
570	570	0.894231	0.905405	0.971503	0.983333	0.974293	0.934109	0.905983	0.988345	0.956268		0.992714	1	1	1	0.993865	0.904348	0.71223	1	1	1	0.9711375*	0.8377358*	0.9386973*	0.9301165*	0.9720854*
580	580	0.899038	0.90991	0.974093	0.983333	0.974293	0.945736	0.91453	0.988345	0.959184		0.992714	1	1	1	0.997955	0.908696	0.719425	1	1	1	0.9711375*	0.8377358*	0.9386973*	0.9301165*	0.9720854*
590	590	0.908654	0.914414	0.976684	0.983333	0.976864	0.945736	0.91453	0.993007	0.962099		0.992714	1	1	1	0.997955	0.913044	0.726619	1	1	1	0.9711375*	0.8490566*	0.9386973*	0.9301165*	0.9720854*
600	600	0.908654	0.914414	0.976684	0.985714	0.976864	0.945736	0.918803	0.993007	0.962099		0.992714	1	1	1	1	0.921739	0.726619	1	1	1	0.9711375*	0.8528302*	0.940613*	0.9301165*	0.9720854*
610	610	0.918269	0.927928	0.979275	0.988095	0.976864	0.953488	0.92735	0.995338	0.965015		0.992714	1	1	1	1	0.926087	0.733813	1	1	1	0.9711375*	0.8603774*	0.9444444*	0.9301165*	0.9720854*
620	620	0.918269	0.932432	0.981865	0.990476	0.979434	0.953488	0.931624	0.995338	0.965015		0.992714	1	1	1	1	0.926087	0.733813	1	1	1	0.9745331*	0.8603774*	0.9463602*	0.9301165*	0.9737274*
630	630	0.923077	0.936937	0.981865	0.990476	0.979434	0.957364	0.940171	0.995338	0.965015		0.992714	1	1	1	1	0.930435	0.755396	1	1	1	0.9745331*	0.8641509*	0.9463602*	0.9334443*	0.9737274*
640	640	0.927885	0.936937	0.981865	0.990476	0.979434	0.957364	0.940171	0.995338	0.96793		0.994536	1	1	1	1	0.930435	0.755396	1	1	1	0.9745331*	0.8641509*	0.9463602*	0.9351081*	0.9737274*
650	650	0.927885	0.941441	0.981865	0.990476	0.982005	0.957364	0.944444	0.995338	0.970846		0.994536	1	1	1	1	0.930435	0.76259	1	1	1	0.9762309*	0.8641509*	0.9463602*	0.9351081*	0.9737274*
660	660	0.932692	0.941441	0.981865	0.990476	0.982005	0.965116	0.944444	0.995338	0.970846		0.994536	1	1	1	1	0.934783	0.769784	1	1	1	0.9762309*	0.8716981*	0.9463602*	0.9351081*	0.9737274*
670	670	0.932692	0.941441	0.984456	0.990476	0.984576	0.965116	0.944444	0.995338	0.973761		0.994536	1	1	1	1	0.93913	0.791367	1	1	1	0.9762309*	0.8754717*	0.9463602*	0.9351081*	0.9737274*
680	680	0.932692	0.941441	0.984456	0.990476	0.987147	0.965116	0.944444	0.995338	0.973761		0.994536	1	1	1	1	0.93913	0.791367	1	1	1	0.9762309*	0.8792453*	0.9463602*	0.9351081*	0.9737274*
690	690	0.9375	0.941441	0.984456	0.990476	0.987147	0.972868	0.944444	0.995338	0.982507		0.996357	1	1	1	1	0.943478	0.798561	1	1	1	0.9762309*	0.8792453*	0.9482759*	0.9351081*	0.9737274*
700	700	0.947115	0.941441	0.984456	0.990476	0.987147	0.972868	0.948718	0.995338	0.985423		0.996357	1	1	1	1	0.947826	0.798561	1	1	1	0.9762309*	0.8830189*	0.9482759*	0.9351081*	0.9737274*
710	710	0.947115	0.941441	0.984456	0.990476	0.987147	0.972868	0.957265	0.995338	0.988338		0.996357	1	1	1	1	0.947826	0.820144	1	1	1	0.9762309*	0.8830189*	0.9482759*	0.9351081*	0.9737274*
720	720	0.947115	0.945946	0.984456	0.990476	0.987147	0.972868	0.957265	0.995338	0.988338		0.996357	1	1	1	1	0.947826	0.820144	1	1	1	0.9762309*	0.8867925*	0.9501916*	0.936772*	0.9737274*
730	730	0.951923	0.945946	0.987047	0.990476	0.987147	0.972868	0.957265	0.995338	0.988338		0.996357	1	1	1	1	0.947826	0.820144	1	1	1	0.9762309*	0.8867925*	0.9501916*	0.936772*	0.9737274*
740	740	0.956731	0.945946	0.987047	0.990476	0.989717	0.972868	0.957265	0.995338	0.988338		0.998178	1	1	1	1	0.947826	0.820144	1	1	1	0.9762309*	0.8867925*	0.9501916*	0.9384359*	0.9737274*
750	750	0.956731	0.95045	0.987047	0.995238	0.989717	0.972868	0.961538	0.995338	0.991254		0.998178	1	1	1	1	0.947826	0.820144	1	1	1	0.9779287*	0.8867925*	0.9501916*	0.9400998*	0.9737274*
760	760	0.961538	0.95045	0.987047	0.995238	0.989717	0.972868	0.961538	0.995338	0.994169		1	1	1	1	1	0.952174	0.820144	1	1	1	0.9779287*	0.8905661*	0.9501916*	0.9400998*	0.9737274*
770	770	0.975962	0.95946	0.992228	0.997619	0.989717	0.972868	0.961538	0.995338	0.994169		1	1	1	1	1	0.956522	0.827338	1	1	1	0.9779287*	0.8905661*	0.9501916*	0.9400998*	0.9737274*
780	780	0.975962	0.95946	0.992228	0.997619	0.989717	0.976744	0.965812	0.995338	0.994169		1	1	1	1	1	0.96087	0.834532	1	1	1	0.9779287*	0.8905661*	0.9501916*	0.9400998*	0.9737274*
790	790	0.975962	0.95946	0.992228	0.997619	0.989717	0.976744	0.965812	0.995338	0.994169		1	1	1	1	1	0.965217	0.841727	1	1	1	0.9779287*	0.8905661*	0.9501916*	0.9400998*	0.9737274*
800	800	0.975962	0.95946	0.994819	0.997619	0.989717	0.98062	0.965812	0.997669	0.997085		1	1	1	1	1	0.965217	0.863309	1	1	1	0.9779287*	0.8943396*	0.9501916*	0.9400998*	0.9737274*
810	810	0.980769	0.95946	0.994819	0.997619	0.989717	0.98062	0.965812	0.997669	0.997085		1	1	1	1	1	0.965217	0.863309	1	1	1	0.9779287*	0.8943396*	0.9501916*	0.9434276*	0.9737274*
820	820	0.980769	0.963964	0.994819	0.997619	0.989717	0.98062	0.965812	0.997669	0.997085		1	1	1	1	1	0.965217	0.863309	1	1	1	0.9779287*	0.8943396*	0.9501916*	0.9434276*	0.9737274*
830	830	0.980769	0.963964	0.994819	0.997619	0.989717	0.98062	0.970085	0.997669	0.997085		1	1	1	1	1	0.965217	0.870504	1	1	1	0.9779287*	0.9018868*	0.9501916*	0.9434276*	0.9737274*
840	840	0.980769	0.963964	0.994819	0.997619	0.989717	0.98062	0.974359	0.997669	0.997085		1	1	1	1	1	0.965217	0.877698	1	1	1	0.9779287*	0.9018868*	0.9501916*	0.9434276*	0.9737274*
850	850	0.980769	0.968468	0.994819	0.997619	0.989717	0.98062	0.974359	0.997669	0.997085		1	1	1	1	1	0.965217	0.877698	1	1	1	0.9779287*	0.9018868*	0.9501916*	0.9434276*	0.9737274*
860	860	0.980769	0.968468	0.994819	0.997619	0.989717	0.98062	0.974359	0.997669	0.997085		1	1	1	1	1	0.965217	0.884892	1	1	1	0.9779287*	0.9018868*	0.9501916*	0.9450915*	0.9737274*
870	870	0.980769	0.977477	0.994819	0.997619	0.989717	0.98062	0.978633	0.997669	0.997085		1	1	1	1	1	0.965217	0.884892	1	1	1	0.9779287*	0.9056604*	0.9501916*	0.9467554*	0.9737274*
880	880	0.980769	0.977477	0.994819	0.997619	0.989717	0.98062	0.982906	0.997669	0.997085		1	1	1	1	1	0.965217	0.892086	1	1	1	0.9779287*	0.9056604*	0.9501916*	0.9484193*	0.9737274*
890	890	0.980769	0.977477	0.994819	0.997619	0.989717	0.98062	0.982906	0.997669	0.997085		1	1	1	1	1	0.969565	0.899281	1	1	1	0.9779287*	0.9056604*	0.9501916*	0.9484193*	0.9737274*
900	900	0.980769	0.977477	0.994819	0.997619	0.989717	0.98062	0.982906	0.997669	0.997085		1	1	1	1	1	0.969565	0.899281	1	1	1	0.9779287*	0.909434*	0.9501916*	0.9484193*	0.9737274*
910	910	0.980769	0.977477	0.994819	0.997619	0.989717	0.98062	0.987179	0.997669	0.997085		1	1	1	1	1	0.969565	0.906475	1	1	1	0.9779287*	0.9169812*	0.9521073*	0.9484193*	0.9737274*
920	920	0.980769	0.977477	0.994819	1	0.989717	0.98062	0.987179	0.997669	0.997085		1	1	1	1	1	0.969565	0.906475	1	1	1	0.9779287*	0.9169812*	0.9521073*	0.9500832*	0.9737274*
930	930	0.980769	0.977477	0.994819	1	0.989717	0.98062	0.987179	0.997669	0.997085		1	1	1	1	1	0.969565	0.906475	1	1	1	0.9796265*	0.9169812*	0.9521073*	0.9500832*	0.9737274*
940	940	0.980769	0.977477	0.994819	1	0.992288	0.98062	0.991453	0.997669	0.997085		1	1	1	1	1	0.969565	0.906475	1	1	1	0.9796265*	0.9169812*	0.9521073*	0.9517471*	0.9753695*
950	950	0.980769	0.977477	0.994819	1	0.992288	0.98062	0.991453	0.997669	0.997085		1	1	1	1	1	0.973913	0.906475	1	1	1	0.9796265*	0.9169812*	0.9521073*	0.9517471*	0.9753695*
960	960	0.985577	0.977477	0.994819	1	0.992288	0.98062	0.991453	0.997669	0.997085		1	1	1	1	1	0.978261	0.913669	1	1	1	0.9796265*	0.9207547*	0.9521073*	0.9517471*	0.9753695*
970	970	0.985577	0.977477	0.994819	1	0.992288	0.984496	0.991453	0.997669	0.997085		1	1	1	1	1	0.978261	0.920863	1	1	1	0.9796265*	0.9207547*	0.9521073*	0.9517471*	0.9753695*
980	980	0.985577	0.981982	0.994819	1	0.992288	0.988372	0.991453	0.997669	0.997085		1	1	1	1	1	0.978261	0.920863	1	1	1	0.9796265*	0.9207547*	0.954023*	0.9517471*	0.9753695*
990	990	0.990385	0.981982	0.994819	1	0.992288	0.988372	0.991453	0.997669	0.997085		1	1	1	1	1	0.978261	0.928058	1	1	1	0.9796265*	0.9207547*	0.9559387*	0.9517471*	0.9753695*
1000*	1000	0.990385	0.981982	0.994819	1	0.992288	0.988372	0.991453	0.997669	0.997085		1	1	1	1	1	0.978261	0.928058	1	1	1	0.9796265*	0.9207547*	0.9578544*	0.953411*	0.9770115*
1010*	1010	0.990385	0.981982	0.994819	1	0.992288	0.988372	0.991453	0.997669	0.997085		1	1	1	1	1	0.978261	0.928058	1	1	1	0.9796265*	0.9207547*	0.9578544*	0.953411*	0.9770115*
1020*	1020	0.990385	0.981982	0.994819	1	0.992288	0.988372	0.991453	0.997669	0.997085		1	1	1	1	1	0.978261	0.935252	1	1	1	0.9796265*	0.9245283*	0.9578544*	0.953411*	0.9770115*
1030*	1030	0.990385	0.981982	0.994819	1	0.992288	0.988372	0.991453	0.997669	0.997085		1	1	1	1	1	0.982609	0.942446	1	1	1	0.9796265*	0.9283019*	0.9578544*	0.953411*	0.9770115*
1040*	1040	0.990385	0.981982	0.994819	1	0.992288	0.988372	0.991453	0.997669	0.997085		1	1	1	1	1	0.986957	0.942446	1	1	1	0.9796265*	0.9320755*	0.9578544*	0.953411*	0.9770115*
1050*	1050	0.990385	0.986487	0.994819	1	0.992288	0.988372	0.991453	0.997669	0.997085		1	1	1	1	1	0.986957	0.942446	1	1	1	0.9796265*	0.9320755*	0.9578544*	0.953411*	0.9770115*
1060*	1060	0.990385	0.986487	0.994819	1	0.992288	0.988372	0.991453	0.997669	0.997085		1	1	1	1	1	0.986957	0.942446	1	1	1	0.9796265*	0.9320755*	0.9578544*	0.953411*	0.9770115*
1070*	1070	0.995192	0.990991	0.994819	1	0.992288	0.988372	0.991453	0.997669	0.997085		1	1	1	1	1	0.986957	0.942446	1	1	1	0.9796265*	0.9320755*	0.9578544*	0.9550748*	0.9770115*
1080*	1080	0.995192	0.990991	0.994819	1	0.994859	0.988372	0.991453	0.997669	0.997085		1	1	1	1	1	0.986957	0.942446	1	1	1	0.9796265*	0.9320755*	0.9578544*	0.9550748*	0.9770115*
1090*	1090	0.995192	0.990991	0.994819	1	0.994859	0.988372	0.995726	0.997669	0.997085		1	1	1	1	1	0.986957	0.942446	1	1	1	0.9813243*	0.9320755*	0.9578544*	0.9550748*	0.9770115*
1100*	1100	0.995192	0.990991	0.994819	1	0.994859	0.988372	0.995726	0.997669	0.997085		1	1	1	1	1	0.986957	0.942446	1	1	1	0.9813243*	0.9320755*	0.9578544*	0.9550748*	0.9770115*
1110*	1110	0.995192	0.990991	0.994819	1	0.994859	0.988372	0.995726	0.997669	1		1	1	1	1	1	0.986957	0.942446	1	1	1	0.9813243*	0.9320755*	0.9578544*	0.9550748*	0.9770115*
1120*	1120	0.995192	0.990991	0.994819	1	0.994859	0.988372	0.995726	0.997669	1		1	1	1	1	1	0.986957	0.942446	1	1	1	0.9813243*	0.9320755*	0.9578544*	0.9550748*	0.9770115*
1130*	1130	0.995192	0.990991	0.994819	1	0.994859	0.988372	0.995726	1	1		1	1	1	1	1	0.986957	0.942446	1	1	1	0.9813243*	0.9320755*	0.9578544*	0.9550748*	0.9770115*
1140*	1140	0.995192	0.990991	0.994819	1	0.994859	0.988372	0.995726	1	1		1	1	1	1	1	0.986957	0.942446	1	1	1	0.9813243*	0.9320755*	0.9578544*	0.9550748*	0.9770115*
1150*	1150	0.995192	0.990991	0.994819	1	0.994859	0.988372	0.995726	1	1		1	1	1	1	1	0.986957	0.942446	1	1	1	0.9813243*	0.9320755*	0.9578544*	0.9550748*	0.9770115*
1160*	1160	0.995192	0.990991	0.994819	1	0.994859	0.988372	0.995726	1	1		1	1	1	1	1	0.986957	0.942446	1	1	1	0.9813243*	0.9320755*	0.9578544*	0.9550748*	0.9770115*
1170*	1170	0.995192	0.990991	0.994819	1	0.994859	0.996124	0.995726	1	1		1	1	1	1	1	0.986957	0.942446	1	1	1	0.9813243*	0.9320755*	0.9578544*	0.9550748*	0.9770115*
1180*	1180	0.995192	0.995495	0.994819	1	0.994859	0.996124	0.995726	1	1		1	1	1	1	1	0.986957	0.942446	1	1	1	0.9813243*	0.9358491*	0.9578544*	0.9550748*	0.9770115*
1190*	1190	0.995192	0.995495	0.994819	1	0.994859	0.996124	0.995726	1	1		1	1	1	1	1	0.986957	0.942446	1	1	1	0.9830221*	0.9358491*	0.9578544*	0.9567388*	0.9770115*
1200*	1200	0.995192	0.995495	0.994819	1	0.994859	0.996124	0.995726	1	1		1	1	1	1	1	0.991304	0.942446	1	1	1	0.9830221*	0.9396226*	0.9578544*	0.9584026*	0.9770115*
1210*	1210	0.995192	0.995495	0.994819	1	0.994859	0.996124	0.995726	1	1		1	1	1	1	1	0.991304	0.942446	1	1	1	0.9847199*	0.9396226*	0.9578544*	0.9617304*	0.9770115*
1220*	1220	0.995192	0.995495	0.994819	1	0.994859	0.996124	0.995726	1	1		1	1	1	1	1	0.991304	0.94964	1	1	1	0.9847199*	0.9396226*	0.9578544*	0.9617304*	0.9770115*
1230*	1230	0.995192	0.995495	0.994819	1	0.997429	0.996124	0.995726	1	1		1	1	1	1	1	0.991304	0.94964	1	1	1	0.9847199*	0.9396226*	0.9578544*	0.9617304*	0.9770115*
1240*	1240	0.995192	0.995495	0.994819	1	0.997429	0.996124	0.995726	1	1		1	1	1	1	1	0.991304	0.94964	1	1	1	0.9847199*	0.9396226*	0.9578544*	0.9633943*	0.9770115*
1250*	1250	0.995192	0.995495	0.994819	1	0.997429	0.996124	0.995726	1	1		1	1	1	1	1	0.991304	0.94964	1	1	1	0.9847199*	0.9433962*	0.9578544*	0.9633943*	0.9770115*
1260*	1260	0.995192	0.995495	0.994819	1	0.997429	0.996124	0.995726	1	1		1	1	1	1	1	0.991304	0.94964	1	1	1	0.9847199*	0.9433962*	0.9578544*	0.9633943*	0.9770115*
1270*	1270	0.995192	0.995495	0.994819	1	0.997429	0.996124	0.995726	1	1		1	1	1	1	1	0.991304	0.956835	1	1	1	0.9847199*	0.9433962*	0.9578544*	0.9650582*	0.9770115*
1280*	1280	0.995192	0.995495	0.994819	1	0.997429	0.996124	0.995726	1	1		1	1	1	1	1	0.991304	0.956835	1	1	1	0.9847199*	0.9433962*	0.9578544*	0.9650582*	0.9786536*
1290*	1290	0.995192	0.995495	0.994819	1	0.997429	0.996124	0.995726	1	1		1	1	1	1	1	0.991304	0.956835	1	1	1	0.9847199*	0.9433962*	0.9578544*	0.9650582*	0.9786536*
1300*	1300	0.995192	0.995495	0.994819	1	0.997429	0.996124	1	1	1		1	1	1	1	1	0.991304	0.956835	1	1	1	0.9847199*	0.9433962*	0.9578544*	0.9650582*	0.9786536*
1310*	1310	0.995192	0.995495	0.994819	1	0.997429	0.996124	1	1	1		1	1	1	1	1	0.995652	0.964029	1	1	1	0.9847199*	0.9433962*	0.9597701*	0.9650582*	0.9786536*
1320*	1320	0.995192	0.995495	0.994819	1	0.997429	0.996124	1	1	1		1	1	1	1	1	0.995652	0.964029	1	1	1	0.9847199*	0.9433962*	0.9597701*	0.9650582*	0.9786536*
1330*	1330	0.995192	0.995495	0.994819	1	0.997429	0.996124	1	1	1		1	1	1	1	1	0.995652	0.964029	1	1	1	0.9847199*	0.9433962*	0.9597701*	0.9650582*	0.9786536*
1340*	1340	0.995192	0.995495	0.994819	1	0.997429	0.996124	1	1	1		1	1	1	1	1	0.995652	0.964029	1	1	1	0.9847199*	0.9433962*	0.9597701*	0.9650582*	0.9786536*
1350*	1350	0.995192	0.995495	0.994819	1	0.997429	0.996124	1	1	1		1	1	1	1	1	0.995652	0.964029	1	1	1	0.9847199*	0.9433962*	0.9597701*	0.9650582*	0.9786536*
1360*	1360	0.995192	0.995495	0.994819	1	0.997429	0.996124	1	1	1		1	1	1	1	1	0.995652	0.964029	1	1	1	0.9847199*	0.9433962*	0.9597701*	0.9650582*	0.9786536*
1370*	1370	0.995192	0.995495	0.994819	1	0.997429	0.996124	1	1	1		1	1	1	1	1	0.995652	0.971223	1	1	1	0.9847199*	0.9433962*	0.9597701*	0.9650582*	0.9786536*
1380*	1380	0.995192	0.995495	0.994819	1	1	0.996124	1	1	1		1	1	1	1	1	0.995652	0.971223	1	1	1	0.9847199*	0.9433962*	0.9597701*	0.9650582*	0.9786536*
1390*	1390	0.995192	0.995495	0.994819	1	1	0.996124	1	1	1		1	1	1	1	1	0.995652	0.971223	1	1	1	0.9847199*	0.9433962*	0.9597701*	0.9650582*	0.9786536*
1400*	1400	0.995192	0.995495	0.994819	1	1	0.996124	1	1	1		1	1	1	1	1	0.995652	0.971223	1	1	1	0.9847199*	0.9433962*	0.9597701*	0.9650582*	0.9786536*
1410*	1410	0.995192	0.995495	0.994819	1	1	0.996124	1	1	1		1	1	1	1	1	0.995652	0.971223	1	1	1	0.9847199*	0.9433962*	0.9597701*	0.9650582*	0.9786536*
1420*	1420	0.995192	0.995495	0.994819	1	1	0.996124	1	1	1		1	1	1	1	1	0.995652	0.971223	1	1	1	0.9847199*	0.9471698*	0.9597701*	0.9667221*	0.9786536*
1430*	1430	0.995192	0.995495	0.994819	1	1	0.996124	1	1	1		1	1	1	1	1	0.995652	0.978417	1	1	1	0.9847199*	0.9471698*	0.9597701*	0.9667221*	0.9786536*
1440*	1440	0.995192	0.995495	0.994819	1	1	0.996124	1	1	1		1	1	1	1	1	0.995652	0.978417	1	1	1	0.9847199*	0.9471698*	0.9597701*	0.9667221*	0.9802955*
1450*	1450	0.995192	0.995495	0.997409	1	1	0.996124	1	1	1		1	1	1	1	1	0.995652	0.978417	1	1	1	0.9847199*	0.9471698*	0.9597701*	0.9667221*	0.9802955*
1460*	1460	0.995192	0.995495	0.997409	1	1	0.996124	1	1	1		1	1	1	1	1	1	0.978417	1	1	1	0.9847199*	0.9471698*	0.9597701*	0.9667221*	0.9802955*
1470*	1470	0.995192	0.995495	0.997409	1	1	0.996124	1	1	1		1	1	1	1	1	1	0.978417	1	1	1	0.9847199*	0.9471698*	0.9597701*	0.9667221*	0.9802955*
1480*	1480	0.995192	0.995495	0.997409	1	1	0.996124	1	1	1		1	1	1	1	1	1	0.978417	1	1	1	0.9847199*	0.9471698*	0.9597701*	0.9667221*	0.9802955*
1490*	1490	0.995192	0.995495	0.997409	1	1	1	1	1	1		1	1	1	1	1	1	0.978417	1	1	1	0.9847199*	0.9471698*	0.9597701*	0.9667221*	0.9802955*
1500*	1500	0.995192	0.995495	0.997409	1	1	1	1	1	1		1	1	1	1	1	1	0.978417	1	1	1	0.9847199*	0.9471698*	0.9597701*	0.9667221*	0.9802955*
1510	1510	0.995192	0.995495	0.997409	1	1	1	1	1	1		1	1	1	1	1	1	0.978417	1	1	1	0.991511*	0.9735849*	0.9904215*	0.9983361*	0.9934319*
1520	1520	0.995192	0.995495	0.997409	1	1	1	1	1	1		1	1	1	1	1	1	0.978417	1	1	1
1530	1530	0.995192	0.995495	0.997409	1	1	1	1	1	1		1	1	1	1	1	1	0.978417	1	1	1
1540	1540	0.995192	0.995495	0.997409	1	1	1	1	1	1		1	1	1	1	1	1	0.978417	1	1	1
1550	1550	0.995192	0.995495	0.997409	1	1	1	1	1	1		1	1	1	1	1	1	0.978417	1	1	1
1560	1560	0.995192	0.995495	0.997409	1	1	1	1	1	1		1	1	1	1	1	1	0.978417	1	1	1
1570	1570	0.995192	0.995495	1	1	1	1	1	1	1		1	1	1	1	1	1	0.978417	1	1	1
1580	1580	0.995192	0.995495	1	1	1	1	1	1	1		1	1	1	1	1	1	0.978417	1	1	1
1590	1590	0.995192	0.995495	1	1	1	1	1	1	1		1	1	1	1	1	1	0.978417	1	1	1
1600	1600	0.995192	0.995495	1	1	1	1	1	1	1		1	1	1	1	1	1	0.978417	1	1	1
1610	1610	0.995192	0.995495	1	1	1	1	1	1	1		1	1	1	1	1	1	0.978417	1	1	1
1620	1620	0.995192	0.995495	1	1	1	1	1	1	1		1	1	1	1	1	1	0.978417	1	1	1
1630	1630	0.995192	0.995495	1	1	1	1	1	1	1		1	1	1	1	1	1	0.978417	1	1	1
1640	1640	0.995192	0.995495	1	1	1	1	1	1	1		1	1	1	1	1	1	0.978417	1	1	1
1650	1650	0.995192	0.995495	1	1	1	1	1	1	1		1	1	1	1	1	1	0.978417	1	1	1
1660	1660	0.995192	0.995495	1	1	1	1	1	1	1		1	1	1	1	1	1	0.978417	1	1	1
1670	1670	0.995192	0.995495	1	1	1	1	1	1	1		1	1	1	1	1	1	0.978417	1	1	1
1680	1680	0.995192	0.995495	1	1	1	1	1	1	1		1	1	1	1	1	1	0.978417	1	1	1
1690	1690	0.995192	0.995495	1	1	1	1	1	1	1		1	1	1	1	1	1	0.978417	1	1	1
1700	1700	0.995192	0.995495	1	1	1	1	1	1	1		1	1	1	1	1	1	0.978417	1	1	1
1710	1710	0.995192	0.995495	1	1	1	1	1	1	1		1	1	1	1	1	1	0.978417	1	1	1
1720	1720	0.995192	0.995495	1	1	1	1	1	1	1		1	1	1	1	1	1	0.978417	1	1	1
1730	1730	0.995192	0.995495	1	1	1	1	1	1	1		1	1	1	1	1	1	0.978417	1	1	1
1740	1740	0.995192	0.995495	1	1	1	1	1	1	1		1	1	1	1	1	1	0.978417	1	1	1
1750	1750	0.995192	0.995495	1	1	1	1	1	1	1		1	1	1	1	1	1	0.978417	1	1	1
1760	1760	0.995192	0.995495	1	1	1	1	1	1	1		1	1	1	1	1	1	0.978417	1	1	1
1770	1770	0.995192	0.995495	1	1	1	1	1	1	1		1	1	1	1	1	1	0.978417	1	1	1
1780	1780	0.995192	0.995495	1	1	1	1	1	1	1		1	1	1	1	1	1	0.978417	1	1	1
1790	1790	0.995192	0.995495	1	1	1	1	1	1	1		1	1	1	1	1	1	0.978417	1	1	1
1800	1800	0.995192	0.995495	1	1	1	1	1	1	1		1	1	1	1	1	1	0.978417	1	1	1
1810	1810	0.995192	0.995495	1	1	1	1	1	1	1		1	1	1	1	1	1	0.978417	1	1	1
1820	1820	0.995192	0.995495	1	1	1	1	1	1	1		1	1	1	1	1	1	0.978417	1	1	1
1830	1830	0.995192	0.995495	1	1	1	1	1	1	1		1	1	1	1	1	1	0.978417	1	1	1
1840	1840	0.995192	0.995495	1	1	1	1	1	1	1		1	1	1	1	1	1	0.978417	1	1	1
1850	1850	0.995192	0.995495	1	1	1	1	1	1	1		1	1	1	1	1	1	0.985611	1	1	1
1860	1860	0.995192	0.995495	1	1	1	1	1	1	1		1	1	1	1	1	1	0.985611	1	1	1
1870	1870	0.995192	0.995495	1	1	1	1	1	1	1		1	1	1	1	1	1	0.985611	1	1	1
1880	1880	1	0.995495	1	1	1	1	1	1	1		1	1	1	1	1	1	0.992806	1	1	1
1890	1890	1	0.995495	1	1	1	1	1	1	1		1	1	1	1	1	1	0.992806	1	1	1
1900	1900	1	1	1	1	1	1	1	1	1		1	1	1	1	1	1	0.992806	1	1	1
1910	1910	1	1	1	1	1	1	1	1	1		1	1	1	1	1	1	0.992806	1	1	1
1920	1920	1	1	1	1	1	1	1	1	1		1	1	1	1	1	1	0.992806	1	1	1
1930	1930	1	1	1	1	1	1	1	1	1		1	1	1	1	1	1	0.992806	1	1	1
1940	1940	1	1	1	1	1	1	1	1	1		1	1	1	1	1	1	0.992806	1	1	1
1950	1950	1	1	1	1	1	1	1	1	1		1	1	1	1	1	1	0.992806	1	1	1
1960	1960	1	1	1	1	1	1	1	1	1		1	1	1	1	1	1	0.992806	1	1	1
1970	1970	1	1	1	1	1	1	1	1	1		1	1	1	1	1	1	0.992806	1	1	1
1980	1980	1	1	1	1	1	1	1	1	1		1	1	1	1	1	1	0.992806	1	1	1
1990	1990	1	1	1	1	1	1	1	1	1		1	1	1	1	1	1	0.992806	1	1	1
2000	2000	1	1	1	1	1	1	1	1	1		1	1	1	1	1	1	0.992806	1	1	1
2010	2010	1	1	1	1	1	1	1	1	1		1	1	1	1	1	1	0.992806	1	1	1
2020	2020	1	1	1	1	1	1	1	1	1		1	1	1	1	1	1	0.992806	1	1	1
2030	2030	1	1	1	1	1	1	1	1	1		1	1	1	1	1	1	0.992806	1	1	1
2040	2040	1	1	1	1	1	1	1	1	1		1	1	1	1	1	1	0.992806	1	1	1
2050	2050	1	1	1	1	1	1	1	1	1		1	1	1	1	1	1	0.992806	1	1	1
2060	2060	1	1	1	1	1	1	1	1	1		1	1	1	1	1	1	0.992806	1	1	1
2070	2070	1	1	1	1	1	1	1	1	1		1	1	1	1	1	1	0.992806	1	1	1
2080	2080	1	1	1	1	1	1	1	1	1		1	1	1	1	1	1	0.992806	1	1	1
2090	2090	1	1	1	1	1	1	1	1	1		1	1	1	1	1	1	0.992806	1	1	1
2100	2100	1	1	1	1	1	1	1	1	1		1	1	1	1	1	1	0.992806	1	1	1
2110	2110	1	1	1	1	1	1	1	1	1		1	1	1	1	1	1	0.992806	1	1	1
2120	2120	1	1	1	1	1	1	1	1	1		1	1	1	1	1	1	0.992806	1	1	1
2130	2130	1	1	1	1	1	1	1	1	1		1	1	1	1	1	1	0.992806	1	1	1
2140	2140	1	1	1	1	1	1	1	1	1		1	1	1	1	1	1	0.992806	1	1	1
2150	2150	1	1	1	1	1	1	1	1	1		1	1	1	1	1	1	0.992806	1	1	1
2160	2160	1	1	1	1	1	1	1	1	1		1	1	1	1	1	1	0.992806	1	1	1
2170	2170	1	1	1	1	1	1	1	1	1		1	1	1	1	1	1	0.992806	1	1	1
2180	2180	1	1	1	1	1	1	1	1	1		1	1	1	1	1	1	0.992806	1	1	1
2190	2190	1	1	1	1	1	1	1	1	1		1	1	1	1	1	1	0.992806	1	1	1
2200	2200	1	1	1	1	1	1	1	1	1		1	1	1	1	1	1	0.992806	1	1	1
2210	2210	1	1	1	1	1	1	1	1	1		1	1	1	1	1	1	0.992806	1	1	1
2220	2220	1	1	1	1	1	1	1	1	1		1	1	1	1	1	1	0.992806	1	1	1
2230	2230	1	1	1	1	1	1	1	1	1		1	1	1	1	1	1	0.992806	1	1	1
2240	2240	1	1	1	1	1	1	1	1	1		1	1	1	1	1	1	0.992806	1	1	1
2250	2250	1	1	1	1	1	1	1	1	1		1	1	1	1	1	1	0.992806	1	1	1
2260	2260	1	1	1	1	1	1	1	1	1		1	1	1	1	1	1	0.992806	1	1	1
2270	2270	1	1	1	1	1	1	1	1	1		1	1	1	1	1	1	0.992806	1	1	1
2280	2280	1	1	1	1	1	1	1	1	1		1	1	1	1	1	1	0.992806	1	1	1
2290	2290	1	1	1	1	1	1	1	1	1		1	1	1	1	1	1	0.992806	1	1	1
2300	2300	1	1	1	1	1	1	1	1	1		1	1	1	1	1	1	0.992806	1	1	1
2310	2310	1	1	1	1	1	1	1	1	1		1	1	1	1	1	1	0.992806	1	1	1
2320	2320	1	1	1	1	1	1	1	1	1		1	1	1	1	1	1	0.992806	1	1	1
2330	2330	1	1	1	1	1	1	1	1	1		1	1	1	1	1	1	0.992806	1	1	1
2340	2340	1	1	1	1	1	1	1	1	1		1	1	1	1	1	1	0.992806	1	1	1
2350	2350	1	1	1	1	1	1	1	1	1		1	1	1	1	1	1	0.992806	1	1	1
2360	2360	1	1	1	1	1	1	1	1	1		1	1	1	1	1	1	0.992806	1	1	1
2370	2370	1	1	1	1	1	1	1	1	1		1	1	1	1	1	1	0.992806	1	1	1
2380	2380	1	1	1	1	1	1	1	1	1		1	1	1	1	1	1	0.992806	1	1	1
2390	2390	1	1	1	1	1	1	1	1	1		1	1	1	1	1	1	0.992806	1	1	1
2400	2400	1	1	1	1	1	1	1	1	1		1	1	1	1	1	1	0.992806	1	1	1
2410	2410	1	1	1	1	1	1	1	1	1		1	1	1	1	1	1	0.992806	1	1	1
2420	2420	1	1	1	1	1	1	1	1	1		1	1	1	1	1	1	0.992806	1	1	1
2430	2430	1	1	1	1	1	1	1	1	1		1	1	1	1	1	1	0.992806	1	1	1
2440	2440	1	1	1	1	1	1	1	1	1		1	1	1	1	1	1	0.992806	1	1	1
2450	2450	1	1	1	1	1	1	1	1	1		1	1	1	1	1	1	0.992806	1	1	1
2460	2460	1	1	1	1	1	1	1	1	1		1	1	1	1	1	1	0.992806	1	1	1
2470	2470	1	1	1	1	1	1	1	1	1		1	1	1	1	1	1	0.992806	1	1	1
2480	2480	1	1	1	1	1	1	1	1	1		1	1	1	1	1	1	0.992806	1	1	1
2490	2490	1	1	1	1	1	1	1	1	1		1	1	1	1	1	1	0.992806	1	1	1
2500	2500	1	1	1	1	1	1	1	1	1		1	1	1	1	1	1	0.992806	1	1	1
2510	2510	1	1	1	1	1	1	1	1	1		1	1	1	1	1	1	0.992806	1	1	1
2520	2520	1	1	1	1	1	1	1	1	1		1	1	1	1	1	1	0.992806	1	1	1
2530	2530	1	1	1	1	1	1	1	1	1		1	1	1	1	1	1	0.992806	1	1	1
2540	2540	1	1	1	1	1	1	1	1	1		1	1	1	1	1	1	0.992806	1	1	1
2550	2550	1	1	1	1	1	1	1	1	1		1	1	1	1	1	1	0.992806	1	1	1
2560	2560	1	1	1	1	1	1	1	1	1		1	1	1	1	1	1	0.992806	1	1	1
2570	2570	1	1	1	1	1	1	1	1	1		1	1	1	1	1	1	0.992806	1	1	1
2580	2580	1	1	1	1	1	1	1	1	1		1	1	1	1	1	1	0.992806	1	1	1
2590	2590	1	1	1	1	1	1	1	1	1		1	1	1	1	1	1	0.992806	1	1	1
2600	2600	1	1	1	1	1	1	1	1	1		1	1	1	1	1	1	0.992806	1	1	1
2610	2610	1	1	1	1	1	1	1	1	1		1	1	1	1	1	1	0.992806	1	1	1
2620	2620	1	1	1	1	1	1	1	1	1		1	1	1	1	1	1	0.992806	1	1	1
2630	2630	1	1	1	1	1	1	1	1	1		1	1	1	1	1	1	0.992806	1	1	1
2640	2640	1	1	1	1	1	1	1	1	1		1	1	1	1	1	1	0.992806	1	1	1
2650	2650	1	1	1	1	1	1	1	1	1		1	1	1	1	1	1	0.992806	1	1	1
2660	2660	1	1	1	1	1	1	1	1	1		1	1	1	1	1	1	0.992806	1	1	1
2670	2670	1	1	1	1	1	1	1	1	1		1	1	1	1	1	1	0.992806	1	1	1
2680	2680	1	1	1	1	1	1	1	1	1		1	1	1	1	1	1	0.992806	1	1	1
2690	2690	1	1	1	1	1	1	1	1	1		1	1	1	1	1	1	0.992806	1	1	1
2700	2700	1	1	1	1	1	1	1	1	1		1	1	1	1	1	1	0.992806	1	1	1
2710	2710	1	1	1	1	1	1	1	1	1		1	1	1	1	1	1	0.992806	1	1	1
2720	2720	1	1	1	1	1	1	1	1	1		1	1	1	1	1	1	0.992806	1	1	1
2730	2730	1	1	1	1	1	1	1	1	1		1	1	1	1	1	1	0.992806	1	1	1
2740	2740	1	1	1	1	1	1	1	1	1		1	1	1	1	1	1	0.992806	1	1	1
2750	2750	1	1	1	1	1	1	1	1	1		1	1	1	1	1	1	0.992806	1	1	1
2760	2760	1	1	1	1	1	1	1	1	1		1	1	1	1	1	1	0.992806	1	1	1
2770	2770	1	1	1	1	1	1	1	1	1		1	1	1	1	1	1	0.992806	1	1	1
2780	2780	1	1	1	1	1	1	1	1	1		1	1	1	1	1	1	0.992806	1	1	1
2790	2790	1	1	1	1	1	1	1	1	1		1	1	1	1	1	1	0.992806	1	1	1
2800	2800	1	1	1	1	1	1	1	1	1		1	1	1	1	1	1	0.992806	1	1	1
2810	2810	1	1	1	1	1	1	1	1	1		1	1	1	1	1	1	0.992806	1	1	1
2820	2820	1	1	1	1	1	1	1	1	1		1	1	1	1	1	1	0.992806	1	1	1
2830	2830	1	1	1	1	1	1	1	1	1		1	1	1	1	1	1	0.992806	1	1	1
2840	2840	1	1	1	1	1	1	1	1	1		1	1	1	1	1	1	0.992806	1	1	1
2850	2850	1	1	1	1	1	1	1	1	1		1	1	1	1	1	1	0.992806	1	1	1
2860	2860	1	1	1	1	1	1	1	1	1		1	1	1	1	1	1	0.992806	1	1	1
2870	2870	1	1	1	1	1	1	1	1	1		1	1	1	1	1	1	0.992806	1	1	1
2880	2880	1	1	1	1	1	1	1	1	1		1	1	1	1	1	1	0.992806	1	1	1
2890	2890	1	1	1	1	1	1	1	1	1		1	1	1	1	1	1	0.992806	1	1	1
2900	2900	1	1	1	1	1	1	1	1	1		1	1	1	1	1	1	0.992806	1	1	1
2910	2910	1	1	1	1	1	1	1	1	1		1	1	1	1	1	1	0.992806	1	1	1
2920	2920	1	1	1	1	1	1	1	1	1		1	1	1	1	1	1	0.992806	1	1	1
2930	2930	1	1	1	1	1	1	1	1	1		1	1	1	1	1	1	0.992806	1	1	1
2940	2940	1	1	1	1	1	1	1	1	1		1	1	1	1	1	1	0.992806	1	1	1
2950	2950	1	1	1	1	1	1	1	1	1		1	1	1	1	1	1	0.992806	1	1	1
2960	2960	1	1	1	1	1	1	1	1	1		1	1	1	1	1	1	0.992806	1	1	1
2970	2970	1	1	1	1	1	1	1	1	1		1	1	1	1	1	1	0.992806	1	1	1
2980	2980	1	1	1	1	1	1	1	1	1		1	1	1	1	1	1	0.992806	1	1	1
2990	2990	1	1	1	1	1	1	1	1	1		1	1	1	1	1	1	0.992806	1	1	1

## Sheet: Fig2G
	SPF										GF										CONV
0	0	0	0*	0	0	0	0	0	0		0	0	0	0	0	0	0	0*	0	0	0*	0*	0*	0*	0*
1	0	0	0*	0	0	0	0	0	0		0	0	0	0	0	0	0	0*	0	0	0*	0*	0*	0*	0*
2	0	0	0*	0	0	0	0	0	0		0	0	0	0	0	0	0	0*	0	0	0*	0*	0*	0*	0*
3	0	0	0*	0	0	0	0	0	0		0	0	0	0	0	0	0	0*	0	0	0*	0*	0*	0*	0*
4	0	0	0*	0	0	0	0	0	0		0	0	0	0	0	0	0	0*	0	0	0*	0*	0*	0*	0*
5	0	0	0*	0	0	0	0	0	0		0	0	0	0	0	0	0	0*	0	0	0*	0*	0*	0*	0*
6	0	0	0*	0	0	0	0	0	0		0	0	0	0	0	0	0	0*	0	0	0*	0*	0*	0*	0*
7	0	0	0.002583979*	0	0	0	0	0	0		0	0	0	0	0	0	0	0.001550388*	0	0	0*	0*	0*	0*	0*
8	0	0.00448431	0.01550388*	0	0.00512821	0	0	0	0		0	0	0.00105042	0	0	0	0	0.001550388*	0.00136612	0	0.001694915*	0*	0.003824092*	0.00166113*	0.001639344*
9	0	0.00448431	0.0620155*	0	0.0128205	0	0	0	0		0	0.00321543	0.00105042	0.0027894	0	0	0	0.001550388*	0.00136612	0.0011534	0.006779661*	0*	0.01147227*	0.006644518*	0.001639344*
10	0	0.0269058	0.1550388*	0.0261283	0.025641	0	0	0.00232558	0.00290698		0.00545454	0.0128617	0.00420168	0.0069735	0.00204082	0.004329	0.0142857	0.0124031*	0.00409836	0.00576701	0.01016949*	0.003759398*	0.03441682*	0.006644518*	0.004918033*
11	0.00478469	0.0717489	0.2325581*	0.064133	0.074359	0	0	0.00697674	0.0174419		0.00909091	0.0369775	0.0136555	0.013947	0.00408163	0.004329	0.05	0.075969*	0.0068306	0.00807382	0.01525424*	0.003759398*	0.0458891*	0.009966777*	0.006557377*
12	0.00956938	0.121076	0.3565891*	0.128266	0.135897	0	0.0170213	0.0209302	0.0319767		0.0127273	0.0771704	0.0273109	0.0264993	0.00612245	0.00865801	0.142857	0.1503876*	0.0150273	0.0126874	0.02033898*	0.003759398*	0.06883365*	0.02159468*	0.008196721*
13	0.0334928	0.183857	0.4832041*	0.204275	0.235897	0	0.0212766	0.0418605	0.0697674		0.0472727	0.120579	0.0567227	0.0627615	0.0244898	0.017316	0.214286	0.3054264*	0.0286885	0.0242214	0.02033898*	0.003759398*	0.1032505*	0.04651163*	0.008196721*
14	0.076555	0.233184	0.5736434*	0.289786	0.346154	0.003861	0.0255319	0.0813954	0.110465		0.0854546	0.192926	0.092437	0.0962343	0.0346939	0.021645	0.292857	0.3968992*	0.0423497	0.0403691	0.02372881*	0.01503759*	0.1491396*	0.06976745*	0.0147541*
15	0.167464	0.32287	0.6718346*	0.372922	0.441026	0.011583	0.0638298	0.151163	0.165698		0.138182	0.292604	0.148109	0.145049	0.0653061	0.0562771	0.428571	0.524031*	0.068306	0.0680507	0.03559322*	0.01503759*	0.1912046*	0.1112957*	0.01967213*
16	0.244019	0.394619	0.7338501*	0.446556	0.528205	0.019305	0.119149	0.206977	0.229651		0.2	0.364952	0.206933	0.200837	0.122449	0.103896	0.528571	0.6248062*	0.118852	0.0991926	0.0440678*	0.02631579*	0.2600382*	0.1694352*	0.0295082*
17	0.301435	0.475336	0.7700258*	0.501188	0.597436	0.034749	0.157447	0.25814	0.340116		0.267273	0.454984	0.288865	0.274756	0.181633	0.155844	0.621429	0.7023256*	0.163934	0.137255	0.06440678*	0.05639098*	0.3403442*	0.2275748*	0.04754099*
18	0.425837	0.565022	0.7984496*	0.56057	0.65641	0.0888031	0.225532	0.325581	0.447674		0.343636	0.498392	0.346639	0.340307	0.228571	0.212121	0.664286	0.7736434*	0.221311	0.174164	0.08983051*	0.1052632*	0.418738*	0.2807309*	0.07377049*
19	0.516746	0.627803	0.8320413*	0.617577	0.692308	0.131274	0.289362	0.374419	0.514535		0.423636	0.548231	0.408613	0.398884	0.281633	0.277056	0.7	0.8155039*	0.273224	0.221453	0.1305085*	0.1240601*	0.500956*	0.3355482*	0.104918*
20	0.588517	0.695067	0.8604651*	0.679335	0.75641	0.200772	0.353191	0.425581	0.575581		0.496364	0.585209	0.470588	0.461646	0.371429	0.367965	0.75	0.8465116*	0.326503	0.279123	0.1627119*	0.1654135*	0.5755258*	0.3887043*	0.1295082*
21	0.636364	0.753363	0.8863049*	0.705463	0.78718	0.262548	0.455319	0.488372	0.651163		0.550909	0.620579	0.52416	0.517434	0.45102	0.402597	0.785714	0.8682171*	0.385246	0.319493	0.1915254*	0.2180451*	0.6347992*	0.4451827*	0.1704918*
22	0.688995	0.766816	0.9069768*	0.726841	0.84359	0.335907	0.510638	0.525581	0.686047		0.589091	0.663987	0.571429	0.571827	0.489796	0.463203	0.792857	0.8868217*	0.45082	0.369089	0.2237288*	0.2781955*	0.6806883*	0.486711*	0.1983607*
23	0.727273	0.816144	0.9147287*	0.774347	0.869231	0.413127	0.557447	0.57907	0.732558		0.634545	0.696141	0.614496	0.6053	0.534694	0.528138	0.835714	0.9069768*	0.515027	0.417532	0.2830508*	0.3270677*	0.7227533*	0.5481728*	0.2508197*
24	0.751196	0.834081	0.9224806*	0.809976	0.879487	0.482625	0.604255	0.6	0.755814		0.661818	0.73955	0.639706	0.656904	0.573469	0.545455	0.835714	0.9147287*	0.56694	0.44752	0.3254237*	0.406015*	0.7456979*	0.5797342*	0.2983606*
25	0.789474	0.860986	0.9302326*	0.83848	0.889744	0.528957	0.655319	0.632558	0.77907		0.683636	0.757235	0.684874	0.694561	0.6	0.571429	0.85	0.931783*	0.622951	0.478662	0.3762712*	0.4661654*	0.7705545*	0.6179402*	0.3508197*
26	0.822967	0.869955	0.9379845*	0.876485	0.912821	0.586873	0.697872	0.646512	0.813953		0.710909	0.786174	0.707983	0.728034	0.634694	0.597403	0.864286	0.9426357*	0.666667	0.519031	0.4288135*	0.5451128*	0.8126195*	0.6478406*	0.3852459*
27	0.84689	0.883408	0.9431524*	0.890736	0.930769	0.610039	0.714894	0.693023	0.843023		0.738182	0.805466	0.736344	0.76848	0.653061	0.619048	0.878571	0.951938*	0.703552	0.574395	0.4627119*	0.575188*	0.8298279*	0.6744186*	0.4327869*
28	0.856459	0.896861	0.9534883*	0.907363	0.935897	0.660232	0.753192	0.723256	0.851744		0.756364	0.81672	0.753151	0.804742	0.681633	0.645022	0.878571	0.9596899*	0.739071	0.615917	0.4932203*	0.593985*	0.8489484*	0.7043189*	0.4754098*
29	0.885167	0.90583	0.9586563*	0.91924	0.941026	0.725869	0.787234	0.75814	0.866279		0.767273	0.83119	0.77416	0.825662	0.702041	0.662338	0.885714	0.9627907*	0.770492	0.653979	0.5338983*	0.6240602*	0.8642448*	0.7342193*	0.5114754*
30	0.894737	0.919283	0.9612403*	0.926366	0.953846	0.756757	0.804255	0.776744	0.875		0.789091	0.840836	0.802521	0.842399	0.726531	0.683983	0.885714	0.9689922*	0.803279	0.687428	0.5711864*	0.6654136*	0.8833652*	0.7524917*	0.5344262*
31	0.904306	0.923767	0.9715762*	0.942993	0.964103	0.779923	0.808511	0.8	0.901163		0.814546	0.85209	0.821429	0.867503	0.738776	0.709957	0.885714	0.9705426*	0.821038	0.71511	0.6118644*	0.6917293*	0.9005736*	0.7807309*	0.5754098*
32	0.909091	0.928251	0.9793282*	0.942993	0.966667	0.803089	0.838298	0.825581	0.918605		0.832727	0.86656	0.835084	0.881451	0.763265	0.718615	0.9	0.9767442*	0.842896	0.741638	0.640678*	0.7180451*	0.9063097*	0.8039867*	0.6032787*
33	0.913876	0.932735	0.9819121*	0.947743	0.974359	0.830116	0.855319	0.844186	0.927326		0.856364	0.871383	0.847689	0.898187	0.771429	0.731602	0.9	0.9813954*	0.864754	0.767013	0.6779661*	0.7593985*	0.9196941*	0.8322259*	0.6327869*
34	0.91866	0.93722	0.9844961*	0.957245	0.979487	0.84556	0.876596	0.85814	0.93314		0.870909	0.88746	0.860294	0.90795	0.777551	0.761905	0.9	0.9844961*	0.881148	0.790081	0.7101695*	0.7744361*	0.9273422*	0.8604651*	0.652459*
35	0.92823	0.946188	0.9870801*	0.957245	0.984615	0.864865	0.889362	0.865116	0.94186		0.883636	0.892283	0.870798	0.914923	0.795918	0.779221	0.907143	0.9844961*	0.892077	0.810842	0.740678*	0.7894737*	0.9407266*	0.8820598*	0.6754099*
36	0.937799	0.950673	0.9870801*	0.961995	0.989744	0.876448	0.902128	0.888372	0.94186		0.889091	0.901929	0.884454	0.926081	0.818367	0.809524	0.914286	0.9860465*	0.904372	0.838524	0.7627119*	0.8120301*	0.9483747*	0.89701*	0.7065574*
37	0.942584	0.950673	0.9896641*	0.969121	0.989744	0.895753	0.914894	0.897674	0.944767		0.894545	0.916399	0.891807	0.933054	0.836735	0.822511	0.921429	0.9860465*	0.913934	0.860438	0.7847458*	0.8157895*	0.9483747*	0.9152824*	0.7295082*
38	0.942584	0.950673	0.9896641*	0.973872	0.992308	0.903475	0.914894	0.904651	0.953488		0.901818	0.921222	0.902311	0.941423	0.846939	0.848485	0.921429	0.9860465*	0.922131	0.875433	0.7949153*	0.8233083*	0.9521989*	0.9302326*	0.752459*
39	0.942584	0.955157	0.9922481*	0.978622	0.992308	0.911197	0.92766	0.92093	0.956395		0.910909	0.924437	0.909664	0.947001	0.855102	0.865801	0.928571	0.9875969*	0.927596	0.889273	0.8169491*	0.8421053*	0.9541109*	0.9385382*	0.7737705*
40	0.947368	0.955157	0.9922481*	0.983373	0.992308	0.918919	0.931915	0.927907	0.956395		0.914546	0.92926	0.920168	0.951186	0.863265	0.883117	0.928571	0.9922481*	0.941257	0.900807	0.8355932*	0.8533835*	0.9560229*	0.9451827*	0.7885246*
41	0.947368	0.955157	0.9922481*	0.985748	0.994872	0.926641	0.93617	0.930233	0.956395		0.923636	0.945338	0.926471	0.953975	0.87551	0.891775	0.928571	0.9922481*	0.945355	0.913495	0.8457627*	0.8571429*	0.9617591*	0.9584718*	0.8081967*
42	0.956938	0.955157	0.9922481*	0.988124	0.994872	0.938224	0.940426	0.930233	0.965116		0.930909	0.956592	0.931723	0.953975	0.881633	0.896104	0.95	0.9922481*	0.948087	0.921569	0.8576271*	0.8609022*	0.9655831*	0.9700997*	0.8262295*
43	0.961723	0.955157	0.9922481*	0.988124	0.994872	0.942085	0.944681	0.930233	0.97093		0.938182	0.956592	0.940126	0.965132	0.887755	0.900433	0.95	0.9937984*	0.954918	0.929642	0.8762712*	0.8646616*	0.9655831*	0.9734219*	0.8393443*
44	0.961723	0.959641	0.9922481*	0.990499	0.997436	0.949807	0.944681	0.934884	0.973837		0.947273	0.96463	0.948529	0.970711	0.893878	0.900433	0.957143	0.9937984*	0.960383	0.93887	0.8847458*	0.8759398*	0.9694073*	0.9800664*	0.852459*
45	0.961723	0.959641	0.9922481*	0.997625	1	0.949807	0.948936	0.939535	0.973837		0.950909	0.967846	0.948529	0.972106	0.897959	0.904762	0.957143	0.9937984*	0.963115	0.944637	0.9016949*	0.8872181*	0.9694073*	0.9850498*	0.8622951*
46	0.966507	0.959641	0.9922481*	1	1	0.949807	0.957447	0.944186	0.976744		0.954545	0.969453	0.955882	0.97629	0.897959	0.917749	0.964286	0.9937984*	0.968579	0.952711	0.9084746*	0.8984963*	0.9694073*	0.9883721*	0.8721312*
47	0.966507	0.959641	0.9922481*	1	1	0.949807	0.961702	0.944186	0.976744		0.954545	0.971061	0.957983	0.980474	0.902041	0.926407	0.964286	0.9937984*	0.971311	0.959631	0.9152542*	0.9097744*	0.9713193*	0.9883721*	0.8803279*
48	0.966507	0.964126	0.9922481*	1	1	0.953668	0.965958	0.948837	0.976744		0.954545	0.972669	0.961134	0.981869	0.902041	0.930736	0.964286	0.9937984*	0.974044	0.964244	0.920339*	0.9210526*	0.9732314*	0.9883721*	0.8868852*
49	0.966507	0.964126	0.994832*	1	1	0.957529	0.970213	0.951163	0.976744		0.956364	0.977492	0.964286	0.983264	0.908163	0.935065	0.964286	0.9953488*	0.97541	0.967705	0.9288136*	0.924812*	0.9732314*	0.9900332*	0.8950819*
50	0.966507	0.964126	0.994832*	1	1	0.957529	0.970213	0.955814	0.979651		0.96	0.980707	0.968487	0.984658	0.908163	0.939394	0.964286	0.9968992*	0.979508	0.971165	0.9372882*	0.9285714*	0.9789675*	0.9916943*	0.8983607*
51	0.971292	0.964126	0.994832*	1	1	0.957529	0.974468	0.965116	0.982558		0.96	0.982315	0.970588	0.986053	0.912245	0.939394	0.964286	0.9968992*	0.98224	0.974625	0.9474576*	0.9285714*	0.9789675*	0.9933555*	0.9*
52	0.971292	0.96861	0.994832*	1	1	0.965251	0.974468	0.965116	0.982558		0.96	0.982315	0.970588	0.988842	0.916327	0.943723	0.971429	0.9968992*	0.98224	0.978085	0.9525424*	0.9285714*	0.9808795*	0.9933555*	0.9081967*
53	0.971292	0.96861	0.997416*	1	1	0.965251	0.978723	0.965116	0.982558		0.96	0.982315	0.972689	0.990237	0.920408	0.948052	0.971429	0.9968992*	0.986339	0.979239	0.959322*	0.9285714*	0.9847037*	0.9950166*	0.9147541*
54	0.976077	0.96861	0.997416*	1	1	0.972973	0.982979	0.969768	0.982558		0.961818	0.982315	0.972689	0.991632	0.92449	0.952381	0.978571	0.9968992*	0.987705	0.981546	0.961017*	0.9360902*	0.9847037*	0.9966778*	0.9229508*
55	0.980861	0.96861	0.997416*	1	1	0.972973	0.982979	0.969768	0.982558		0.963636	0.983923	0.97479	0.993027	0.92449	0.952381	0.985714	0.9968992*	0.989071	0.983852	0.9627119*	0.9360902*	0.9847037*	0.9966778*	0.9229508*
56	0.980861	0.96861	0.997416*	1	1	0.972973	0.982979	0.972093	0.985465		0.963636	0.985531	0.97584	0.993027	0.926531	0.952381	0.992857	0.9968992*	0.990437	0.987313	0.9627119*	0.9398496*	0.9847037*	0.9966778*	0.9295082*
57	0.980861	0.96861	0.997416*	1	1	0.976834	0.982979	0.972093	0.988372		0.963636	0.987138	0.976891	0.993027	0.930612	0.952381	0.992857	0.9968992*	0.993169	0.987313	0.9627119*	0.943609*	0.9847037*	0.9966778*	0.9311475*
58	0.980861	0.96861	0.997416*	1	1	0.976834	0.987234	0.972093	0.988372		0.963636	0.988746	0.978992	0.993027	0.932653	0.952381	0.992857	0.9968992*	0.993169	0.988466	0.9644068*	0.9473684*	0.9847037*	0.9966778*	0.9311475*
59	0.980861	0.973094	0.997416*	1	1	0.976834	0.991489	0.974419	0.988372		0.965454	0.991961	0.980042	0.993027	0.932653	0.952381	0.992857	0.9968992*	0.993169	0.990773	0.9644068*	0.9473684*	0.9847037*	0.9966778*	0.9393443*
60	0.980861	0.973094	0.997416*	1	1	0.980695	0.991489	0.974419	0.988372		0.967273	0.991961	0.982143	0.997211	0.932653	0.95671	0.992857	0.9968992*	0.993169	0.991926	0.9661017*	0.9511278*	0.9847037*	0.9966778*	0.9442623*
61	0.980861	0.973094	1*	1	1	0.984556	0.991489	0.974419	0.988372		0.969091	0.995177	0.983193	0.997211	0.940816	0.961039	0.992857	0.9984496*	0.994536	0.991926	0.9677966*	0.9511278*	0.9847037*	0.9966778*	0.9491803*
62	0.980861	0.973094	1*	1	1	0.984556	0.991489	0.976744	0.988372		0.970909	0.995177	0.983193	0.997211	0.942857	0.961039	0.992857	0.9984496*	0.994536	0.99308	0.9711865*	0.9511278*	0.9847037*	0.9983389*	0.952459*
63	0.985646	0.973094	1*	1	1	0.984556	0.991489	0.97907	0.988372		0.970909	0.996785	0.984244	0.997211	0.942857	0.961039	0.992857	0.9984496*	0.997268	0.994233	0.9728814*	0.9548872*	0.9885277*	0.9983389*	0.9557377*
64	0.985646	0.973094	1*	1	1	0.992278	0.995745	0.981395	0.988372		0.972727	0.996785	0.986344	0.997211	0.942857	0.961039	0.992857	0.9984496*	0.997268	0.995386	0.9762712*	0.9548872*	0.9885277*	0.9983389*	0.9606557*
65	0.985646	0.973094	1*	1	1	0.992278	0.995745	0.981395	0.988372		0.972727	0.996785	0.987395	0.997211	0.942857	0.961039	0.992857	0.9984496*	0.997268	0.997693	0.9762712*	0.9548872*	0.9904398*	0.9983389*	0.9672131*
66	0.985646	0.973094	1*	1	1	0.992278	0.995745	0.981395	0.988372		0.974545	0.996785	0.987395	0.997211	0.944898	0.965368	0.992857	0.9984496*	0.997268	0.998847	0.9762712*	0.9548872*	0.9904398*	0.9983389*	0.9704918*
67	0.985646	0.973094	1*	1	1	0.992278	0.995745	0.981395	0.988372		0.98	0.996785	0.989496	0.997211	0.946939	0.965368	0.992857	0.9984496*	0.997268	0.998847	0.9762712*	0.9548872*	0.9904398*	1*	0.9704918*
68	0.985646	0.977579	1*	1	1	0.992278	0.995745	0.981395	0.988372		0.98	0.996785	0.989496	0.997211	0.946939	0.965368	0.992857	0.9984496*	0.997268	1	0.9779661*	0.9548872*	0.9923518*	1*	0.9704918*
69	0.985646	0.977579	1*	1	1	0.992278	0.995745	0.981395	0.988372		0.981818	0.996785	0.990546	0.998605	0.946939	0.965368	0.992857	0.9984496*	0.997268	1	0.9779661*	0.962406*	0.9923518*	1*	0.9737705*
70	0.985646	0.977579	1*	1	1	0.992278	0.995745	0.981395	0.988372		0.983636	0.996785	0.991597	1	0.94898	0.965368	0.992857	0.9984496*	0.997268	1	0.9779661*	0.962406*	0.9923518*	1*	0.9770492*
71	0.985646	0.977579	1*	1	1	0.992278	0.995745	0.981395	0.988372		0.983636	0.996785	0.991597	1	0.94898	0.965368	0.992857	1*	0.997268	1	0.9779661*	0.9699248*	0.9923518*	1*	0.9786885*
72	0.985646	0.977579	1*	1	1	0.996139	0.995745	0.983721	0.988372		0.983636	0.996785	0.991597	1	0.95102	0.965368	0.992857	1*	0.997268	1	0.9779661*	0.9699248*	0.9923518*	1*	0.9786885*
73	0.985646	0.977579	1*	1	1	0.996139	0.995745	0.983721	0.991279		0.983636	0.996785	0.991597	1	0.955102	0.974026	0.992857	1*	0.997268	1	0.9779661*	0.9699248*	0.9923518*	1*	0.9803278*
74	0.985646	0.977579	1*	1	1	0.996139	0.995745	0.983721	0.991279		0.983636	0.996785	0.992647	1	0.955102	0.974026	0.992857	1*	0.997268	1	0.979661*	0.9699248*	0.9923518*	1*	0.9819672*
75	0.985646	0.977579	1*	1	1	0.996139	1	0.990698	0.991279		0.983636	0.996785	0.992647	1	0.955102	0.974026	0.992857	1*	0.997268	1	0.979661*	0.9699248*	0.9923518*	1*	0.9836066*
76	0.985646	0.982063	1*	1	1	0.996139	1	0.990698	0.991279		0.983636	0.996785	0.993698	1	0.957143	0.974026	0.992857	1*	0.997268	1	0.9813559*	0.9699248*	0.9923518*	1*	0.9836066*
77	0.985646	0.982063	1*	1	1	0.996139	1	0.990698	0.991279		0.985455	0.996785	0.993698	1	0.961225	0.974026	0.992857	1*	0.997268	1	0.9830508*	0.9699248*	0.9923518*	1*	0.9852459*
78	0.990431	0.982063	1*	1	1	0.996139	1	0.990698	0.991279		0.985455	0.996785	0.993698	1	0.961225	0.974026	0.992857	1*	0.998634	1	0.9830508*	0.9699248*	0.9923518*	1*	0.9868852*
79	0.990431	0.982063	1*	1	1	0.996139	1	0.990698	0.991279		0.985455	0.998392	0.994748	1	0.963265	0.974026	0.992857	1*	0.998634	1	0.9830508*	0.9736842*	0.9923518*	1*	0.9868852*
80	0.990431	0.982063	1*	1	1	0.996139	1	0.990698	0.991279		0.987273	0.998392	0.994748	1	0.963265	0.974026	1	1*	0.998634	1	0.9830508*	0.9736842*	0.9923518*	1*	0.9868852*
																					0.9830508*	0.9736842*	0.9923518*	1*	0.9868852*
																					0.9830508*	0.9736842*	0.9942639*	1*	0.9868852*
																					0.9830508*	0.9736842*	0.9942639*	1*	0.9901639*
																					0.9830508*	0.9736842*	0.9942639*	1*	0.9901639*
																					0.9847457*	0.9736842*	0.9942639*	1*	0.9901639*
																					0.9847457*	0.9736842*	0.9942639*	1*	0.9934426*
																					0.9847457*	0.9736842*	0.9942639*	1*	0.9934426*
																					0.9847457*	0.9736842*	0.9942639*	1*	0.9934426*
																					0.9864407*	0.9736842*	0.9942639*	1*	0.995082*
																					0.9864407*	0.9736842*	0.9942639*	1*	0.995082*
																					0.9864407*	0.9736842*	0.9942639*	1*	0.995082*
																					0.9864407*	0.9736842*	0.9942639*	1*	0.995082*
																					0.9864407*	0.9774436*	0.9942639*	1*	0.9967213*
																					0.9881356*	0.9774436*	0.9942639*	1*	0.9967213*
																					0.9881356*	0.9774436*	0.9942639*	1*	0.9967213*
																					0.9881356*	0.981203*	0.9942639*	1*	0.9967213*
																					0.9881356*	0.9887218*	0.9942639*	1*	0.9967213*
																					0.9881356*	0.9924812*	0.9942639*	1*	0.9967213*
																					0.9881356*	0.9924812*	0.9942639*	1*	0.9967213*
																					0.9881356*	0.9924812*	0.9942639*	1*	0.9967213*
																					0.9881356*	0.9924812*	0.9942639*	1*	0.9967213*
																					0.9881356*	0.9924812*	0.9942639*	1*	0.9983606*
																					0.9915254*	0.9924812*	0.9942639*	1*	0.9983606*
																					0.9932203*	0.9924812*	0.9942639*	1*	0.9983606*
																					0.9966102*	0.9924812*	0.9942639*	1*	0.9983606*
																					0.9966102*	0.9924812*	0.9942639*	1*	0.9983606*
																					0.9966102*	0.9924812*	0.9961759*	1*	0.9983606*
																					0.9966102*	0.9924812*	0.9961759*	1*	0.9983606*
																					0.9966102*	0.9924812*	0.9961759*	1*	0.9983606*
																					0.9966102*	0.9924812*	0.9961759*	1*	0.9983606*
																					0.9966102*	0.9924812*	0.9961759*	1*	0.9983606*
																					0.9966102*	0.9924812*	0.9961759*	1*	0.9983606*
																					0.9966102*	0.9924812*	0.9961759*	1*	0.9983606*
																					0.9966102*	0.9924812*	0.9961759*	1*	0.9983606*
																					0.9983051*	0.9924812*	0.9961759*	1*	0.9983606*
																					0.9983051*	0.9924812*	0.9961759*	1*	1*
																					0.9983051*	0.9924812*	0.9961759*	1*	1*
																					0.9983051*	0.9924812*	0.9961759*	1*	1*
																					1*	0.9924812*	0.9961759*	1*	1*
																					1*	0.9924812*	0.9961759*	1*	1*
																					1*	0.9924812*	0.9961759*	1*	1*
																					1*	0.9924812*	0.9961759*	1*	1*
																					1*	0.9924812*	0.9961759*	1*	1*
																					1*	0.9924812*	0.9961759*	1*	1*
																					1*	0.9924812*	0.9961759*	1*	1*
																					1*	0.9924812*	0.9961759*	1*	1*
																					1*	0.9924812*	0.9961759*	1*	1*
																					1*	0.9924812*	0.9961759*	1*	1*
																					1*	0.9924812*	0.9961759*	1*	1*
																					1*	0.9924812*	0.9961759*	1*	1*
																					1*	0.9924812*	0.9961759*	1*	1*
																					1*	0.9924812*	0.9961759*	1*	1*
																					1*	0.9924812*	0.9961759*	1*	1*
																					1*	0.9924812*	0.9961759*	1*	1*
																					1*	0.9924812*	0.9961759*	1*	1*
																					1*	0.9924812*	0.9961759*	1*	1*
																					1*	0.9924812*	0.9961759*	1*	1*
																					1*	0.9924812*	0.9961759*	1*	1*
																					1*	0.9924812*	0.9961759*	1*	1*
																					1*	0.9924812*	0.9961759*	1*	1*
																					1*	0.9924812*	0.9961759*	1*	1*
																					1*	0.9924812*	0.9961759*	1*	1*
																					1*	0.9924812*	0.9961759*	1*	1*
																					1*	0.9924812*	0.9961759*	1*	1*
																					1*	0.9924812*	0.9961759*	1*	1*
																					1*	0.9924812*	0.9961759*	1*	1*
																					1*	0.9924812*	0.9961759*	1*	1*
																					1*	0.9924812*	0.9961759*	1*	1*
																					1*	0.9924812*	0.9961759*	1*	1*

## Sheet: Fig2FBar
SPF	GF
3.48333	9.16667
3.71667	10.3667
6.45	15.8667
7.01667	11.95
6.5	8.16667
4.31667	3.85
3.91667	2.33333
7.16667	10.75
5.73333	12.2
	14.45

[truncated: 1 more sheets: Fig2GBar]
