# Supplementary material for: Microbial metabolites tune amygdala neuronal hyperexcitability and anxiety-linked behaviors
Source: EMBO Mol Med. 2025 Feb 5;17(2):249–64. doi: 10.1038/s44321-024-00179-y (PMC11821874; doi:10.1038/s44321-024-00179-y)
Supplement: Supplementary file 5 — Source data Fig. 3 [file 44321_2024_179_MOESM5_ESM.xlsx]

## Sheet: Fig3A
			SPF									GF
-70	-80	-90	-100	-110	-120	-130	-140		-70	-80	-90	-100	-110	-120	-130	-140
-1.47583e-10	-1.41357e-10	-1.43799e-10	-1.63574e-10	-1.4917e-10	-1.45874e-10	-1.39526e-10	-1.47217e-10		-1.46851e-10	-1.61133e-10	-1.40991e-10	-1.77856e-10	-1.67603e-10	-1.604e-10	-1.84814e-10	-1.72119e-10
-1.47705e-10	-1.40747e-10	-1.43677e-10	-1.6333e-10	-1.49658e-10	-1.45508e-10	-1.39648e-10	-1.47217e-10		-1.46973e-10	-1.60645e-10	-1.41113e-10	-1.77612e-10	-1.67725e-10	-1.60522e-10	-1.84814e-10	-1.72729e-10
-1.47827e-10	-1.40259e-10	-1.43555e-10	-1.63086e-10	-1.50024e-10	-1.45142e-10	-1.3977e-10	-1.47095e-10		-1.47095e-10	-1.604e-10	-1.41357e-10	-1.77246e-10	-1.67969e-10	-1.60645e-10	-1.8457e-10	-1.73218e-10
-1.47949e-10	-1.39893e-10	-1.43433e-10	-1.6272e-10	-1.50391e-10	-1.4502e-10	-1.3977e-10	-1.46973e-10		-1.47339e-10	-1.60034e-10	-1.41724e-10	-1.7688e-10	-1.68335e-10	-1.60767e-10	-1.84326e-10	-1.73706e-10
-1.47949e-10	-1.39648e-10	-1.43555e-10	-1.62476e-10	-1.50635e-10	-1.44897e-10	-1.39893e-10	-1.46851e-10		-1.47461e-10	-1.59912e-10	-1.4209e-10	-1.76392e-10	-1.68823e-10	-1.61011e-10	-1.8396e-10	-1.7395e-10
-1.48071e-10	-1.39526e-10	-1.43677e-10	-1.62354e-10	-1.50757e-10	-1.44775e-10	-1.39893e-10	-1.46729e-10		-1.47705e-10	-1.5979e-10	-1.42456e-10	-1.75903e-10	-1.69189e-10	-1.61133e-10	-1.83594e-10	-1.74194e-10
-1.48193e-10	-1.39526e-10	-1.43677e-10	-1.62231e-10	-1.50757e-10	-1.44653e-10	-1.39893e-10	-1.46729e-10		-1.47827e-10	-1.5979e-10	-1.42944e-10	-1.75415e-10	-1.69434e-10	-1.61133e-10	-1.8335e-10	-1.74438e-10
-1.48315e-10	-1.39648e-10	-1.43555e-10	-1.62231e-10	-1.50635e-10	-1.44653e-10	-1.3977e-10	-1.46606e-10		-1.47949e-10	-1.59912e-10	-1.43188e-10	-1.74927e-10	-1.69678e-10	-1.61133e-10	-1.83105e-10	-1.74683e-10
-1.48437e-10	-1.39893e-10	-1.43555e-10	-1.62354e-10	-1.50513e-10	-1.44653e-10	-1.39526e-10	-1.46729e-10		-1.48315e-10	-1.60156e-10	-1.43433e-10	-1.74683e-10	-1.698e-10	-1.61011e-10	-1.82983e-10	-1.74805e-10
-1.4856e-10	-1.40137e-10	-1.43311e-10	-1.62476e-10	-1.50391e-10	-1.44653e-10	-1.39282e-10	-1.46729e-10		-1.48682e-10	-1.60278e-10	-1.43555e-10	-1.74561e-10	-1.698e-10	-1.60889e-10	-1.82861e-10	-1.74927e-10
-1.48804e-10	-1.40381e-10	-1.43066e-10	-1.6272e-10	-1.50391e-10	-1.44653e-10	-1.39038e-10	-1.46729e-10		-1.4917e-10	-1.60522e-10	-1.43433e-10	-1.74683e-10	-1.698e-10	-1.60522e-10	-1.82861e-10	-1.75049e-10
-1.48926e-10	-1.40625e-10	-1.427e-10	-1.62964e-10	-1.50391e-10	-1.44775e-10	-1.38794e-10	-1.46851e-10		-1.49658e-10	-1.60767e-10	-1.43311e-10	-1.75049e-10	-1.698e-10	-1.60278e-10	-1.82861e-10	-1.75049e-10
-1.4917e-10	-1.40869e-10	-1.42334e-10	-1.63452e-10	-1.50513e-10	-1.44897e-10	-1.38428e-10	-1.46729e-10		-1.50269e-10	-1.61011e-10	-1.42944e-10	-1.75537e-10	-1.69678e-10	-1.60156e-10	-1.83105e-10	-1.75049e-10
-1.49292e-10	-1.41113e-10	-1.4209e-10	-1.63818e-10	-1.50757e-10	-1.4502e-10	-1.38062e-10	-1.46729e-10		-1.50635e-10	-1.61133e-10	-1.42578e-10	-1.76392e-10	-1.69556e-10	-1.60156e-10	-1.83228e-10	-1.75171e-10
-1.49414e-10	-1.41357e-10	-1.41846e-10	-1.64185e-10	-1.51001e-10	-1.45264e-10	-1.37817e-10	-1.46484e-10		-1.51001e-10	-1.61255e-10	-1.42212e-10	-1.77246e-10	-1.69312e-10	-1.604e-10	-1.83472e-10	-1.75415e-10
-1.49414e-10	-1.41602e-10	-1.41602e-10	-1.64551e-10	-1.51245e-10	-1.45508e-10	-1.37573e-10	-1.46362e-10		-1.51123e-10	-1.61255e-10	-1.41846e-10	-1.78345e-10	-1.69067e-10	-1.60767e-10	-1.83716e-10	-1.75537e-10
-1.49536e-10	-1.41724e-10	-1.41602e-10	-1.64673e-10	-1.51367e-10	-1.45508e-10	-1.37329e-10	-1.46118e-10		-1.51001e-10	-1.61255e-10	-1.41479e-10	-1.79443e-10	-1.68823e-10	-1.61377e-10	-1.8396e-10	-1.75781e-10
-1.49658e-10	-1.41846e-10	-1.41724e-10	-1.64795e-10	-1.51367e-10	-1.45508e-10	-1.37207e-10	-1.45996e-10		-1.50757e-10	-1.61011e-10	-1.41235e-10	-1.8042e-10	-1.68457e-10	-1.62109e-10	-1.84204e-10	-1.76147e-10
-1.4978e-10	-1.41968e-10	-1.41968e-10	-1.64795e-10	-1.51367e-10	-1.45264e-10	-1.37085e-10	-1.45874e-10		-1.50146e-10	-1.60645e-10	-1.41113e-10	-1.81396e-10	-1.67969e-10	-1.62842e-10	-1.84448e-10	-1.76636e-10
-1.49902e-10	-1.41968e-10	-1.42334e-10	-1.64673e-10	-1.51245e-10	-1.44897e-10	-1.37085e-10	-1.45752e-10		-1.49414e-10	-1.60278e-10	-1.40991e-10	-1.82251e-10	-1.67603e-10	-1.63452e-10	-1.84692e-10	-1.77124e-10
-1.50024e-10	-1.41846e-10	-1.42822e-10	-1.64429e-10	-1.51123e-10	-1.44531e-10	-1.37085e-10	-1.4563e-10		-1.4856e-10	-1.60034e-10	-1.40991e-10	-1.82861e-10	-1.66992e-10	-1.6394e-10	-1.84937e-10	-1.7749e-10
-1.50146e-10	-1.41724e-10	-1.43311e-10	-1.64185e-10	-1.51123e-10	-1.44165e-10	-1.37207e-10	-1.4563e-10		-1.47705e-10	-1.59668e-10	-1.40991e-10	-1.83472e-10	-1.66626e-10	-1.64307e-10	-1.85181e-10	-1.77734e-10
-1.50146e-10	-1.41602e-10	-1.43799e-10	-1.63818e-10	-1.51123e-10	-1.43921e-10	-1.37573e-10	-1.4563e-10		-1.46973e-10	-1.59424e-10	-1.41235e-10	-1.83838e-10	-1.66138e-10	-1.64551e-10	-1.85425e-10	-1.77856e-10
-1.50146e-10	-1.41357e-10	-1.44287e-10	-1.63452e-10	-1.51245e-10	-1.43677e-10	-1.37817e-10	-1.45752e-10		-1.46362e-10	-1.59302e-10	-1.41602e-10	-1.84204e-10	-1.65771e-10	-1.64551e-10	-1.85669e-10	-1.77856e-10
-1.50146e-10	-1.41235e-10	-1.44775e-10	-1.63086e-10	-1.51367e-10	-1.43677e-10	-1.38184e-10	-1.45874e-10		-1.46118e-10	-1.5918e-10	-1.4209e-10	-1.84204e-10	-1.65527e-10	-1.64307e-10	-1.86035e-10	-1.77856e-10
-1.50024e-10	-1.41113e-10	-1.45264e-10	-1.62842e-10	-1.51489e-10	-1.43677e-10	-1.38428e-10	-1.45874e-10		-1.45874e-10	-1.5918e-10	-1.427e-10	-1.84204e-10	-1.65405e-10	-1.64062e-10	-1.86279e-10	-1.77856e-10
-1.49902e-10	-1.40991e-10	-1.45752e-10	-1.62598e-10	-1.51611e-10	-1.43799e-10	-1.38672e-10	-1.45752e-10		-1.45874e-10	-1.59302e-10	-1.43311e-10	-1.84082e-10	-1.65527e-10	-1.63696e-10	-1.86523e-10	-1.77856e-10
-1.4978e-10	-1.40869e-10	-1.46118e-10	-1.62598e-10	-1.51733e-10	-1.44043e-10	-1.38916e-10	-1.4563e-10		-1.45996e-10	-1.59546e-10	-1.44165e-10	-1.8396e-10	-1.65894e-10	-1.6333e-10	-1.8689e-10	-1.77856e-10
-1.49536e-10	-1.40869e-10	-1.46606e-10	-1.62598e-10	-1.51855e-10	-1.44287e-10	-1.39038e-10	-1.45386e-10		-1.46118e-10	-1.5979e-10	-1.44897e-10	-1.83838e-10	-1.66382e-10	-1.62964e-10	-1.87256e-10	-1.77856e-10
-1.4917e-10	-1.40991e-10	-1.47095e-10	-1.6272e-10	-1.51733e-10	-1.44775e-10	-1.3916e-10	-1.45142e-10		-1.46484e-10	-1.60156e-10	-1.4563e-10	-1.83594e-10	-1.67114e-10	-1.6272e-10	-1.875e-10	-1.77856e-10
-1.48804e-10	-1.41235e-10	-1.47461e-10	-1.62964e-10	-1.51611e-10	-1.45142e-10	-1.39282e-10	-1.44897e-10		-1.46729e-10	-1.60522e-10	-1.46362e-10	-1.8335e-10	-1.67725e-10	-1.62476e-10	-1.87744e-10	-1.77856e-10
-1.48315e-10	-1.41479e-10	-1.47827e-10	-1.63208e-10	-1.51367e-10	-1.45508e-10	-1.3916e-10	-1.44775e-10		-1.47095e-10	-1.60767e-10	-1.47095e-10	-1.83105e-10	-1.68335e-10	-1.62354e-10	-1.87866e-10	-1.77856e-10
-1.47949e-10	-1.41846e-10	-1.48071e-10	-1.6333e-10	-1.51001e-10	-1.45752e-10	-1.3916e-10	-1.44653e-10		-1.47461e-10	-1.61255e-10	-1.47705e-10	-1.82983e-10	-1.68823e-10	-1.62109e-10	-1.87866e-10	-1.77734e-10
-1.47583e-10	-1.42334e-10	-1.48071e-10	-1.63574e-10	-1.50513e-10	-1.45996e-10	-1.39038e-10	-1.44775e-10		-1.47705e-10	-1.61621e-10	-1.48193e-10	-1.82739e-10	-1.69312e-10	-1.61987e-10	-1.87744e-10	-1.7749e-10
-1.47461e-10	-1.427e-10	-1.48193e-10	-1.63696e-10	-1.50024e-10	-1.46118e-10	-1.39038e-10	-1.44775e-10		-1.48071e-10	-1.61987e-10	-1.48437e-10	-1.82617e-10	-1.69556e-10	-1.61743e-10	-1.87622e-10	-1.77368e-10
-1.47217e-10	-1.43066e-10	-1.48071e-10	-1.63818e-10	-1.49414e-10	-1.4624e-10	-1.39038e-10	-1.44775e-10		-1.48315e-10	-1.62109e-10	-1.48682e-10	-1.82373e-10	-1.69678e-10	-1.61621e-10	-1.87378e-10	-1.77124e-10
-1.47217e-10	-1.43433e-10	-1.47827e-10	-1.63818e-10	-1.48926e-10	-1.46484e-10	-1.3916e-10	-1.44897e-10		-1.48437e-10	-1.62109e-10	-1.4856e-10	-1.82007e-10	-1.69678e-10	-1.61499e-10	-1.87012e-10	-1.7688e-10
-1.47217e-10	-1.43799e-10	-1.47705e-10	-1.6394e-10	-1.48315e-10	-1.46729e-10	-1.39282e-10	-1.44897e-10		-1.48682e-10	-1.61987e-10	-1.48193e-10	-1.81519e-10	-1.69556e-10	-1.61377e-10	-1.86645e-10	-1.76758e-10
-1.47217e-10	-1.44165e-10	-1.47583e-10	-1.6394e-10	-1.47705e-10	-1.47095e-10	-1.39282e-10	-1.4502e-10		-1.48804e-10	-1.61743e-10	-1.47705e-10	-1.81152e-10	-1.69434e-10	-1.61133e-10	-1.86157e-10	-1.76636e-10
-1.47217e-10	-1.44409e-10	-1.47461e-10	-1.6394e-10	-1.47217e-10	-1.47461e-10	-1.39404e-10	-1.45142e-10		-1.48804e-10	-1.61377e-10	-1.47095e-10	-1.80542e-10	-1.69189e-10	-1.61011e-10	-1.85791e-10	-1.76514e-10
-1.47095e-10	-1.44653e-10	-1.47583e-10	-1.64062e-10	-1.46973e-10	-1.47827e-10	-1.39282e-10	-1.45264e-10		-1.48804e-10	-1.61011e-10	-1.46362e-10	-1.79932e-10	-1.68945e-10	-1.60889e-10	-1.85303e-10	-1.76392e-10
-1.47095e-10	-1.44897e-10	-1.47583e-10	-1.64062e-10	-1.46729e-10	-1.48071e-10	-1.3916e-10	-1.45386e-10		-1.48682e-10	-1.60767e-10	-1.45508e-10	-1.79199e-10	-1.68823e-10	-1.60645e-10	-1.85059e-10	-1.76392e-10
-1.46851e-10	-1.4502e-10	-1.47827e-10	-1.64062e-10	-1.46606e-10	-1.48437e-10	-1.39038e-10	-1.45508e-10		-1.4856e-10	-1.60522e-10	-1.44775e-10	-1.78345e-10	-1.68579e-10	-1.604e-10	-1.84814e-10	-1.7627e-10
-1.46606e-10	-1.45142e-10	-1.48193e-10	-1.64185e-10	-1.46606e-10	-1.4856e-10	-1.38794e-10	-1.4563e-10		-1.48193e-10	-1.60278e-10	-1.44165e-10	-1.77612e-10	-1.68457e-10	-1.60278e-10	-1.84692e-10	-1.76147e-10
-1.46362e-10	-1.45264e-10	-1.4856e-10	-1.64307e-10	-1.46729e-10	-1.48682e-10	-1.38672e-10	-1.45752e-10		-1.47705e-10	-1.60156e-10	-1.43677e-10	-1.7688e-10	-1.68213e-10	-1.60034e-10	-1.8457e-10	-1.7627e-10
-1.45996e-10	-1.45142e-10	-1.48926e-10	-1.64551e-10	-1.46973e-10	-1.48682e-10	-1.38428e-10	-1.4563e-10		-1.46973e-10	-1.60034e-10	-1.43311e-10	-1.7627e-10	-1.68091e-10	-1.59912e-10	-1.8457e-10	-1.76514e-10
-1.45874e-10	-1.4502e-10	-1.49292e-10	-1.64795e-10	-1.47217e-10	-1.4856e-10	-1.38184e-10	-1.45508e-10		-1.46362e-10	-1.59912e-10	-1.42944e-10	-1.75903e-10	-1.68091e-10	-1.59912e-10	-1.8457e-10	-1.76758e-10
-1.4563e-10	-1.44775e-10	-1.49658e-10	-1.65039e-10	-1.47583e-10	-1.48193e-10	-1.37939e-10	-1.45264e-10		-1.4563e-10	-1.5979e-10	-1.42822e-10	-1.75781e-10	-1.68091e-10	-1.5979e-10	-1.84692e-10	-1.77246e-10
-1.45508e-10	-1.44409e-10	-1.4978e-10	-1.65405e-10	-1.47949e-10	-1.47827e-10	-1.37695e-10	-1.45142e-10		-1.45142e-10	-1.5979e-10	-1.42822e-10	-1.75903e-10	-1.68091e-10	-1.59668e-10	-1.84937e-10	-1.77734e-10
-1.45508e-10	-1.44043e-10	-1.4978e-10	-1.65649e-10	-1.48437e-10	-1.47461e-10	-1.37573e-10	-1.44897e-10		-1.44653e-10	-1.59546e-10	-1.42944e-10	-1.76147e-10	-1.68091e-10	-1.59668e-10	-1.85181e-10	-1.78467e-10
-1.45508e-10	-1.43799e-10	-1.4978e-10	-1.65771e-10	-1.48926e-10	-1.47095e-10	-1.37451e-10	-1.44775e-10		-1.44409e-10	-1.59424e-10	-1.43066e-10	-1.76758e-10	-1.67969e-10	-1.59668e-10	-1.85425e-10	-1.79199e-10
-1.4563e-10	-1.43677e-10	-1.49536e-10	-1.65894e-10	-1.49414e-10	-1.46851e-10	-1.37451e-10	-1.44653e-10		-1.44287e-10	-1.59302e-10	-1.43066e-10	-1.7749e-10	-1.67847e-10	-1.59912e-10	-1.85669e-10	-1.80054e-10
-1.4563e-10	-1.43555e-10	-1.4917e-10	-1.65894e-10	-1.49902e-10	-1.46606e-10	-1.37573e-10	-1.44531e-10		-1.44165e-10	-1.59302e-10	-1.43188e-10	-1.78345e-10	-1.67603e-10	-1.60034e-10	-1.85913e-10	-1.80786e-10
-1.4563e-10	-1.43433e-10	-1.48682e-10	-1.65771e-10	-1.50269e-10	-1.46606e-10	-1.37939e-10	-1.44653e-10		-1.44165e-10	-1.59302e-10	-1.43188e-10	-1.79199e-10	-1.67236e-10	-1.604e-10	-1.85913e-10	-1.81396e-10
-1.4563e-10	-1.43555e-10	-1.48193e-10	-1.65771e-10	-1.50513e-10	-1.46606e-10	-1.38184e-10	-1.44653e-10		-1.44043e-10	-1.59302e-10	-1.43311e-10	-1.79932e-10	-1.6687e-10	-1.60767e-10	-1.85791e-10	-1.81885e-10
-1.45752e-10	-1.43677e-10	-1.47705e-10	-1.65894e-10	-1.50635e-10	-1.46729e-10	-1.38672e-10	-1.44775e-10		-1.44043e-10	-1.59424e-10	-1.43555e-10	-1.8042e-10	-1.66504e-10	-1.61255e-10	-1.85669e-10	-1.82129e-10
-1.45752e-10	-1.43921e-10	-1.47217e-10	-1.66016e-10	-1.50635e-10	-1.46729e-10	-1.3916e-10	-1.44897e-10		-1.43921e-10	-1.59546e-10	-1.43799e-10	-1.80786e-10	-1.66016e-10	-1.61743e-10	-1.85303e-10	-1.82373e-10
-1.4563e-10	-1.44165e-10	-1.46851e-10	-1.6626e-10	-1.50635e-10	-1.46851e-10	-1.39526e-10	-1.45264e-10		-1.43799e-10	-1.59668e-10	-1.44165e-10	-1.80908e-10	-1.65527e-10	-1.62109e-10	-1.84937e-10	-1.82373e-10
-1.4563e-10	-1.44653e-10	-1.46484e-10	-1.66626e-10	-1.50513e-10	-1.47095e-10	-1.39893e-10	-1.45508e-10		-1.43555e-10	-1.59912e-10	-1.44653e-10	-1.80908e-10	-1.65039e-10	-1.62354e-10	-1.84448e-10	-1.82251e-10
-1.4563e-10	-1.45142e-10	-1.4624e-10	-1.66992e-10	-1.50513e-10	-1.47461e-10	-1.40137e-10	-1.45874e-10		-1.43433e-10	-1.60156e-10	-1.4502e-10	-1.80664e-10	-1.64551e-10	-1.62598e-10	-1.84082e-10	-1.82007e-10
-1.4563e-10	-1.4563e-10	-1.45996e-10	-1.67358e-10	-1.50513e-10	-1.47827e-10	-1.40259e-10	-1.46362e-10		-1.43311e-10	-1.60278e-10	-1.45386e-10	-1.80542e-10	-1.64062e-10	-1.62598e-10	-1.83716e-10	-1.81519e-10
-1.45508e-10	-1.46118e-10	-1.45874e-10	-1.67847e-10	-1.50513e-10	-1.48315e-10	-1.40381e-10	-1.46729e-10		-1.43311e-10	-1.604e-10	-1.45752e-10	-1.80176e-10	-1.63574e-10	-1.62598e-10	-1.8335e-10	-1.8103e-10
-1.45386e-10	-1.46606e-10	-1.45874e-10	-1.68091e-10	-1.50513e-10	-1.48682e-10	-1.40381e-10	-1.47095e-10		-1.43433e-10	-1.604e-10	-1.46118e-10	-1.79932e-10	-1.6333e-10	-1.62598e-10	-1.83105e-10	-1.80542e-10
-1.45386e-10	-1.47217e-10	-1.45996e-10	-1.68457e-10	-1.50635e-10	-1.48926e-10	-1.40259e-10	-1.47339e-10		-1.43799e-10	-1.60278e-10	-1.46362e-10	-1.79687e-10	-1.63086e-10	-1.62476e-10	-1.82861e-10	-1.79932e-10
-1.45386e-10	-1.47827e-10	-1.46118e-10	-1.68823e-10	-1.50635e-10	-1.4917e-10	-1.40137e-10	-1.47461e-10		-1.44287e-10	-1.59912e-10	-1.46362e-10	-1.79443e-10	-1.62964e-10	-1.62354e-10	-1.82739e-10	-1.79321e-10
-1.45508e-10	-1.48315e-10	-1.46484e-10	-1.69067e-10	-1.50635e-10	-1.49048e-10	-1.40015e-10	-1.47461e-10		-1.44897e-10	-1.59546e-10	-1.46362e-10	-1.79199e-10	-1.63208e-10	-1.62231e-10	-1.82495e-10	-1.78711e-10
-1.45752e-10	-1.48804e-10	-1.46851e-10	-1.69189e-10	-1.50635e-10	-1.48804e-10	-1.39893e-10	-1.47339e-10		-1.4563e-10	-1.59058e-10	-1.46362e-10	-1.79077e-10	-1.63452e-10	-1.61987e-10	-1.82251e-10	-1.78101e-10
-1.46118e-10	-1.49048e-10	-1.47095e-10	-1.69312e-10	-1.50635e-10	-1.4856e-10	-1.39893e-10	-1.46973e-10		-1.46118e-10	-1.58447e-10	-1.46362e-10	-1.78955e-10	-1.63818e-10	-1.61621e-10	-1.82129e-10	-1.7749e-10
-1.46606e-10	-1.4917e-10	-1.47339e-10	-1.69312e-10	-1.50757e-10	-1.48193e-10	-1.39893e-10	-1.46729e-10		-1.46606e-10	-1.57837e-10	-1.46362e-10	-1.78833e-10	-1.64185e-10	-1.61011e-10	-1.81885e-10	-1.77124e-10
-1.46973e-10	-1.49048e-10	-1.47583e-10	-1.69189e-10	-1.50879e-10	-1.47827e-10	-1.40015e-10	-1.46362e-10		-1.46973e-10	-1.57227e-10	-1.46362e-10	-1.78589e-10	-1.64551e-10	-1.60278e-10	-1.81885e-10	-1.76758e-10
-1.47461e-10	-1.48926e-10	-1.47583e-10	-1.69189e-10	-1.50879e-10	-1.47339e-10	-1.40381e-10	-1.45996e-10		-1.47095e-10	-1.56738e-10	-1.46484e-10	-1.78467e-10	-1.64917e-10	-1.59302e-10	-1.81885e-10	-1.76514e-10
-1.47827e-10	-1.4856e-10	-1.47461e-10	-1.69067e-10	-1.51123e-10	-1.46973e-10	-1.40747e-10	-1.45752e-10		-1.47095e-10	-1.56372e-10	-1.46484e-10	-1.78101e-10	-1.65405e-10	-1.58325e-10	-1.81885e-10	-1.76636e-10
-1.48315e-10	-1.48071e-10	-1.47339e-10	-1.68945e-10	-1.51367e-10	-1.46484e-10	-1.41113e-10	-1.45508e-10		-1.46851e-10	-1.56128e-10	-1.46606e-10	-1.77734e-10	-1.65649e-10	-1.57349e-10	-1.82007e-10	-1.76758e-10
-1.48682e-10	-1.47461e-10	-1.46973e-10	-1.68823e-10	-1.51733e-10	-1.4624e-10	-1.41479e-10	-1.45142e-10		-1.46729e-10	-1.55884e-10	-1.46606e-10	-1.77368e-10	-1.66016e-10	-1.56372e-10	-1.82007e-10	-1.77246e-10
-1.49048e-10	-1.46729e-10	-1.46484e-10	-1.68701e-10	-1.52222e-10	-1.45874e-10	-1.41968e-10	-1.4502e-10		-1.46606e-10	-1.55762e-10	-1.46851e-10	-1.77002e-10	-1.6626e-10	-1.55395e-10	-1.82251e-10	-1.77734e-10
-1.49414e-10	-1.46118e-10	-1.45996e-10	-1.68457e-10	-1.5271e-10	-1.45752e-10	-1.42334e-10	-1.44775e-10		-1.46484e-10	-1.5564e-10	-1.46973e-10	-1.76636e-10	-1.66504e-10	-1.54785e-10	-1.82251e-10	-1.78467e-10
-1.4978e-10	-1.4563e-10	-1.45508e-10	-1.68213e-10	-1.5332e-10	-1.4563e-10	-1.42578e-10	-1.44653e-10		-1.46362e-10	-1.55518e-10	-1.47217e-10	-1.76392e-10	-1.6687e-10	-1.54419e-10	-1.82251e-10	-1.79077e-10
-1.50024e-10	-1.45264e-10	-1.45142e-10	-1.68091e-10	-1.53809e-10	-1.4563e-10	-1.427e-10	-1.44531e-10		-1.46362e-10	-1.55518e-10	-1.47461e-10	-1.76147e-10	-1.67114e-10	-1.54175e-10	-1.82129e-10	-1.79565e-10
-1.50269e-10	-1.4502e-10	-1.44653e-10	-1.67969e-10	-1.54053e-10	-1.45752e-10	-1.42822e-10	-1.44531e-10		-1.46362e-10	-1.55518e-10	-1.47583e-10	-1.75903e-10	-1.67236e-10	-1.54175e-10	-1.82007e-10	-1.80054e-10
-1.50513e-10	-1.44897e-10	-1.44287e-10	-1.67969e-10	-1.54175e-10	-1.45996e-10	-1.427e-10	-1.44409e-10		-1.4624e-10	-1.5564e-10	-1.47827e-10	-1.75781e-10	-1.67358e-10	-1.54419e-10	-1.81641e-10	-1.80298e-10
-1.50635e-10	-1.4502e-10	-1.43921e-10	-1.67969e-10	-1.54053e-10	-1.46362e-10	-1.42578e-10	-1.44287e-10		-1.46118e-10	-1.5564e-10	-1.47949e-10	-1.75781e-10	-1.67358e-10	-1.54907e-10	-1.81274e-10	-1.80542e-10
-1.50757e-10	-1.45142e-10	-1.43555e-10	-1.68091e-10	-1.53809e-10	-1.46729e-10	-1.42456e-10	-1.44165e-10		-1.45874e-10	-1.55762e-10	-1.48193e-10	-1.75781e-10	-1.6748e-10	-1.55518e-10	-1.80908e-10	-1.80664e-10
-1.50513e-10	-1.45386e-10	-1.43188e-10	-1.68091e-10	-1.53564e-10	-1.47095e-10	-1.42334e-10	-1.43799e-10		-1.4563e-10	-1.56006e-10	-1.48315e-10	-1.75659e-10	-1.6748e-10	-1.5625e-10	-1.80542e-10	-1.80664e-10
-1.50146e-10	-1.4563e-10	-1.42822e-10	-1.67969e-10	-1.53076e-10	-1.47461e-10	-1.42212e-10	-1.43555e-10		-1.45264e-10	-1.5625e-10	-1.4856e-10	-1.75659e-10	-1.67603e-10	-1.57104e-10	-1.80176e-10	-1.80786e-10
-1.49414e-10	-1.45874e-10	-1.42578e-10	-1.67847e-10	-1.52588e-10	-1.47827e-10	-1.42212e-10	-1.43311e-10		-1.44775e-10	-1.56494e-10	-1.48804e-10	-1.75537e-10	-1.67725e-10	-1.57837e-10	-1.7981e-10	-1.80908e-10
-1.48682e-10	-1.45996e-10	-1.42456e-10	-1.67603e-10	-1.521e-10	-1.48071e-10	-1.4209e-10	-1.42944e-10		-1.44287e-10	-1.56738e-10	-1.49048e-10	-1.75537e-10	-1.67847e-10	-1.58569e-10	-1.79565e-10	-1.8103e-10
-1.47705e-10	-1.46118e-10	-1.42334e-10	-1.6748e-10	-1.51611e-10	-1.48071e-10	-1.4209e-10	-1.427e-10		-1.43799e-10	-1.56982e-10	-1.4917e-10	-1.75293e-10	-1.67969e-10	-1.59058e-10	-1.79443e-10	-1.8103e-10
-1.46606e-10	-1.4624e-10	-1.42456e-10	-1.67236e-10	-1.51123e-10	-1.48071e-10	-1.41968e-10	-1.42456e-10		-1.43311e-10	-1.57104e-10	-1.49292e-10	-1.75049e-10	-1.67969e-10	-1.59546e-10	-1.79443e-10	-1.81152e-10
-1.4563e-10	-1.46362e-10	-1.42578e-10	-1.67114e-10	-1.50757e-10	-1.47827e-10	-1.4209e-10	-1.4209e-10		-1.42822e-10	-1.57227e-10	-1.49292e-10	-1.74683e-10	-1.67969e-10	-1.5979e-10	-1.79565e-10	-1.81396e-10
-1.44653e-10	-1.46362e-10	-1.427e-10	-1.66992e-10	-1.50513e-10	-1.47583e-10	-1.42212e-10	-1.41846e-10		-1.42456e-10	-1.57104e-10	-1.4917e-10	-1.74194e-10	-1.67725e-10	-1.60034e-10	-1.7981e-10	-1.81519e-10
-1.43921e-10	-1.46362e-10	-1.42944e-10	-1.6687e-10	-1.50391e-10	-1.47217e-10	-1.42456e-10	-1.41724e-10		-1.4209e-10	-1.57104e-10	-1.48926e-10	-1.73706e-10	-1.67236e-10	-1.60278e-10	-1.80054e-10	-1.81763e-10
-1.43188e-10	-1.46362e-10	-1.43188e-10	-1.66992e-10	-1.50513e-10	-1.46851e-10	-1.42822e-10	-1.41602e-10		-1.4209e-10	-1.56982e-10	-1.4856e-10	-1.7334e-10	-1.66626e-10	-1.604e-10	-1.80298e-10	-1.82129e-10
-1.42578e-10	-1.46362e-10	-1.43311e-10	-1.66992e-10	-1.50757e-10	-1.46362e-10	-1.43188e-10	-1.41602e-10		-1.4209e-10	-1.5686e-10	-1.48071e-10	-1.72974e-10	-1.65894e-10	-1.604e-10	-1.80664e-10	-1.82495e-10
-1.42212e-10	-1.46362e-10	-1.43311e-10	-1.67236e-10	-1.51123e-10	-1.46118e-10	-1.43433e-10	-1.41602e-10		-1.42456e-10	-1.56738e-10	-1.47461e-10	-1.72729e-10	-1.65161e-10	-1.604e-10	-1.8103e-10	-1.82983e-10
-1.4209e-10	-1.4624e-10	-1.43066e-10	-1.6748e-10	-1.51489e-10	-1.45874e-10	-1.43677e-10	-1.41724e-10		-1.42822e-10	-1.56494e-10	-1.46851e-10	-1.72607e-10	-1.64307e-10	-1.604e-10	-1.81396e-10	-1.83594e-10
-1.42212e-10	-1.4624e-10	-1.42822e-10	-1.67847e-10	-1.51855e-10	-1.45508e-10	-1.43799e-10	-1.41846e-10		-1.43311e-10	-1.56372e-10	-1.45996e-10	-1.72607e-10	-1.63452e-10	-1.604e-10	-1.81641e-10	-1.84326e-10
-1.42456e-10	-1.4624e-10	-1.42578e-10	-1.68091e-10	-1.52344e-10	-1.45386e-10	-1.43799e-10	-1.41968e-10		-1.43921e-10	-1.56128e-10	-1.45142e-10	-1.72974e-10	-1.62598e-10	-1.604e-10	-1.81641e-10	-1.85059e-10
-1.42822e-10	-1.46118e-10	-1.42212e-10	-1.68335e-10	-1.52588e-10	-1.45386e-10	-1.43677e-10	-1.4209e-10		-1.44409e-10	-1.56128e-10	-1.44287e-10	-1.7334e-10	-1.61987e-10	-1.60278e-10	-1.81641e-10	-1.85669e-10
-1.43311e-10	-1.45996e-10	-1.41968e-10	-1.68579e-10	-1.5271e-10	-1.45386e-10	-1.43555e-10	-1.42212e-10		-1.4502e-10	-1.56128e-10	-1.43433e-10	-1.7395e-10	-1.61499e-10	-1.60034e-10	-1.81396e-10	-1.86279e-10
-1.43921e-10	-1.45752e-10	-1.41846e-10	-1.68823e-10	-1.5271e-10	-1.45508e-10	-1.43433e-10	-1.42212e-10		-1.45508e-10	-1.5625e-10	-1.427e-10	-1.74438e-10	-1.61133e-10	-1.59668e-10	-1.8103e-10	-1.86645e-10
-1.44531e-10	-1.4563e-10	-1.41846e-10	-1.69067e-10	-1.52466e-10	-1.4563e-10	-1.43311e-10	-1.42334e-10		-1.45996e-10	-1.56494e-10	-1.42212e-10	-1.75049e-10	-1.61011e-10	-1.5918e-10	-1.80542e-10	-1.86768e-10
-1.45142e-10	-1.45264e-10	-1.4209e-10	-1.69067e-10	-1.521e-10	-1.45874e-10	-1.43311e-10	-1.42334e-10		-1.46362e-10	-1.56616e-10	-1.41846e-10	-1.75537e-10	-1.61011e-10	-1.58691e-10	-1.80054e-10	-1.86768e-10
-1.45752e-10	-1.44897e-10	-1.42578e-10	-1.69067e-10	-1.51733e-10	-1.46118e-10	-1.43433e-10	-1.42456e-10		-1.46606e-10	-1.56616e-10	-1.41602e-10	-1.75903e-10	-1.61011e-10	-1.58081e-10	-1.79443e-10	-1.86523e-10
-1.46362e-10	-1.44409e-10	-1.43311e-10	-1.69067e-10	-1.51245e-10	-1.46362e-10	-1.43433e-10	-1.42456e-10		-1.46729e-10	-1.56494e-10	-1.41602e-10	-1.76025e-10	-1.61255e-10	-1.57471e-10	-1.78833e-10	-1.86157e-10
-1.46729e-10	-1.44043e-10	-1.44287e-10	-1.68945e-10	-1.50757e-10	-1.46606e-10	-1.43555e-10	-1.42456e-10		-1.46606e-10	-1.5625e-10	-1.41724e-10	-1.75903e-10	-1.61499e-10	-1.5686e-10	-1.78101e-10	-1.85791e-10
-1.47095e-10	-1.43677e-10	-1.45142e-10	-1.68823e-10	-1.50269e-10	-1.46851e-10	-1.43677e-10	-1.42456e-10		-1.46606e-10	-1.55884e-10	-1.41846e-10	-1.75537e-10	-1.61621e-10	-1.56372e-10	-1.7749e-10	-1.85181e-10
-1.47339e-10	-1.43311e-10	-1.45996e-10	-1.68701e-10	-1.4978e-10	-1.47095e-10	-1.43677e-10	-1.42334e-10		-1.46362e-10	-1.55518e-10	-1.42212e-10	-1.75171e-10	-1.61743e-10	-1.55884e-10	-1.76758e-10	-1.84448e-10
-1.47461e-10	-1.43066e-10	-1.46729e-10	-1.68579e-10	-1.49536e-10	-1.47339e-10	-1.43799e-10	-1.42212e-10		-1.4624e-10	-1.55029e-10	-1.42578e-10	-1.74683e-10	-1.61743e-10	-1.55518e-10	-1.76147e-10	-1.83838e-10
-1.47461e-10	-1.42822e-10	-1.47217e-10	-1.68335e-10	-1.49292e-10	-1.47461e-10	-1.43799e-10	-1.4209e-10		-1.46118e-10	-1.54663e-10	-1.42944e-10	-1.74194e-10	-1.61621e-10	-1.55395e-10	-1.75537e-10	-1.83105e-10
-1.47339e-10	-1.427e-10	-1.47705e-10	-1.68091e-10	-1.49048e-10	-1.47583e-10	-1.43677e-10	-1.41846e-10		-1.45996e-10	-1.54297e-10	-1.43311e-10	-1.73828e-10	-1.61499e-10	-1.55395e-10	-1.74927e-10	-1.82373e-10
-1.47217e-10	-1.427e-10	-1.48071e-10	-1.67725e-10	-1.49048e-10	-1.47583e-10	-1.43677e-10	-1.41602e-10		-1.45996e-10	-1.54053e-10	-1.43677e-10	-1.73462e-10	-1.61255e-10	-1.55518e-10	-1.74438e-10	-1.81763e-10
-1.47095e-10	-1.427e-10	-1.48315e-10	-1.6748e-10	-1.49048e-10	-1.47583e-10	-1.43555e-10	-1.41357e-10		-1.45996e-10	-1.53931e-10	-1.43921e-10	-1.7334e-10	-1.60889e-10	-1.55884e-10	-1.74194e-10	-1.81274e-10
-1.47095e-10	-1.42822e-10	-1.4856e-10	-1.67114e-10	-1.4917e-10	-1.47461e-10	-1.43555e-10	-1.41235e-10		-1.4624e-10	-1.54053e-10	-1.44287e-10	-1.7334e-10	-1.60522e-10	-1.56006e-10	-1.74194e-10	-1.80786e-10
-1.46973e-10	-1.43066e-10	-1.48804e-10	-1.6687e-10	-1.49292e-10	-1.47339e-10	-1.43555e-10	-1.41235e-10		-1.46484e-10	-1.54419e-10	-1.44531e-10	-1.73462e-10	-1.60156e-10	-1.5625e-10	-1.74316e-10	-1.80542e-10
-1.46973e-10	-1.43311e-10	-1.49048e-10	-1.66748e-10	-1.49536e-10	-1.47095e-10	-1.43555e-10	-1.41113e-10		-1.46729e-10	-1.54663e-10	-1.44775e-10	-1.73706e-10	-1.5979e-10	-1.56372e-10	-1.74683e-10	-1.80298e-10
-1.47095e-10	-1.43555e-10	-1.49292e-10	-1.66626e-10	-1.49902e-10	-1.46729e-10	-1.43799e-10	-1.41235e-10		-1.46973e-10	-1.55029e-10	-1.4502e-10	-1.74194e-10	-1.59424e-10	-1.56372e-10	-1.75171e-10	-1.80298e-10
-1.47095e-10	-1.43799e-10	-1.49536e-10	-1.66504e-10	-1.50391e-10	-1.4624e-10	-1.43921e-10	-1.41235e-10		-1.46973e-10	-1.55518e-10	-1.45264e-10	-1.74805e-10	-1.5918e-10	-1.56494e-10	-1.75903e-10	-1.8042e-10
-1.47217e-10	-1.44165e-10	-1.49658e-10	-1.66504e-10	-1.51001e-10	-1.4563e-10	-1.44165e-10	-1.41235e-10		-1.46851e-10	-1.55884e-10	-1.45264e-10	-1.75415e-10	-1.58936e-10	-1.56494e-10	-1.76758e-10	-1.80786e-10
-1.47339e-10	-1.44409e-10	-1.4978e-10	-1.66504e-10	-1.51611e-10	-1.4502e-10	-1.44287e-10	-1.41357e-10		-1.46729e-10	-1.5625e-10	-1.45264e-10	-1.76025e-10	-1.58691e-10	-1.56616e-10	-1.77612e-10	-1.81152e-10
-1.47461e-10	-1.44653e-10	-1.4978e-10	-1.66626e-10	-1.52344e-10	-1.44409e-10	-1.44409e-10	-1.41479e-10		-1.46484e-10	-1.56616e-10	-1.45264e-10	-1.76636e-10	-1.58691e-10	-1.56738e-10	-1.78345e-10	-1.81641e-10
-1.47583e-10	-1.44775e-10	-1.49658e-10	-1.66748e-10	-1.53076e-10	-1.43921e-10	-1.44531e-10	-1.41602e-10		-1.4624e-10	-1.56982e-10	-1.45142e-10	-1.77002e-10	-1.58569e-10	-1.5686e-10	-1.79077e-10	-1.82373e-10
-1.47705e-10	-1.44897e-10	-1.49292e-10	-1.66748e-10	-1.53809e-10	-1.43555e-10	-1.44531e-10	-1.41846e-10		-1.46118e-10	-1.57349e-10	-1.4502e-10	-1.77246e-10	-1.58447e-10	-1.56982e-10	-1.79687e-10	-1.83105e-10
-1.47705e-10	-1.44897e-10	-1.48926e-10	-1.6687e-10	-1.54419e-10	-1.43188e-10	-1.44409e-10	-1.4209e-10		-1.45996e-10	-1.57715e-10	-1.44775e-10	-1.77368e-10	-1.58325e-10	-1.57104e-10	-1.80298e-10	-1.8396e-10
-1.47827e-10	-1.44775e-10	-1.48437e-10	-1.66992e-10	-1.55029e-10	-1.43066e-10	-1.44165e-10	-1.42334e-10		-1.45874e-10	-1.57959e-10	-1.44531e-10	-1.77368e-10	-1.58203e-10	-1.57227e-10	-1.80664e-10	-1.84692e-10
-1.47827e-10	-1.44653e-10	-1.47949e-10	-1.66992e-10	-1.5564e-10	-1.43066e-10	-1.43799e-10	-1.42578e-10		-1.45874e-10	-1.58447e-10	-1.44165e-10	-1.77124e-10	-1.57959e-10	-1.57227e-10	-1.8103e-10	-1.85425e-10
-1.47949e-10	-1.44531e-10	-1.47461e-10	-1.66992e-10	-1.56006e-10	-1.43066e-10	-1.43433e-10	-1.42822e-10		-1.45874e-10	-1.58813e-10	-1.43921e-10	-1.76758e-10	-1.57837e-10	-1.57349e-10	-1.81274e-10	-1.86157e-10
-1.47949e-10	-1.44287e-10	-1.47095e-10	-1.67114e-10	-1.56372e-10	-1.43311e-10	-1.43066e-10	-1.43188e-10		-1.45996e-10	-1.59058e-10	-1.43555e-10	-1.7627e-10	-1.57593e-10	-1.57227e-10	-1.81396e-10	-1.8689e-10
-1.47827e-10	-1.44043e-10	-1.46729e-10	-1.67114e-10	-1.56616e-10	-1.43433e-10	-1.42578e-10	-1.43433e-10		-1.46118e-10	-1.59302e-10	-1.43311e-10	-1.75781e-10	-1.57349e-10	-1.57227e-10	-1.81396e-10	-1.87622e-10
-1.47705e-10	-1.43921e-10	-1.46362e-10	-1.67114e-10	-1.56738e-10	-1.43677e-10	-1.42212e-10	-1.43799e-10		-1.46362e-10	-1.59546e-10	-1.42944e-10	-1.75293e-10	-1.57104e-10	-1.57227e-10	-1.81396e-10	-1.88354e-10
-1.47583e-10	-1.43677e-10	-1.46118e-10	-1.66992e-10	-1.56738e-10	-1.43799e-10	-1.41846e-10	-1.44165e-10		-1.46606e-10	-1.59546e-10	-1.42578e-10	-1.74927e-10	-1.56982e-10	-1.57227e-10	-1.81396e-10	-1.88965e-10
-1.47339e-10	-1.43433e-10	-1.45996e-10	-1.66748e-10	-1.56616e-10	-1.43921e-10	-1.41479e-10	-1.44653e-10		-1.46973e-10	-1.59546e-10	-1.42212e-10	-1.74683e-10	-1.56738e-10	-1.57227e-10	-1.81152e-10	-1.89575e-10
-1.47217e-10	-1.43188e-10	-1.45996e-10	-1.66626e-10	-1.56372e-10	-1.44043e-10	-1.41113e-10	-1.4502e-10		-1.47461e-10	-1.59424e-10	-1.41968e-10	-1.74561e-10	-1.5686e-10	-1.57349e-10	-1.8103e-10	-1.90063e-10
-1.46973e-10	-1.43188e-10	-1.45996e-10	-1.66382e-10	-1.56128e-10	-1.44043e-10	-1.40991e-10	-1.45508e-10		-1.47949e-10	-1.59424e-10	-1.41846e-10	-1.74561e-10	-1.57104e-10	-1.57471e-10	-1.80664e-10	-1.9043e-10
-1.46851e-10	-1.43066e-10	-1.4624e-10	-1.66138e-10	-1.55762e-10	-1.44165e-10	-1.40869e-10	-1.45874e-10		-1.48437e-10	-1.59302e-10	-1.41724e-10	-1.74683e-10	-1.57471e-10	-1.57593e-10	-1.80298e-10	-1.90674e-10
-1.46606e-10	-1.43066e-10	-1.46484e-10	-1.66016e-10	-1.55395e-10	-1.44165e-10	-1.40747e-10	-1.46362e-10		-1.48804e-10	-1.5918e-10	-1.41724e-10	-1.74683e-10	-1.58081e-10	-1.57715e-10	-1.79932e-10	-1.90918e-10
-1.46484e-10	-1.43066e-10	-1.46851e-10	-1.65894e-10	-1.55151e-10	-1.44409e-10	-1.40625e-10	-1.46729e-10		-1.49048e-10	-1.59058e-10	-1.41846e-10	-1.74683e-10	-1.58691e-10	-1.57959e-10	-1.79565e-10	-1.9104e-10
-1.4624e-10	-1.43066e-10	-1.47339e-10	-1.65771e-10	-1.54907e-10	-1.44531e-10	-1.40625e-10	-1.46973e-10		-1.49048e-10	-1.58936e-10	-1.41968e-10	-1.74683e-10	-1.59546e-10	-1.58203e-10	-1.79199e-10	-1.91162e-10
-1.46118e-10	-1.43066e-10	-1.47827e-10	-1.65649e-10	-1.54541e-10	-1.44897e-10	-1.40625e-10	-1.47217e-10		-1.49048e-10	-1.58813e-10	-1.4209e-10	-1.74561e-10	-1.60278e-10	-1.58447e-10	-1.78711e-10	-1.9104e-10
-1.45996e-10	-1.43066e-10	-1.48437e-10	-1.65527e-10	-1.54297e-10	-1.45264e-10	-1.40747e-10	-1.47339e-10		-1.48926e-10	-1.58569e-10	-1.42334e-10	-1.74561e-10	-1.60889e-10	-1.58691e-10	-1.78101e-10	-1.9104e-10
-1.45996e-10	-1.43066e-10	-1.48804e-10	-1.65527e-10	-1.54053e-10	-1.4563e-10	-1.40869e-10	-1.47217e-10		-1.48926e-10	-1.58325e-10	-1.42578e-10	-1.74438e-10	-1.61377e-10	-1.58936e-10	-1.7749e-10	-1.9104e-10
-1.45996e-10	-1.43066e-10	-1.4917e-10	-1.65527e-10	-1.53687e-10	-1.45996e-10	-1.41113e-10	-1.47095e-10		-1.48804e-10	-1.58203e-10	-1.42944e-10	-1.74316e-10	-1.61865e-10	-1.5918e-10	-1.7688e-10	-1.9104e-10
-1.46118e-10	-1.43188e-10	-1.49536e-10	-1.65649e-10	-1.5332e-10	-1.46484e-10	-1.41357e-10	-1.46729e-10		-1.48682e-10	-1.57959e-10	-1.43188e-10	-1.74194e-10	-1.62109e-10	-1.59302e-10	-1.7627e-10	-1.9104e-10
-1.46484e-10	-1.43188e-10	-1.49658e-10	-1.65771e-10	-1.52954e-10	-1.46973e-10	-1.41602e-10	-1.46484e-10		-1.4856e-10	-1.57837e-10	-1.43433e-10	-1.7395e-10	-1.62354e-10	-1.59302e-10	-1.75781e-10	-1.9104e-10
-1.46851e-10	-1.43188e-10	-1.4978e-10	-1.66138e-10	-1.52588e-10	-1.47461e-10	-1.41968e-10	-1.46118e-10		-1.48315e-10	-1.57715e-10	-1.43677e-10	-1.73706e-10	-1.62354e-10	-1.5918e-10	-1.75415e-10	-1.9104e-10
-1.47217e-10	-1.43188e-10	-1.49658e-10	-1.66504e-10	-1.52222e-10	-1.47949e-10	-1.4209e-10	-1.45874e-10		-1.48071e-10	-1.57593e-10	-1.43799e-10	-1.73218e-10	-1.62231e-10	-1.58936e-10	-1.75171e-10	-1.91162e-10
-1.47583e-10	-1.43188e-10	-1.49536e-10	-1.66992e-10	-1.51978e-10	-1.4856e-10	-1.42334e-10	-1.4563e-10		-1.47949e-10	-1.57593e-10	-1.43921e-10	-1.72852e-10	-1.62109e-10	-1.58569e-10	-1.75171e-10	-1.91162e-10
-1.47949e-10	-1.43311e-10	-1.49292e-10	-1.67358e-10	-1.51733e-10	-1.49048e-10	-1.42456e-10	-1.45386e-10		-1.47705e-10	-1.57593e-10	-1.43921e-10	-1.72363e-10	-1.61865e-10	-1.58081e-10	-1.75293e-10	-1.91406e-10
-1.48437e-10	-1.43433e-10	-1.49048e-10	-1.67603e-10	-1.51489e-10	-1.49536e-10	-1.42456e-10	-1.45142e-10		-1.47339e-10	-1.57593e-10	-1.44043e-10	-1.71875e-10	-1.61621e-10	-1.57593e-10	-1.75415e-10	-1.91528e-10
-1.48926e-10	-1.43555e-10	-1.48682e-10	-1.67847e-10	-1.51489e-10	-1.49902e-10	-1.42456e-10	-1.44897e-10		-1.46973e-10	-1.57593e-10	-1.44043e-10	-1.71509e-10	-1.61377e-10	-1.56982e-10	-1.75659e-10	-1.9165e-10
-1.49292e-10	-1.43677e-10	-1.48437e-10	-1.67847e-10	-1.51367e-10	-1.50146e-10	-1.42456e-10	-1.44653e-10		-1.46606e-10	-1.57715e-10	-1.44043e-10	-1.71143e-10	-1.61011e-10	-1.5625e-10	-1.75903e-10	-1.9165e-10
-1.49658e-10	-1.43921e-10	-1.48071e-10	-1.67725e-10	-1.51245e-10	-1.50391e-10	-1.42334e-10	-1.44531e-10		-1.46118e-10	-1.57715e-10	-1.44165e-10	-1.70898e-10	-1.60767e-10	-1.5564e-10	-1.76147e-10	-1.91772e-10
-1.50024e-10	-1.44165e-10	-1.47583e-10	-1.67603e-10	-1.51123e-10	-1.50391e-10	-1.42212e-10	-1.44409e-10		-1.4563e-10	-1.57837e-10	-1.44409e-10	-1.70654e-10	-1.60522e-10	-1.55029e-10	-1.76392e-10	-1.91772e-10
-1.50391e-10	-1.44531e-10	-1.47217e-10	-1.6748e-10	-1.51001e-10	-1.50391e-10	-1.4209e-10	-1.44409e-10		-1.45142e-10	-1.57959e-10	-1.44653e-10	-1.70532e-10	-1.60156e-10	-1.54663e-10	-1.76636e-10	-1.91772e-10
-1.50635e-10	-1.44897e-10	-1.46851e-10	-1.67358e-10	-1.51001e-10	-1.50391e-10	-1.41846e-10	-1.44409e-10		-1.44653e-10	-1.58081e-10	-1.44897e-10	-1.70532e-10	-1.59912e-10	-1.54297e-10	-1.76636e-10	-1.91772e-10
-1.50757e-10	-1.45264e-10	-1.46484e-10	-1.67236e-10	-1.50879e-10	-1.50391e-10	-1.41724e-10	-1.44531e-10		-1.44287e-10	-1.58203e-10	-1.45264e-10	-1.70532e-10	-1.59546e-10	-1.54053e-10	-1.76636e-10	-1.9165e-10
-1.50757e-10	-1.4563e-10	-1.46118e-10	-1.67236e-10	-1.50757e-10	-1.50513e-10	-1.41479e-10	-1.44653e-10		-1.44043e-10	-1.58203e-10	-1.4563e-10	-1.70532e-10	-1.59058e-10	-1.54053e-10	-1.76758e-10	-1.91406e-10
-1.50635e-10	-1.46118e-10	-1.45874e-10	-1.67114e-10	-1.50635e-10	-1.50635e-10	-1.41357e-10	-1.44897e-10		-1.43799e-10	-1.58203e-10	-1.45996e-10	-1.70532e-10	-1.58691e-10	-1.54297e-10	-1.7688e-10	-1.9104e-10
-1.50513e-10	-1.46362e-10	-1.4563e-10	-1.67114e-10	-1.50391e-10	-1.50635e-10	-1.41357e-10	-1.4502e-10		-1.43677e-10	-1.58081e-10	-1.46118e-10	-1.7041e-10	-1.58203e-10	-1.54541e-10	-1.7688e-10	-1.90552e-10
-1.50391e-10	-1.46729e-10	-1.45508e-10	-1.67114e-10	-1.50146e-10	-1.50757e-10	-1.41357e-10	-1.45142e-10		-1.43677e-10	-1.57959e-10	-1.46118e-10	-1.7041e-10	-1.57715e-10	-1.55151e-10	-1.77002e-10	-1.89941e-10
-1.50024e-10	-1.46973e-10	-1.45508e-10	-1.66992e-10	-1.49658e-10	-1.50757e-10	-1.41357e-10	-1.45386e-10		-1.43921e-10	-1.57715e-10	-1.45996e-10	-1.70288e-10	-1.57227e-10	-1.55762e-10	-1.77246e-10	-1.89331e-10
-1.49536e-10	-1.46973e-10	-1.4563e-10	-1.6687e-10	-1.4917e-10	-1.50757e-10	-1.41479e-10	-1.45508e-10		-1.44165e-10	-1.57471e-10	-1.45752e-10	-1.70166e-10	-1.56738e-10	-1.56372e-10	-1.77368e-10	-1.88721e-10
-1.4917e-10	-1.46973e-10	-1.45752e-10	-1.66626e-10	-1.48804e-10	-1.50757e-10	-1.41602e-10	-1.4563e-10		-1.44409e-10	-1.57227e-10	-1.45386e-10	-1.70044e-10	-1.56372e-10	-1.56982e-10	-1.7749e-10	-1.8811e-10
-1.48682e-10	-1.46851e-10	-1.46118e-10	-1.66382e-10	-1.48315e-10	-1.50635e-10	-1.41602e-10	-1.45752e-10		-1.44775e-10	-1.56982e-10	-1.44775e-10	-1.69922e-10	-1.56128e-10	-1.57593e-10	-1.77734e-10	-1.87744e-10
-1.48315e-10	-1.46606e-10	-1.46484e-10	-1.66016e-10	-1.47827e-10	-1.50513e-10	-1.41724e-10	-1.45752e-10		-1.45142e-10	-1.56738e-10	-1.44287e-10	-1.69922e-10	-1.56128e-10	-1.58081e-10	-1.77978e-10	-1.87378e-10
-1.47949e-10	-1.46362e-10	-1.46851e-10	-1.65771e-10	-1.47339e-10	-1.50391e-10	-1.41724e-10	-1.45874e-10		-1.45508e-10	-1.56616e-10	-1.43677e-10	-1.70044e-10	-1.56128e-10	-1.58447e-10	-1.78345e-10	-1.87134e-10
-1.47583e-10	-1.45996e-10	-1.47339e-10	-1.65649e-10	-1.47095e-10	-1.50269e-10	-1.41846e-10	-1.45996e-10		-1.45996e-10	-1.56494e-10	-1.43188e-10	-1.70166e-10	-1.56128e-10	-1.58569e-10	-1.78589e-10	-1.87134e-10
-1.47339e-10	-1.4563e-10	-1.47705e-10	-1.65527e-10	-1.46729e-10	-1.50146e-10	-1.41846e-10	-1.46118e-10		-1.46362e-10	-1.5625e-10	-1.42822e-10	-1.7041e-10	-1.56372e-10	-1.58691e-10	-1.78833e-10	-1.87134e-10
-1.47095e-10	-1.45142e-10	-1.48071e-10	-1.65527e-10	-1.46484e-10	-1.49902e-10	-1.41846e-10	-1.46362e-10		-1.46729e-10	-1.56128e-10	-1.42456e-10	-1.70654e-10	-1.56616e-10	-1.58569e-10	-1.79077e-10	-1.87256e-10
-1.46851e-10	-1.44653e-10	-1.48437e-10	-1.65649e-10	-1.46362e-10	-1.49658e-10	-1.41846e-10	-1.46606e-10		-1.47095e-10	-1.56128e-10	-1.42334e-10	-1.70898e-10	-1.5686e-10	-1.58203e-10	-1.79199e-10	-1.87378e-10
-1.46729e-10	-1.44165e-10	-1.48682e-10	-1.65894e-10	-1.4624e-10	-1.49414e-10	-1.41724e-10	-1.46729e-10		-1.47461e-10	-1.56006e-10	-1.42212e-10	-1.71265e-10	-1.57227e-10	-1.57715e-10	-1.79199e-10	-1.87378e-10
-1.46484e-10	-1.43677e-10	-1.48682e-10	-1.66138e-10	-1.46118e-10	-1.4917e-10	-1.41479e-10	-1.46973e-10		-1.47705e-10	-1.55884e-10	-1.42334e-10	-1.71631e-10	-1.57593e-10	-1.57227e-10	-1.79199e-10	-1.87378e-10
-1.46362e-10	-1.43311e-10	-1.48682e-10	-1.6626e-10	-1.45996e-10	-1.48926e-10	-1.41357e-10	-1.47095e-10		-1.47827e-10	-1.55884e-10	-1.42578e-10	-1.71875e-10	-1.57837e-10	-1.56616e-10	-1.79077e-10	-1.87378e-10
-1.4624e-10	-1.42944e-10	-1.48437e-10	-1.66382e-10	-1.45996e-10	-1.4856e-10	-1.41357e-10	-1.47217e-10		-1.47949e-10	-1.55762e-10	-1.42944e-10	-1.71997e-10	-1.58081e-10	-1.55884e-10	-1.78955e-10	-1.87256e-10
-1.46118e-10	-1.42822e-10	-1.48071e-10	-1.66382e-10	-1.46118e-10	-1.48315e-10	-1.41357e-10	-1.47339e-10		-1.47949e-10	-1.55762e-10	-1.43311e-10	-1.71997e-10	-1.58325e-10	-1.55395e-10	-1.78833e-10	-1.87256e-10
-1.45996e-10	-1.427e-10	-1.47583e-10	-1.66382e-10	-1.4624e-10	-1.47949e-10	-1.41357e-10	-1.47583e-10		-1.47827e-10	-1.55762e-10	-1.43677e-10	-1.71875e-10	-1.58447e-10	-1.54907e-10	-1.78589e-10	-1.87134e-10
-1.46118e-10	-1.42822e-10	-1.47095e-10	-1.6626e-10	-1.46362e-10	-1.47705e-10	-1.41602e-10	-1.47705e-10		-1.47461e-10	-1.55762e-10	-1.43921e-10	-1.71509e-10	-1.58569e-10	-1.54663e-10	-1.78467e-10	-1.87134e-10
-1.4624e-10	-1.43066e-10	-1.46484e-10	-1.66138e-10	-1.46484e-10	-1.47461e-10	-1.41724e-10	-1.47705e-10		-1.47095e-10	-1.55762e-10	-1.44165e-10	-1.7102e-10	-1.58691e-10	-1.54541e-10	-1.78467e-10	-1.87012e-10
-1.46362e-10	-1.43311e-10	-1.45996e-10	-1.66138e-10	-1.46606e-10	-1.47217e-10	-1.41724e-10	-1.47827e-10		-1.46606e-10	-1.55884e-10	-1.44287e-10	-1.70532e-10	-1.58813e-10	-1.54541e-10	-1.78467e-10	-1.8689e-10
-1.46484e-10	-1.43799e-10	-1.45508e-10	-1.66138e-10	-1.46851e-10	-1.47095e-10	-1.41724e-10	-1.47827e-10		-1.46118e-10	-1.56006e-10	-1.44409e-10	-1.69922e-10	-1.58936e-10	-1.54907e-10	-1.78589e-10	-1.86645e-10
-1.46606e-10	-1.44165e-10	-1.45142e-10	-1.66016e-10	-1.47095e-10	-1.46973e-10	-1.41602e-10	-1.47827e-10		-1.4563e-10	-1.56128e-10	-1.44409e-10	-1.69312e-10	-1.59058e-10	-1.55273e-10	-1.78711e-10	-1.86401e-10
-1.46729e-10	-1.44531e-10	-1.44775e-10	-1.66138e-10	-1.47217e-10	-1.46973e-10	-1.41357e-10	-1.47827e-10		-1.45142e-10	-1.56372e-10	-1.44409e-10	-1.68701e-10	-1.59058e-10	-1.55884e-10	-1.78955e-10	-1.86035e-10
-1.46729e-10	-1.44775e-10	-1.44531e-10	-1.66138e-10	-1.47217e-10	-1.46973e-10	-1.40991e-10	-1.47827e-10		-1.44775e-10	-1.56494e-10	-1.44409e-10	-1.68213e-10	-1.59058e-10	-1.56616e-10	-1.79077e-10	-1.85669e-10
-1.46851e-10	-1.44897e-10	-1.44287e-10	-1.6626e-10	-1.47339e-10	-1.46973e-10	-1.40747e-10	-1.47705e-10		-1.44409e-10	-1.56738e-10	-1.44287e-10	-1.67847e-10	-1.59058e-10	-1.57471e-10	-1.79321e-10	-1.85425e-10
-1.46851e-10	-1.44897e-10	-1.44043e-10	-1.6626e-10	-1.47339e-10	-1.47095e-10	-1.40503e-10	-1.47583e-10		-1.44165e-10	-1.57104e-10	-1.44287e-10	-1.6748e-10	-1.59058e-10	-1.58203e-10	-1.79565e-10	-1.85181e-10
-1.46729e-10	-1.44897e-10	-1.43799e-10	-1.66138e-10	-1.47461e-10	-1.47339e-10	-1.40381e-10	-1.47339e-10		-1.44043e-10	-1.57349e-10	-1.44409e-10	-1.67236e-10	-1.59058e-10	-1.59058e-10	-1.79932e-10	-1.85059e-10
-1.46606e-10	-1.44897e-10	-1.43677e-10	-1.65894e-10	-1.47583e-10	-1.47461e-10	-1.40137e-10	-1.47095e-10		-1.44043e-10	-1.57593e-10	-1.44409e-10	-1.67114e-10	-1.5918e-10	-1.59912e-10	-1.80176e-10	-1.84937e-10
-1.46606e-10	-1.44897e-10	-1.43677e-10	-1.65527e-10	-1.47949e-10	-1.47705e-10	-1.40015e-10	-1.46851e-10		-1.44043e-10	-1.57959e-10	-1.44653e-10	-1.66992e-10	-1.59302e-10	-1.60522e-10	-1.80298e-10	-1.84692e-10
-1.46606e-10	-1.44775e-10	-1.43677e-10	-1.65161e-10	-1.48437e-10	-1.47949e-10	-1.40015e-10	-1.46606e-10		-1.44287e-10	-1.58325e-10	-1.44897e-10	-1.67114e-10	-1.59546e-10	-1.61133e-10	-1.80298e-10	-1.8457e-10
-1.46484e-10	-1.44775e-10	-1.43677e-10	-1.64795e-10	-1.48926e-10	-1.48193e-10	-1.40015e-10	-1.4624e-10		-1.44409e-10	-1.58691e-10	-1.45264e-10	-1.67236e-10	-1.59912e-10	-1.61621e-10	-1.80176e-10	-1.84448e-10
-1.46606e-10	-1.44653e-10	-1.43921e-10	-1.64429e-10	-1.49536e-10	-1.48437e-10	-1.40259e-10	-1.45996e-10		-1.44653e-10	-1.58813e-10	-1.4563e-10	-1.67236e-10	-1.60278e-10	-1.61987e-10	-1.79932e-10	-1.84326e-10
-1.46729e-10	-1.44531e-10	-1.44165e-10	-1.64062e-10	-1.50146e-10	-1.48682e-10	-1.40625e-10	-1.4563e-10		-1.4502e-10	-1.58936e-10	-1.45996e-10	-1.67358e-10	-1.60645e-10	-1.62231e-10	-1.79565e-10	-1.84204e-10
-1.46851e-10	-1.44531e-10	-1.44653e-10	-1.63818e-10	-1.50757e-10	-1.48804e-10	-1.41113e-10	-1.45386e-10		-1.45386e-10	-1.58936e-10	-1.46362e-10	-1.67603e-10	-1.61011e-10	-1.62476e-10	-1.79321e-10	-1.84326e-10
-1.46973e-10	-1.44531e-10	-1.45264e-10	-1.63574e-10	-1.51367e-10	-1.48804e-10	-1.41724e-10	-1.45264e-10		-1.45752e-10	-1.58691e-10	-1.46606e-10	-1.67969e-10	-1.61255e-10	-1.62476e-10	-1.78955e-10	-1.8457e-10
-1.47095e-10	-1.44531e-10	-1.45874e-10	-1.63452e-10	-1.51733e-10	-1.48804e-10	-1.42334e-10	-1.45264e-10		-1.46118e-10	-1.58325e-10	-1.46729e-10	-1.68335e-10	-1.61377e-10	-1.62354e-10	-1.78833e-10	-1.84814e-10
-1.47339e-10	-1.44775e-10	-1.46484e-10	-1.63208e-10	-1.521e-10	-1.48804e-10	-1.42822e-10	-1.45386e-10		-1.46484e-10	-1.57837e-10	-1.46851e-10	-1.68823e-10	-1.61377e-10	-1.62231e-10	-1.78711e-10	-1.85059e-10
-1.47461e-10	-1.44897e-10	-1.46973e-10	-1.63086e-10	-1.52466e-10	-1.4856e-10	-1.43188e-10	-1.4563e-10		-1.46851e-10	-1.57227e-10	-1.46729e-10	-1.69434e-10	-1.61377e-10	-1.61865e-10	-1.78711e-10	-1.85303e-10
-1.47705e-10	-1.44897e-10	-1.47217e-10	-1.62842e-10	-1.5271e-10	-1.48315e-10	-1.43433e-10	-1.46118e-10		-1.47339e-10	-1.56738e-10	-1.46484e-10	-1.69922e-10	-1.61255e-10	-1.61255e-10	-1.78833e-10	-1.85547e-10
-1.47827e-10	-1.44897e-10	-1.47217e-10	-1.62598e-10	-1.52832e-10	-1.48071e-10	-1.43433e-10	-1.46484e-10		-1.47705e-10	-1.56128e-10	-1.4624e-10	-1.7041e-10	-1.61011e-10	-1.60645e-10	-1.79077e-10	-1.85791e-10
-1.47827e-10	-1.44775e-10	-1.47217e-10	-1.62354e-10	-1.53076e-10	-1.47705e-10	-1.43188e-10	-1.46973e-10		-1.48193e-10	-1.55762e-10	-1.45752e-10	-1.70898e-10	-1.60767e-10	-1.60034e-10	-1.79321e-10	-1.86035e-10
-1.47827e-10	-1.44653e-10	-1.47217e-10	-1.62109e-10	-1.5332e-10	-1.47339e-10	-1.42944e-10	-1.47461e-10		-1.4856e-10	-1.55395e-10	-1.45264e-10	-1.71143e-10	-1.604e-10	-1.59302e-10	-1.79687e-10	-1.86157e-10
-1.47827e-10	-1.44409e-10	-1.47217e-10	-1.61743e-10	-1.53442e-10	-1.46973e-10	-1.42578e-10	-1.47949e-10		-1.48682e-10	-1.55151e-10	-1.44775e-10	-1.71387e-10	-1.60034e-10	-1.58691e-10	-1.80054e-10	-1.86401e-10
-1.47705e-10	-1.44287e-10	-1.47217e-10	-1.61499e-10	-1.53442e-10	-1.46606e-10	-1.42212e-10	-1.48315e-10		-1.48804e-10	-1.55029e-10	-1.44165e-10	-1.71509e-10	-1.5979e-10	-1.58203e-10	-1.8042e-10	-1.86768e-10
-1.47583e-10	-1.44043e-10	-1.47217e-10	-1.61133e-10	-1.53442e-10	-1.4624e-10	-1.41846e-10	-1.48804e-10		-1.48682e-10	-1.55029e-10	-1.43555e-10	-1.71631e-10	-1.59424e-10	-1.57715e-10	-1.80664e-10	-1.87256e-10
-1.47461e-10	-1.43799e-10	-1.47217e-10	-1.60889e-10	-1.5332e-10	-1.45996e-10	-1.41602e-10	-1.49048e-10		-1.48315e-10	-1.55029e-10	-1.42944e-10	-1.71631e-10	-1.59058e-10	-1.57349e-10	-1.8103e-10	-1.87866e-10
-1.47339e-10	-1.43677e-10	-1.47217e-10	-1.60767e-10	-1.53198e-10	-1.45752e-10	-1.41479e-10	-1.49292e-10		-1.47949e-10	-1.55029e-10	-1.42334e-10	-1.71631e-10	-1.58813e-10	-1.57104e-10	-1.81152e-10	-1.88599e-10
-1.47217e-10	-1.43311e-10	-1.47217e-10	-1.60767e-10	-1.52954e-10	-1.45752e-10	-1.41479e-10	-1.49536e-10		-1.47339e-10	-1.55029e-10	-1.41968e-10	-1.71753e-10	-1.58569e-10	-1.56982e-10	-1.81396e-10	-1.89331e-10
-1.47095e-10	-1.43066e-10	-1.47217e-10	-1.60767e-10	-1.52466e-10	-1.45752e-10	-1.41479e-10	-1.49658e-10		-1.46729e-10	-1.55029e-10	-1.41602e-10	-1.71753e-10	-1.58447e-10	-1.57104e-10	-1.81396e-10	-1.90063e-10
-1.47095e-10	-1.42822e-10	-1.47217e-10	-1.60889e-10	-1.51855e-10	-1.45752e-10	-1.41479e-10	-1.49536e-10		-1.45996e-10	-1.54907e-10	-1.41357e-10	-1.71753e-10	-1.58447e-10	-1.57349e-10	-1.81396e-10	-1.90674e-10
-1.47217e-10	-1.42578e-10	-1.47217e-10	-1.61133e-10	-1.51001e-10	-1.45874e-10	-1.41602e-10	-1.49292e-10		-1.45508e-10	-1.54785e-10	-1.41235e-10	-1.71753e-10	-1.58569e-10	-1.57593e-10	-1.81396e-10	-1.91162e-10
-1.47339e-10	-1.42456e-10	-1.47095e-10	-1.61499e-10	-1.50024e-10	-1.45996e-10	-1.41724e-10	-1.48926e-10		-1.45142e-10	-1.54541e-10	-1.41235e-10	-1.71631e-10	-1.58691e-10	-1.57959e-10	-1.81274e-10	-1.9165e-10
-1.47583e-10	-1.42334e-10	-1.46973e-10	-1.61865e-10	-1.49048e-10	-1.4624e-10	-1.41724e-10	-1.48682e-10		-1.4502e-10	-1.54175e-10	-1.41357e-10	-1.71509e-10	-1.58813e-10	-1.58203e-10	-1.8103e-10	-1.91895e-10
-1.47827e-10	-1.42334e-10	-1.46729e-10	-1.62354e-10	-1.47949e-10	-1.46484e-10	-1.41724e-10	-1.48437e-10		-1.4502e-10	-1.53931e-10	-1.41602e-10	-1.71387e-10	-1.58936e-10	-1.58447e-10	-1.80786e-10	-1.92017e-10
-1.48071e-10	-1.42212e-10	-1.46606e-10	-1.62842e-10	-1.46973e-10	-1.46851e-10	-1.41724e-10	-1.48193e-10		-1.45264e-10	-1.53687e-10	-1.41846e-10	-1.71265e-10	-1.59058e-10	-1.58447e-10	-1.80542e-10	-1.91895e-10
-1.48193e-10	-1.4209e-10	-1.46362e-10	-1.6333e-10	-1.45996e-10	-1.47217e-10	-1.41724e-10	-1.48071e-10		-1.45752e-10	-1.53442e-10	-1.4209e-10	-1.71143e-10	-1.59302e-10	-1.58447e-10	-1.80176e-10	-1.91772e-10
-1.48437e-10	-1.41968e-10	-1.46118e-10	-1.63818e-10	-1.4502e-10	-1.47705e-10	-1.41724e-10	-1.47949e-10		-1.46118e-10	-1.5332e-10	-1.42456e-10	-1.70898e-10	-1.59546e-10	-1.58447e-10	-1.7981e-10	-1.91528e-10
-1.48437e-10	-1.41846e-10	-1.45874e-10	-1.64307e-10	-1.44287e-10	-1.48437e-10	-1.41846e-10	-1.47827e-10		-1.46606e-10	-1.53198e-10	-1.427e-10	-1.7041e-10	-1.5979e-10	-1.58325e-10	-1.79443e-10	-1.91284e-10
-1.48437e-10	-1.41724e-10	-1.4563e-10	-1.64673e-10	-1.43799e-10	-1.49048e-10	-1.41846e-10	-1.47705e-10		-1.47095e-10	-1.53076e-10	-1.42822e-10	-1.70044e-10	-1.60034e-10	-1.58203e-10	-1.79077e-10	-1.90918e-10
-1.48315e-10	-1.41479e-10	-1.45386e-10	-1.65039e-10	-1.43433e-10	-1.4978e-10	-1.41968e-10	-1.47583e-10		-1.47583e-10	-1.52832e-10	-1.42944e-10	-1.69556e-10	-1.60156e-10	-1.58081e-10	-1.78589e-10	-1.90552e-10
-1.48071e-10	-1.41357e-10	-1.45142e-10	-1.65283e-10	-1.43311e-10	-1.50391e-10	-1.41968e-10	-1.47339e-10		-1.48071e-10	-1.52588e-10	-1.42944e-10	-1.69189e-10	-1.60034e-10	-1.57837e-10	-1.78223e-10	-1.90186e-10
-1.47827e-10	-1.41113e-10	-1.44897e-10	-1.65283e-10	-1.43433e-10	-1.50879e-10	-1.41968e-10	-1.47095e-10		-1.48682e-10	-1.52344e-10	-1.43066e-10	-1.68823e-10	-1.59912e-10	-1.57593e-10	-1.77978e-10	-1.89819e-10
-1.47339e-10	-1.40869e-10	-1.44775e-10	-1.65405e-10	-1.43555e-10	-1.51245e-10	-1.41968e-10	-1.46851e-10		-1.4917e-10	-1.521e-10	-1.43066e-10	-1.68579e-10	-1.59668e-10	-1.57471e-10	-1.77856e-10	-1.89331e-10
-1.46851e-10	-1.40625e-10	-1.44653e-10	-1.65405e-10	-1.43799e-10	-1.51489e-10	-1.41846e-10	-1.46362e-10		-1.49536e-10	-1.521e-10	-1.43188e-10	-1.68335e-10	-1.59302e-10	-1.57349e-10	-1.77978e-10	-1.88965e-10
-1.46362e-10	-1.40381e-10	-1.44531e-10	-1.65405e-10	-1.44043e-10	-1.51611e-10	-1.41968e-10	-1.45874e-10		-1.4978e-10	-1.51978e-10	-1.43188e-10	-1.68091e-10	-1.59058e-10	-1.57104e-10	-1.78223e-10	-1.88477e-10
-1.45874e-10	-1.40259e-10	-1.44287e-10	-1.65405e-10	-1.44409e-10	-1.51611e-10	-1.4209e-10	-1.45508e-10		-1.49902e-10	-1.52222e-10	-1.43311e-10	-1.67969e-10	-1.58691e-10	-1.56982e-10	-1.78467e-10	-1.87988e-10
-1.45386e-10	-1.40137e-10	-1.44043e-10	-1.65405e-10	-1.44775e-10	-1.51489e-10	-1.42334e-10	-1.4502e-10		-1.49902e-10	-1.52466e-10	-1.43555e-10	-1.67725e-10	-1.58447e-10	-1.56738e-10	-1.78711e-10	-1.875e-10
-1.44897e-10	-1.40137e-10	-1.43799e-10	-1.65527e-10	-1.4502e-10	-1.51245e-10	-1.42578e-10	-1.44653e-10		-1.49658e-10	-1.52954e-10	-1.43677e-10	-1.67358e-10	-1.58325e-10	-1.56616e-10	-1.78955e-10	-1.87134e-10
-1.44531e-10	-1.40137e-10	-1.43677e-10	-1.65649e-10	-1.45386e-10	-1.51001e-10	-1.42822e-10	-1.44287e-10		-1.49414e-10	-1.53442e-10	-1.43921e-10	-1.67114e-10	-1.58081e-10	-1.56494e-10	-1.79077e-10	-1.86768e-10
-1.44287e-10	-1.40381e-10	-1.43433e-10	-1.65771e-10	-1.4563e-10	-1.50757e-10	-1.42944e-10	-1.44043e-10		-1.48926e-10	-1.54053e-10	-1.44165e-10	-1.6687e-10	-1.57959e-10	-1.56494e-10	-1.79199e-10	-1.86401e-10
-1.44043e-10	-1.40625e-10	-1.43433e-10	-1.66138e-10	-1.45752e-10	-1.50513e-10	-1.42944e-10	-1.43921e-10		-1.48437e-10	-1.54541e-10	-1.44531e-10	-1.66626e-10	-1.57715e-10	-1.56372e-10	-1.79321e-10	-1.86157e-10
-1.43799e-10	-1.40991e-10	-1.43433e-10	-1.66382e-10	-1.45996e-10	-1.50146e-10	-1.43066e-10	-1.43921e-10		-1.48071e-10	-1.55029e-10	-1.44775e-10	-1.66504e-10	-1.57593e-10	-1.5625e-10	-1.79199e-10	-1.86035e-10
-1.43433e-10	-1.41479e-10	-1.43555e-10	-1.66626e-10	-1.46118e-10	-1.49902e-10	-1.42944e-10	-1.44043e-10		-1.47827e-10	-1.55395e-10	-1.45142e-10	-1.66504e-10	-1.57349e-10	-1.56128e-10	-1.79077e-10	-1.85913e-10
-1.43188e-10	-1.41846e-10	-1.43799e-10	-1.6687e-10	-1.46362e-10	-1.49536e-10	-1.427e-10	-1.44165e-10		-1.47461e-10	-1.5564e-10	-1.45508e-10	-1.66626e-10	-1.57104e-10	-1.56128e-10	-1.78955e-10	-1.85913e-10
-1.42944e-10	-1.42212e-10	-1.44165e-10	-1.66992e-10	-1.46362e-10	-1.4917e-10	-1.42456e-10	-1.44165e-10		-1.47217e-10	-1.55762e-10	-1.45874e-10	-1.66992e-10	-1.56738e-10	-1.56006e-10	-1.78711e-10	-1.85913e-10
-1.427e-10	-1.42456e-10	-1.44531e-10	-1.66992e-10	-1.46484e-10	-1.48804e-10	-1.4209e-10	-1.44287e-10		-1.46973e-10	-1.55884e-10	-1.4624e-10	-1.67358e-10	-1.56494e-10	-1.55884e-10	-1.78589e-10	-1.86035e-10
-1.42578e-10	-1.42822e-10	-1.44897e-10	-1.6687e-10	-1.46484e-10	-1.48437e-10	-1.41602e-10	-1.44043e-10		-1.46729e-10	-1.55884e-10	-1.46606e-10	-1.67969e-10	-1.5625e-10	-1.55884e-10	-1.78589e-10	-1.86035e-10
-1.42456e-10	-1.43188e-10	-1.45264e-10	-1.66626e-10	-1.46484e-10	-1.48193e-10	-1.41235e-10	-1.43799e-10		-1.46729e-10	-1.55884e-10	-1.46973e-10	-1.68701e-10	-1.56006e-10	-1.55762e-10	-1.78589e-10	-1.86035e-10
-1.42456e-10	-1.43555e-10	-1.45508e-10	-1.66382e-10	-1.46729e-10	-1.47827e-10	-1.40991e-10	-1.43311e-10		-1.46729e-10	-1.55762e-10	-1.47217e-10	-1.69434e-10	-1.56006e-10	-1.5564e-10	-1.78589e-10	-1.86157e-10
-1.42578e-10	-1.43921e-10	-1.45752e-10	-1.66138e-10	-1.46851e-10	-1.47583e-10	-1.40869e-10	-1.427e-10		-1.46973e-10	-1.5564e-10	-1.47461e-10	-1.70288e-10	-1.56006e-10	-1.55518e-10	-1.78589e-10	-1.86157e-10
-1.42822e-10	-1.44287e-10	-1.45752e-10	-1.65894e-10	-1.47095e-10	-1.47461e-10	-1.40747e-10	-1.42212e-10		-1.47095e-10	-1.55518e-10	-1.47705e-10	-1.71143e-10	-1.56128e-10	-1.5564e-10	-1.78833e-10	-1.86279e-10
-1.43066e-10	-1.44531e-10	-1.45752e-10	-1.65894e-10	-1.47461e-10	-1.47339e-10	-1.40869e-10	-1.41846e-10		-1.47339e-10	-1.55518e-10	-1.47949e-10	-1.71997e-10	-1.56372e-10	-1.5564e-10	-1.78955e-10	-1.86279e-10
-1.43433e-10	-1.44775e-10	-1.4563e-10	-1.65894e-10	-1.47705e-10	-1.47339e-10	-1.41113e-10	-1.41602e-10		-1.47705e-10	-1.5564e-10	-1.48315e-10	-1.72852e-10	-1.56738e-10	-1.5564e-10	-1.79199e-10	-1.86279e-10
-1.43677e-10	-1.4502e-10	-1.45508e-10	-1.66016e-10	-1.47949e-10	-1.47217e-10	-1.41357e-10	-1.41479e-10		-1.47949e-10	-1.55762e-10	-1.48682e-10	-1.73584e-10	-1.57104e-10	-1.55762e-10	-1.79321e-10	-1.86401e-10
-1.43921e-10	-1.45264e-10	-1.45386e-10	-1.66382e-10	-1.48071e-10	-1.47217e-10	-1.41846e-10	-1.41602e-10		-1.48071e-10	-1.56006e-10	-1.49048e-10	-1.74072e-10	-1.57593e-10	-1.55884e-10	-1.79321e-10	-1.86401e-10
-1.44043e-10	-1.45386e-10	-1.45264e-10	-1.66748e-10	-1.48315e-10	-1.47095e-10	-1.42334e-10	-1.41968e-10		-1.48193e-10	-1.5625e-10	-1.49414e-10	-1.74438e-10	-1.57959e-10	-1.55884e-10	-1.79443e-10	-1.86401e-10
-1.44043e-10	-1.45508e-10	-1.45264e-10	-1.67114e-10	-1.48437e-10	-1.47095e-10	-1.427e-10	-1.42334e-10		-1.48193e-10	-1.56616e-10	-1.49658e-10	-1.74683e-10	-1.58325e-10	-1.56006e-10	-1.79443e-10	-1.86279e-10
-1.44043e-10	-1.4563e-10	-1.45264e-10	-1.67603e-10	-1.48682e-10	-1.46973e-10	-1.42944e-10	-1.42944e-10		-1.48071e-10	-1.5686e-10	-1.49658e-10	-1.74927e-10	-1.58569e-10	-1.5625e-10	-1.79443e-10	-1.86279e-10
-1.43921e-10	-1.45752e-10	-1.45264e-10	-1.67969e-10	-1.48804e-10	-1.46973e-10	-1.43188e-10	-1.43677e-10		-1.47949e-10	-1.56982e-10	-1.49536e-10	-1.74927e-10	-1.58813e-10	-1.56372e-10	-1.79321e-10	-1.86035e-10
-1.43677e-10	-1.45752e-10	-1.45142e-10	-1.68335e-10	-1.48804e-10	-1.46973e-10	-1.43311e-10	-1.44409e-10		-1.47583e-10	-1.56982e-10	-1.4917e-10	-1.74805e-10	-1.58936e-10	-1.56616e-10	-1.79321e-10	-1.85913e-10
-1.43433e-10	-1.45874e-10	-1.45142e-10	-1.68579e-10	-1.48926e-10	-1.47095e-10	-1.43433e-10	-1.45142e-10		-1.47217e-10	-1.56982e-10	-1.48682e-10	-1.74561e-10	-1.58813e-10	-1.5686e-10	-1.79321e-10	-1.85669e-10
-1.43188e-10	-1.45874e-10	-1.45142e-10	-1.68701e-10	-1.48926e-10	-1.47339e-10	-1.43433e-10	-1.45874e-10		-1.46851e-10	-1.5686e-10	-1.48071e-10	-1.74438e-10	-1.58813e-10	-1.56982e-10	-1.79321e-10	-1.85547e-10
-1.42944e-10	-1.45874e-10	-1.45264e-10	-1.68701e-10	-1.48804e-10	-1.47461e-10	-1.43433e-10	-1.46484e-10		-1.46362e-10	-1.56738e-10	-1.47339e-10	-1.74194e-10	-1.58569e-10	-1.57104e-10	-1.79443e-10	-1.85425e-10
-1.42822e-10	-1.45752e-10	-1.45508e-10	-1.68579e-10	-1.48682e-10	-1.47705e-10	-1.43188e-10	-1.47095e-10		-1.45752e-10	-1.56494e-10	-1.46484e-10	-1.74072e-10	-1.58447e-10	-1.57104e-10	-1.79443e-10	-1.85303e-10
-1.427e-10	-1.45752e-10	-1.45752e-10	-1.68457e-10	-1.48437e-10	-1.48071e-10	-1.42822e-10	-1.47583e-10		-1.45142e-10	-1.56372e-10	-1.4563e-10	-1.7395e-10	-1.58325e-10	-1.57104e-10	-1.79443e-10	-1.85181e-10
-1.42822e-10	-1.45508e-10	-1.45874e-10	-1.68213e-10	-1.48193e-10	-1.4856e-10	-1.42456e-10	-1.48071e-10		-1.44531e-10	-1.5625e-10	-1.44775e-10	-1.73706e-10	-1.58081e-10	-1.56982e-10	-1.79443e-10	-1.85059e-10
-1.42944e-10	-1.45386e-10	-1.46118e-10	-1.67969e-10	-1.48071e-10	-1.48926e-10	-1.4209e-10	-1.48437e-10		-1.43799e-10	-1.56006e-10	-1.44043e-10	-1.73584e-10	-1.57837e-10	-1.5686e-10	-1.79443e-10	-1.84937e-10
-1.43188e-10	-1.45386e-10	-1.4624e-10	-1.67725e-10	-1.48071e-10	-1.49292e-10	-1.41724e-10	-1.48682e-10		-1.43188e-10	-1.55884e-10	-1.43188e-10	-1.7334e-10	-1.57471e-10	-1.56616e-10	-1.79443e-10	-1.84814e-10
-1.43433e-10	-1.45386e-10	-1.46362e-10	-1.67358e-10	-1.48071e-10	-1.49536e-10	-1.41602e-10	-1.48682e-10		-1.427e-10	-1.5564e-10	-1.42456e-10	-1.73096e-10	-1.56982e-10	-1.56616e-10	-1.79321e-10	-1.84814e-10
-1.43799e-10	-1.45508e-10	-1.46362e-10	-1.66992e-10	-1.48193e-10	-1.4978e-10	-1.41357e-10	-1.4856e-10		-1.42334e-10	-1.55518e-10	-1.41724e-10	-1.72729e-10	-1.56372e-10	-1.56494e-10	-1.79199e-10	-1.84814e-10
-1.44043e-10	-1.45752e-10	-1.46362e-10	-1.66626e-10	-1.48315e-10	-1.49902e-10	-1.41357e-10	-1.48315e-10		-1.4209e-10	-1.55273e-10	-1.41113e-10	-1.72241e-10	-1.55884e-10	-1.56494e-10	-1.78955e-10	-1.84814e-10
-1.44287e-10	-1.45996e-10	-1.46118e-10	-1.66382e-10	-1.48437e-10	-1.49902e-10	-1.41357e-10	-1.48071e-10		-1.41968e-10	-1.55029e-10	-1.40747e-10	-1.71631e-10	-1.55395e-10	-1.56616e-10	-1.78711e-10	-1.84814e-10
-1.44531e-10	-1.46362e-10	-1.45996e-10	-1.66138e-10	-1.4856e-10	-1.50024e-10	-1.41602e-10	-1.47583e-10		-1.4209e-10	-1.54907e-10	-1.40503e-10	-1.7102e-10	-1.54907e-10	-1.56616e-10	-1.78467e-10	-1.84814e-10
-1.44653e-10	-1.46851e-10	-1.45752e-10	-1.65894e-10	-1.48804e-10	-1.49902e-10	-1.41846e-10	-1.47339e-10		-1.42334e-10	-1.54663e-10	-1.40625e-10	-1.70532e-10	-1.54663e-10	-1.56738e-10	-1.78223e-10	-1.84937e-10
-1.44775e-10	-1.47217e-10	-1.4563e-10	-1.65649e-10	-1.49048e-10	-1.49658e-10	-1.4209e-10	-1.47095e-10		-1.427e-10	-1.54541e-10	-1.40747e-10	-1.69922e-10	-1.54419e-10	-1.5686e-10	-1.77856e-10	-1.84937e-10
-1.44897e-10	-1.47461e-10	-1.45386e-10	-1.65527e-10	-1.4917e-10	-1.49292e-10	-1.42456e-10	-1.46851e-10		-1.43066e-10	-1.54419e-10	-1.41113e-10	-1.69556e-10	-1.54297e-10	-1.56982e-10	-1.7749e-10	-1.84937e-10
-1.44897e-10	-1.47705e-10	-1.45264e-10	-1.65405e-10	-1.49292e-10	-1.48804e-10	-1.427e-10	-1.46851e-10		-1.43555e-10	-1.54297e-10	-1.41602e-10	-1.69189e-10	-1.54297e-10	-1.57104e-10	-1.77002e-10	-1.85059e-10
-1.44775e-10	-1.47705e-10	-1.45142e-10	-1.65405e-10	-1.49292e-10	-1.48315e-10	-1.42822e-10	-1.46729e-10		-1.44165e-10	-1.54175e-10	-1.4209e-10	-1.69067e-10	-1.54297e-10	-1.57104e-10	-1.76636e-10	-1.84937e-10
-1.44653e-10	-1.47583e-10	-1.4502e-10	-1.65283e-10	-1.49414e-10	-1.47949e-10	-1.43066e-10	-1.46606e-10		-1.44653e-10	-1.54053e-10	-1.42822e-10	-1.69067e-10	-1.54419e-10	-1.56982e-10	-1.7627e-10	-1.84937e-10
-1.44531e-10	-1.47217e-10	-1.44775e-10	-1.65161e-10	-1.49536e-10	-1.47583e-10	-1.43188e-10	-1.46606e-10		-1.45264e-10	-1.53809e-10	-1.43433e-10	-1.69067e-10	-1.54419e-10	-1.5686e-10	-1.75903e-10	-1.84814e-10
-1.44409e-10	-1.46729e-10	-1.44653e-10	-1.65039e-10	-1.49536e-10	-1.47217e-10	-1.43188e-10	-1.46484e-10		-1.45752e-10	-1.53564e-10	-1.44043e-10	-1.69434e-10	-1.54419e-10	-1.56738e-10	-1.75415e-10	-1.8457e-10
-1.44287e-10	-1.46118e-10	-1.44531e-10	-1.64673e-10	-1.49658e-10	-1.47095e-10	-1.43188e-10	-1.46484e-10		-1.4624e-10	-1.53076e-10	-1.44653e-10	-1.698e-10	-1.54175e-10	-1.56494e-10	-1.75171e-10	-1.84326e-10
-1.44165e-10	-1.45386e-10	-1.44287e-10	-1.64429e-10	-1.4978e-10	-1.47095e-10	-1.43188e-10	-1.46484e-10		-1.46729e-10	-1.52588e-10	-1.45142e-10	-1.7041e-10	-1.54053e-10	-1.56372e-10	-1.74805e-10	-1.84082e-10
-1.44043e-10	-1.44653e-10	-1.44165e-10	-1.64307e-10	-1.4978e-10	-1.47217e-10	-1.43311e-10	-1.46606e-10		-1.47217e-10	-1.51978e-10	-1.45508e-10	-1.71143e-10	-1.53809e-10	-1.56372e-10	-1.74438e-10	-1.8396e-10
-1.44043e-10	-1.44043e-10	-1.44165e-10	-1.64062e-10	-1.4978e-10	-1.47461e-10	-1.43188e-10	-1.46729e-10		-1.47583e-10	-1.51489e-10	-1.45752e-10	-1.71753e-10	-1.53687e-10	-1.56372e-10	-1.74072e-10	-1.83838e-10
-1.43921e-10	-1.43555e-10	-1.44043e-10	-1.6394e-10	-1.4978e-10	-1.47827e-10	-1.43188e-10	-1.46851e-10		-1.47949e-10	-1.51001e-10	-1.45874e-10	-1.72363e-10	-1.53564e-10	-1.5625e-10	-1.73828e-10	-1.83838e-10
-1.43921e-10	-1.43066e-10	-1.44043e-10	-1.63818e-10	-1.4978e-10	-1.48193e-10	-1.43188e-10	-1.47217e-10		-1.48193e-10	-1.50513e-10	-1.45996e-10	-1.72974e-10	-1.53564e-10	-1.56372e-10	-1.73706e-10	-1.83838e-10
-1.43921e-10	-1.42822e-10	-1.44043e-10	-1.63574e-10	-1.4978e-10	-1.4856e-10	-1.43311e-10	-1.47461e-10		-1.48315e-10	-1.50146e-10	-1.46118e-10	-1.73584e-10	-1.53442e-10	-1.56372e-10	-1.73828e-10	-1.84082e-10
-1.44043e-10	-1.427e-10	-1.44165e-10	-1.63452e-10	-1.49536e-10	-1.48926e-10	-1.43311e-10	-1.47705e-10		-1.48315e-10	-1.49902e-10	-1.4624e-10	-1.74194e-10	-1.53442e-10	-1.56494e-10	-1.7395e-10	-1.84448e-10
-1.44287e-10	-1.42822e-10	-1.44287e-10	-1.6333e-10	-1.49292e-10	-1.49292e-10	-1.43433e-10	-1.48071e-10		-1.48193e-10	-1.4978e-10	-1.46362e-10	-1.74805e-10	-1.53442e-10	-1.56616e-10	-1.74316e-10	-1.84814e-10
-1.44653e-10	-1.43066e-10	-1.44409e-10	-1.63208e-10	-1.48926e-10	-1.49536e-10	-1.43555e-10	-1.48315e-10		-1.48071e-10	-1.49658e-10	-1.46362e-10	-1.75415e-10	-1.53442e-10	-1.5686e-10	-1.74683e-10	-1.85181e-10
-1.4502e-10	-1.43311e-10	-1.44531e-10	-1.63086e-10	-1.48437e-10	-1.4978e-10	-1.43555e-10	-1.48437e-10		-1.47949e-10	-1.49536e-10	-1.46362e-10	-1.76025e-10	-1.53564e-10	-1.57104e-10	-1.75293e-10	-1.85669e-10
-1.45264e-10	-1.43677e-10	-1.44531e-10	-1.62964e-10	-1.47949e-10	-1.49902e-10	-1.43555e-10	-1.4856e-10		-1.47705e-10	-1.49414e-10	-1.4624e-10	-1.76636e-10	-1.53809e-10	-1.57471e-10	-1.76025e-10	-1.86035e-10
-1.45508e-10	-1.44043e-10	-1.44531e-10	-1.62842e-10	-1.47339e-10	-1.49902e-10	-1.43433e-10	-1.48804e-10		-1.47339e-10	-1.49414e-10	-1.46118e-10	-1.77124e-10	-1.53931e-10	-1.57837e-10	-1.77002e-10	-1.86401e-10
-1.4563e-10	-1.44409e-10	-1.44653e-10	-1.6272e-10	-1.46851e-10	-1.50024e-10	-1.43311e-10	-1.49048e-10		-1.46851e-10	-1.49414e-10	-1.45752e-10	-1.77612e-10	-1.54053e-10	-1.58203e-10	-1.77856e-10	-1.86645e-10
-1.4563e-10	-1.44531e-10	-1.44775e-10	-1.62476e-10	-1.46362e-10	-1.49902e-10	-1.43066e-10	-1.49292e-10		-1.4624e-10	-1.49414e-10	-1.45386e-10	-1.77856e-10	-1.54053e-10	-1.58569e-10	-1.78711e-10	-1.86768e-10
-1.4563e-10	-1.44653e-10	-1.44897e-10	-1.62231e-10	-1.46118e-10	-1.4978e-10	-1.42822e-10	-1.49536e-10		-1.45508e-10	-1.49414e-10	-1.44897e-10	-1.78101e-10	-1.53931e-10	-1.58813e-10	-1.79443e-10	-1.86768e-10
-1.45508e-10	-1.44653e-10	-1.45142e-10	-1.61987e-10	-1.45874e-10	-1.49658e-10	-1.42578e-10	-1.4978e-10		-1.44409e-10	-1.49292e-10	-1.44531e-10	-1.77978e-10	-1.53687e-10	-1.58936e-10	-1.80054e-10	-1.86645e-10
-1.45264e-10	-1.44531e-10	-1.45264e-10	-1.61621e-10	-1.45874e-10	-1.49414e-10	-1.42334e-10	-1.50024e-10		-1.43311e-10	-1.49048e-10	-1.44165e-10	-1.77734e-10	-1.53442e-10	-1.58936e-10	-1.8042e-10	-1.86523e-10
-1.4502e-10	-1.44409e-10	-1.4563e-10	-1.61377e-10	-1.45996e-10	-1.49292e-10	-1.41968e-10	-1.50146e-10		-1.42212e-10	-1.48804e-10	-1.43921e-10	-1.77368e-10	-1.52954e-10	-1.58936e-10	-1.80786e-10	-1.86279e-10
-1.44897e-10	-1.44287e-10	-1.45874e-10	-1.61011e-10	-1.4624e-10	-1.4917e-10	-1.41724e-10	-1.50391e-10		-1.41113e-10	-1.48437e-10	-1.43555e-10	-1.7688e-10	-1.52466e-10	-1.58813e-10	-1.80908e-10	-1.85913e-10
-1.44653e-10	-1.44165e-10	-1.4624e-10	-1.60645e-10	-1.46606e-10	-1.49048e-10	-1.41479e-10	-1.50391e-10		-1.40015e-10	-1.48071e-10	-1.43311e-10	-1.76392e-10	-1.51978e-10	-1.58691e-10	-1.80908e-10	-1.85547e-10
-1.44653e-10	-1.44165e-10	-1.46606e-10	-1.604e-10	-1.47095e-10	-1.48926e-10	-1.41113e-10	-1.50269e-10		-1.3916e-10	-1.47705e-10	-1.43066e-10	-1.75781e-10	-1.51489e-10	-1.58569e-10	-1.80664e-10	-1.85059e-10
-1.44409e-10	-1.44165e-10	-1.46851e-10	-1.60278e-10	-1.47583e-10	-1.48682e-10	-1.40869e-10	-1.50024e-10		-1.3855e-10	-1.47461e-10	-1.42944e-10	-1.75171e-10	-1.51123e-10	-1.58447e-10	-1.80298e-10	-1.84692e-10
-1.44287e-10	-1.44165e-10	-1.47095e-10	-1.60156e-10	-1.48315e-10	-1.48682e-10	-1.40747e-10	-1.49658e-10		-1.38062e-10	-1.47461e-10	-1.42944e-10	-1.74438e-10	-1.51123e-10	-1.58203e-10	-1.7981e-10	-1.84204e-10
-1.44165e-10	-1.44165e-10	-1.47217e-10	-1.60278e-10	-1.48926e-10	-1.4856e-10	-1.40503e-10	-1.49292e-10		-1.37939e-10	-1.47583e-10	-1.42944e-10	-1.73706e-10	-1.51245e-10	-1.58081e-10	-1.79199e-10	-1.8396e-10
-1.43921e-10	-1.44409e-10	-1.47217e-10	-1.60522e-10	-1.49536e-10	-1.48437e-10	-1.40381e-10	-1.48926e-10		-1.37939e-10	-1.47949e-10	-1.43066e-10	-1.72852e-10	-1.51489e-10	-1.57959e-10	-1.78467e-10	-1.8396e-10
-1.43799e-10	-1.44531e-10	-1.47095e-10	-1.61011e-10	-1.50024e-10	-1.48315e-10	-1.40381e-10	-1.48682e-10		-1.38184e-10	-1.48437e-10	-1.43188e-10	-1.72241e-10	-1.521e-10	-1.57837e-10	-1.77734e-10	-1.8396e-10
-1.43677e-10	-1.44531e-10	-1.46851e-10	-1.61621e-10	-1.50513e-10	-1.48193e-10	-1.40259e-10	-1.48437e-10		-1.38428e-10	-1.49048e-10	-1.43433e-10	-1.71509e-10	-1.5271e-10	-1.57715e-10	-1.77124e-10	-1.8396e-10
-1.43555e-10	-1.44531e-10	-1.46484e-10	-1.62354e-10	-1.50757e-10	-1.47949e-10	-1.40259e-10	-1.48193e-10		-1.38916e-10	-1.4978e-10	-1.43555e-10	-1.7102e-10	-1.53442e-10	-1.57593e-10	-1.76758e-10	-1.84082e-10
-1.43555e-10	-1.44531e-10	-1.46118e-10	-1.63208e-10	-1.50879e-10	-1.47827e-10	-1.40259e-10	-1.48193e-10		-1.39404e-10	-1.50513e-10	-1.43555e-10	-1.70532e-10	-1.54175e-10	-1.57471e-10	-1.76392e-10	-1.84082e-10
-1.43433e-10	-1.44531e-10	-1.45752e-10	-1.64185e-10	-1.50879e-10	-1.47705e-10	-1.40259e-10	-1.48193e-10		-1.40015e-10	-1.51245e-10	-1.43677e-10	-1.70288e-10	-1.55029e-10	-1.57349e-10	-1.7627e-10	-1.84082e-10
-1.43311e-10	-1.44653e-10	-1.4563e-10	-1.65161e-10	-1.50879e-10	-1.47705e-10	-1.40381e-10	-1.48315e-10		-1.40747e-10	-1.51855e-10	-1.43799e-10	-1.70166e-10	-1.55762e-10	-1.57349e-10	-1.76392e-10	-1.84082e-10
-1.43188e-10	-1.44775e-10	-1.45508e-10	-1.66138e-10	-1.50635e-10	-1.47827e-10	-1.40503e-10	-1.48437e-10		-1.41357e-10	-1.52466e-10	-1.43799e-10	-1.70166e-10	-1.56494e-10	-1.57227e-10	-1.76514e-10	-1.84082e-10
-1.42944e-10	-1.44897e-10	-1.45386e-10	-1.67114e-10	-1.50391e-10	-1.47827e-10	-1.40747e-10	-1.4856e-10		-1.4209e-10	-1.53076e-10	-1.43799e-10	-1.70166e-10	-1.56982e-10	-1.57104e-10	-1.76636e-10	-1.8396e-10
-1.42822e-10	-1.4502e-10	-1.45386e-10	-1.67969e-10	-1.50024e-10	-1.47949e-10	-1.40869e-10	-1.48682e-10		-1.42578e-10	-1.53442e-10	-1.43799e-10	-1.70166e-10	-1.57471e-10	-1.5686e-10	-1.7688e-10	-1.83838e-10
-1.427e-10	-1.45142e-10	-1.45264e-10	-1.68701e-10	-1.49536e-10	-1.48071e-10	-1.41113e-10	-1.48804e-10		-1.43188e-10	-1.53809e-10	-1.43555e-10	-1.70044e-10	-1.57837e-10	-1.56494e-10	-1.77002e-10	-1.83472e-10
-1.42578e-10	-1.45264e-10	-1.45142e-10	-1.69312e-10	-1.49048e-10	-1.48193e-10	-1.41479e-10	-1.48804e-10		-1.43555e-10	-1.54053e-10	-1.43433e-10	-1.698e-10	-1.57959e-10	-1.56128e-10	-1.77002e-10	-1.83105e-10
-1.42578e-10	-1.45142e-10	-1.44897e-10	-1.69678e-10	-1.48315e-10	-1.48193e-10	-1.41724e-10	-1.48804e-10		-1.43921e-10	-1.54175e-10	-1.43066e-10	-1.69556e-10	-1.57959e-10	-1.55762e-10	-1.77002e-10	-1.82739e-10
-1.427e-10	-1.45142e-10	-1.44531e-10	-1.698e-10	-1.47705e-10	-1.48193e-10	-1.41968e-10	-1.48682e-10		-1.44165e-10	-1.54297e-10	-1.42822e-10	-1.69312e-10	-1.57837e-10	-1.55395e-10	-1.7688e-10	-1.82129e-10
-1.43066e-10	-1.44897e-10	-1.44165e-10	-1.69678e-10	-1.47217e-10	-1.48193e-10	-1.42334e-10	-1.4856e-10		-1.44287e-10	-1.54297e-10	-1.42578e-10	-1.68945e-10	-1.57471e-10	-1.54907e-10	-1.76758e-10	-1.81641e-10
-1.43433e-10	-1.44775e-10	-1.43555e-10	-1.69312e-10	-1.46606e-10	-1.48193e-10	-1.42456e-10	-1.48437e-10		-1.44409e-10	-1.54297e-10	-1.42334e-10	-1.68823e-10	-1.57227e-10	-1.54663e-10	-1.76514e-10	-1.8103e-10
-1.43799e-10	-1.44531e-10	-1.42944e-10	-1.68945e-10	-1.46118e-10	-1.48193e-10	-1.427e-10	-1.48193e-10		-1.44653e-10	-1.54175e-10	-1.42212e-10	-1.68701e-10	-1.56982e-10	-1.54419e-10	-1.7627e-10	-1.80542e-10
-1.44287e-10	-1.44409e-10	-1.42334e-10	-1.68579e-10	-1.45874e-10	-1.48193e-10	-1.42822e-10	-1.48071e-10		-1.44775e-10	-1.54175e-10	-1.42334e-10	-1.68701e-10	-1.5686e-10	-1.54175e-10	-1.76147e-10	-1.80054e-10
-1.44653e-10	-1.44287e-10	-1.41724e-10	-1.68213e-10	-1.4563e-10	-1.48315e-10	-1.42822e-10	-1.47949e-10		-1.44897e-10	-1.54053e-10	-1.42456e-10	-1.68823e-10	-1.5686e-10	-1.54053e-10	-1.76147e-10	-1.79687e-10
-1.4502e-10	-1.44287e-10	-1.41235e-10	-1.67969e-10	-1.45386e-10	-1.48315e-10	-1.42944e-10	-1.47705e-10		-1.4502e-10	-1.53809e-10	-1.427e-10	-1.68945e-10	-1.56982e-10	-1.53931e-10	-1.76147e-10	-1.79321e-10
-1.45142e-10	-1.44409e-10	-1.40869e-10	-1.67725e-10	-1.45386e-10	-1.48437e-10	-1.42944e-10	-1.47461e-10		-1.45142e-10	-1.53687e-10	-1.42944e-10	-1.69189e-10	-1.57227e-10	-1.53931e-10	-1.7627e-10	-1.79199e-10
-1.45386e-10	-1.44653e-10	-1.40747e-10	-1.67603e-10	-1.45508e-10	-1.48682e-10	-1.42944e-10	-1.47095e-10		-1.45142e-10	-1.53442e-10	-1.43188e-10	-1.69434e-10	-1.57471e-10	-1.53809e-10	-1.76392e-10	-1.79077e-10
-1.45508e-10	-1.4502e-10	-1.40747e-10	-1.67603e-10	-1.4563e-10	-1.48926e-10	-1.42944e-10	-1.46851e-10		-1.45386e-10	-1.53198e-10	-1.43433e-10	-1.69678e-10	-1.57715e-10	-1.53687e-10	-1.76636e-10	-1.79199e-10
-1.4563e-10	-1.45264e-10	-1.40747e-10	-1.67603e-10	-1.45996e-10	-1.4917e-10	-1.43066e-10	-1.46484e-10		-1.45508e-10	-1.52954e-10	-1.43677e-10	-1.698e-10	-1.57959e-10	-1.53442e-10	-1.77002e-10	-1.79321e-10
-1.45752e-10	-1.4563e-10	-1.40991e-10	-1.67603e-10	-1.46362e-10	-1.49536e-10	-1.43066e-10	-1.4624e-10		-1.4563e-10	-1.52588e-10	-1.43799e-10	-1.698e-10	-1.58081e-10	-1.52954e-10	-1.77246e-10	-1.79565e-10
-1.45874e-10	-1.45996e-10	-1.41357e-10	-1.67725e-10	-1.46851e-10	-1.4978e-10	-1.42944e-10	-1.45996e-10		-1.45874e-10	-1.52466e-10	-1.43677e-10	-1.69922e-10	-1.58203e-10	-1.52466e-10	-1.7749e-10	-1.79932e-10
-1.45996e-10	-1.46362e-10	-1.41724e-10	-1.67847e-10	-1.47339e-10	-1.50146e-10	-1.42822e-10	-1.45752e-10		-1.45996e-10	-1.52222e-10	-1.43555e-10	-1.70044e-10	-1.58203e-10	-1.51978e-10	-1.77734e-10	-1.80542e-10
-1.4624e-10	-1.46729e-10	-1.42212e-10	-1.67969e-10	-1.47949e-10	-1.50391e-10	-1.427e-10	-1.4563e-10		-1.46118e-10	-1.521e-10	-1.43433e-10	-1.70288e-10	-1.58203e-10	-1.51489e-10	-1.77856e-10	-1.81152e-10
-1.46484e-10	-1.46973e-10	-1.42456e-10	-1.67969e-10	-1.48437e-10	-1.50635e-10	-1.42578e-10	-1.4563e-10		-1.46118e-10	-1.51978e-10	-1.43188e-10	-1.70532e-10	-1.57959e-10	-1.51001e-10	-1.77856e-10	-1.81763e-10
-1.46606e-10	-1.47339e-10	-1.42822e-10	-1.67969e-10	-1.49048e-10	-1.50757e-10	-1.42212e-10	-1.45508e-10		-1.4624e-10	-1.51855e-10	-1.43188e-10	-1.70898e-10	-1.57715e-10	-1.50635e-10	-1.77612e-10	-1.82495e-10
-1.46851e-10	-1.47583e-10	-1.43066e-10	-1.67969e-10	-1.49536e-10	-1.50879e-10	-1.41968e-10	-1.45508e-10		-1.4624e-10	-1.51733e-10	-1.43066e-10	-1.71387e-10	-1.57349e-10	-1.50513e-10	-1.77368e-10	-1.83105e-10
-1.46973e-10	-1.47705e-10	-1.43433e-10	-1.67847e-10	-1.50146e-10	-1.50879e-10	-1.41602e-10	-1.4563e-10		-1.4624e-10	-1.51611e-10	-1.43188e-10	-1.71875e-10	-1.56982e-10	-1.50513e-10	-1.77002e-10	-1.83716e-10
-1.46973e-10	-1.47705e-10	-1.43555e-10	-1.67847e-10	-1.50635e-10	-1.50757e-10	-1.41235e-10	-1.45752e-10		-1.46118e-10	-1.51611e-10	-1.43188e-10	-1.72241e-10	-1.56616e-10	-1.50879e-10	-1.76514e-10	-1.84082e-10
-1.46851e-10	-1.47583e-10	-1.43799e-10	-1.67847e-10	-1.51001e-10	-1.50635e-10	-1.40991e-10	-1.45996e-10		-1.45996e-10	-1.51611e-10	-1.43433e-10	-1.72607e-10	-1.56372e-10	-1.51367e-10	-1.75903e-10	-1.84448e-10
-1.46729e-10	-1.47339e-10	-1.43921e-10	-1.67725e-10	-1.51367e-10	-1.50513e-10	-1.40625e-10	-1.4624e-10		-1.4563e-10	-1.51611e-10	-1.43433e-10	-1.72852e-10	-1.56006e-10	-1.51855e-10	-1.75415e-10	-1.8457e-10
-1.46606e-10	-1.46973e-10	-1.44043e-10	-1.67603e-10	-1.51733e-10	-1.50391e-10	-1.40381e-10	-1.46729e-10		-1.45264e-10	-1.51611e-10	-1.43433e-10	-1.73096e-10	-1.55762e-10	-1.52588e-10	-1.74805e-10	-1.8457e-10
-1.46362e-10	-1.46484e-10	-1.44043e-10	-1.6748e-10	-1.51855e-10	-1.50391e-10	-1.40259e-10	-1.46973e-10		-1.44653e-10	-1.51611e-10	-1.43433e-10	-1.73096e-10	-1.5564e-10	-1.53198e-10	-1.74316e-10	-1.84448e-10
-1.46118e-10	-1.45996e-10	-1.44043e-10	-1.67236e-10	-1.51978e-10	-1.50391e-10	-1.40015e-10	-1.47339e-10		-1.43799e-10	-1.51611e-10	-1.43188e-10	-1.72974e-10	-1.5564e-10	-1.53809e-10	-1.73828e-10	-1.84204e-10
-1.45874e-10	-1.4563e-10	-1.44165e-10	-1.67114e-10	-1.521e-10	-1.50269e-10	-1.3977e-10	-1.47705e-10		-1.43066e-10	-1.51611e-10	-1.42822e-10	-1.72729e-10	-1.5564e-10	-1.54419e-10	-1.73462e-10	-1.83716e-10
-1.45752e-10	-1.45508e-10	-1.44165e-10	-1.6687e-10	-1.521e-10	-1.50269e-10	-1.39648e-10	-1.48071e-10		-1.42212e-10	-1.51733e-10	-1.42456e-10	-1.72485e-10	-1.55762e-10	-1.54907e-10	-1.73096e-10	-1.8335e-10
-1.45752e-10	-1.45386e-10	-1.44165e-10	-1.66626e-10	-1.51978e-10	-1.50269e-10	-1.39526e-10	-1.48437e-10		-1.41357e-10	-1.51978e-10	-1.4209e-10	-1.72241e-10	-1.55762e-10	-1.55395e-10	-1.72729e-10	-1.82861e-10
-1.45996e-10	-1.45508e-10	-1.44287e-10	-1.6626e-10	-1.51855e-10	-1.50269e-10	-1.39404e-10	-1.48682e-10		-1.40503e-10	-1.52344e-10	-1.41724e-10	-1.71875e-10	-1.55762e-10	-1.55762e-10	-1.72485e-10	-1.82373e-10
-1.4624e-10	-1.4563e-10	-1.44287e-10	-1.66016e-10	-1.51489e-10	-1.50269e-10	-1.39282e-10	-1.48804e-10		-1.3977e-10	-1.5271e-10	-1.41479e-10	-1.71387e-10	-1.55762e-10	-1.56006e-10	-1.72363e-10	-1.82007e-10
-1.46606e-10	-1.45996e-10	-1.44409e-10	-1.65894e-10	-1.51245e-10	-1.50269e-10	-1.3916e-10	-1.48926e-10		-1.39282e-10	-1.52832e-10	-1.41357e-10	-1.70898e-10	-1.55762e-10	-1.56128e-10	-1.72241e-10	-1.81641e-10
-1.47095e-10	-1.46362e-10	-1.44409e-10	-1.65771e-10	-1.50879e-10	-1.50269e-10	-1.3916e-10	-1.48926e-10		-1.38794e-10	-1.52954e-10	-1.41357e-10	-1.7041e-10	-1.5564e-10	-1.56128e-10	-1.72119e-10	-1.81396e-10
-1.47461e-10	-1.46729e-10	-1.44531e-10	-1.65527e-10	-1.50391e-10	-1.50269e-10	-1.3916e-10	-1.48804e-10		-1.3855e-10	-1.5271e-10	-1.41479e-10	-1.70044e-10	-1.5564e-10	-1.56006e-10	-1.71997e-10	-1.81274e-10
-1.47705e-10	-1.46973e-10	-1.44653e-10	-1.65405e-10	-1.50024e-10	-1.50269e-10	-1.3916e-10	-1.4856e-10		-1.38428e-10	-1.52466e-10	-1.41724e-10	-1.69678e-10	-1.55518e-10	-1.55762e-10	-1.71875e-10	-1.81274e-10
-1.48071e-10	-1.47095e-10	-1.44897e-10	-1.65283e-10	-1.49536e-10	-1.50146e-10	-1.3916e-10	-1.48193e-10		-1.38428e-10	-1.51978e-10	-1.41968e-10	-1.69678e-10	-1.55518e-10	-1.55273e-10	-1.71753e-10	-1.81396e-10
-1.48193e-10	-1.47095e-10	-1.45142e-10	-1.65161e-10	-1.49048e-10	-1.50146e-10	-1.39404e-10	-1.47705e-10		-1.3855e-10	-1.51489e-10	-1.42212e-10	-1.69678e-10	-1.55395e-10	-1.54785e-10	-1.71753e-10	-1.81396e-10
-1.48193e-10	-1.46973e-10	-1.45264e-10	-1.65039e-10	-1.48682e-10	-1.50024e-10	-1.39893e-10	-1.47217e-10		-1.38916e-10	-1.51001e-10	-1.42456e-10	-1.69922e-10	-1.55395e-10	-1.54175e-10	-1.71753e-10	-1.81519e-10
-1.48193e-10	-1.46729e-10	-1.45386e-10	-1.64917e-10	-1.4856e-10	-1.4978e-10	-1.40381e-10	-1.46729e-10		-1.39282e-10	-1.50391e-10	-1.42578e-10	-1.70288e-10	-1.55273e-10	-1.53687e-10	-1.71875e-10	-1.81519e-10
-1.48071e-10	-1.46362e-10	-1.45386e-10	-1.64795e-10	-1.48437e-10	-1.49536e-10	-1.40991e-10	-1.46118e-10		-1.39648e-10	-1.49902e-10	-1.427e-10	-1.70654e-10	-1.55029e-10	-1.53198e-10	-1.72119e-10	-1.81396e-10
-1.47949e-10	-1.45996e-10	-1.45386e-10	-1.64795e-10	-1.48437e-10	-1.49292e-10	-1.41724e-10	-1.45752e-10		-1.39893e-10	-1.49414e-10	-1.42578e-10	-1.7102e-10	-1.54907e-10	-1.52954e-10	-1.72363e-10	-1.81396e-10
-1.47949e-10	-1.45508e-10	-1.45142e-10	-1.64795e-10	-1.48437e-10	-1.49048e-10	-1.42456e-10	-1.45386e-10		-1.40137e-10	-1.49048e-10	-1.42456e-10	-1.71387e-10	-1.54663e-10	-1.5271e-10	-1.72485e-10	-1.81396e-10
-1.47949e-10	-1.45142e-10	-1.44897e-10	-1.64673e-10	-1.48437e-10	-1.48926e-10	-1.43188e-10	-1.45264e-10		-1.40503e-10	-1.48804e-10	-1.42212e-10	-1.71753e-10	-1.54419e-10	-1.5271e-10	-1.72729e-10	-1.81274e-10
-1.48071e-10	-1.44775e-10	-1.44531e-10	-1.64673e-10	-1.4856e-10	-1.48804e-10	-1.43799e-10	-1.45264e-10		-1.40747e-10	-1.48804e-10	-1.41968e-10	-1.71875e-10	-1.54175e-10	-1.52954e-10	-1.72974e-10	-1.81152e-10
-1.48193e-10	-1.44409e-10	-1.44165e-10	-1.64673e-10	-1.48682e-10	-1.48682e-10	-1.44409e-10	-1.45264e-10		-1.40991e-10	-1.48926e-10	-1.41724e-10	-1.72119e-10	-1.54053e-10	-1.53198e-10	-1.73096e-10	-1.81152e-10
-1.4856e-10	-1.44043e-10	-1.43799e-10	-1.64551e-10	-1.48804e-10	-1.48682e-10	-1.44897e-10	-1.45508e-10		-1.41357e-10	-1.4917e-10	-1.41479e-10	-1.72241e-10	-1.54053e-10	-1.53687e-10	-1.73218e-10	-1.81152e-10
-1.48804e-10	-1.43799e-10	-1.43555e-10	-1.64307e-10	-1.48926e-10	-1.48682e-10	-1.45142e-10	-1.45752e-10		-1.41724e-10	-1.49658e-10	-1.41357e-10	-1.72363e-10	-1.54053e-10	-1.54175e-10	-1.73096e-10	-1.81152e-10
-1.4917e-10	-1.43555e-10	-1.43433e-10	-1.6394e-10	-1.4917e-10	-1.4856e-10	-1.45264e-10	-1.4624e-10		-1.4209e-10	-1.50146e-10	-1.41357e-10	-1.72607e-10	-1.54175e-10	-1.54663e-10	-1.73096e-10	-1.8103e-10
-1.49536e-10	-1.43188e-10	-1.43311e-10	-1.63452e-10	-1.49292e-10	-1.48437e-10	-1.45264e-10	-1.46729e-10		-1.42456e-10	-1.50757e-10	-1.41479e-10	-1.72852e-10	-1.54297e-10	-1.55151e-10	-1.73096e-10	-1.80908e-10
-1.49902e-10	-1.43066e-10	-1.43433e-10	-1.62964e-10	-1.49414e-10	-1.48071e-10	-1.45142e-10	-1.47095e-10		-1.42944e-10	-1.51489e-10	-1.41602e-10	-1.73096e-10	-1.54541e-10	-1.5564e-10	-1.72974e-10	-1.80786e-10
-1.50269e-10	-1.42944e-10	-1.43555e-10	-1.62598e-10	-1.49536e-10	-1.47827e-10	-1.44897e-10	-1.47461e-10		-1.43433e-10	-1.52222e-10	-1.41602e-10	-1.7334e-10	-1.54785e-10	-1.56006e-10	-1.72974e-10	-1.8042e-10
-1.50513e-10	-1.42944e-10	-1.43799e-10	-1.62109e-10	-1.49536e-10	-1.47461e-10	-1.44653e-10	-1.47705e-10		-1.43921e-10	-1.52832e-10	-1.41846e-10	-1.73706e-10	-1.55151e-10	-1.56372e-10	-1.72974e-10	-1.80176e-10
-1.50757e-10	-1.43066e-10	-1.43921e-10	-1.61865e-10	-1.49658e-10	-1.47095e-10	-1.44409e-10	-1.47827e-10		-1.44409e-10	-1.53442e-10	-1.41968e-10	-1.73828e-10	-1.55518e-10	-1.56738e-10	-1.72974e-10	-1.7981e-10
-1.51001e-10	-1.43188e-10	-1.44043e-10	-1.61621e-10	-1.49536e-10	-1.46606e-10	-1.44165e-10	-1.47949e-10		-1.44897e-10	-1.53931e-10	-1.4209e-10	-1.7395e-10	-1.55884e-10	-1.57227e-10	-1.72852e-10	-1.79565e-10
-1.51123e-10	-1.43311e-10	-1.44165e-10	-1.61499e-10	-1.49536e-10	-1.4624e-10	-1.43921e-10	-1.47949e-10		-1.45264e-10	-1.54297e-10	-1.42212e-10	-1.73828e-10	-1.56128e-10	-1.57593e-10	-1.72974e-10	-1.79321e-10
-1.51123e-10	-1.43555e-10	-1.44165e-10	-1.61377e-10	-1.49414e-10	-1.45874e-10	-1.43555e-10	-1.48071e-10		-1.45752e-10	-1.54541e-10	-1.42456e-10	-1.73584e-10	-1.56372e-10	-1.57959e-10	-1.73096e-10	-1.79077e-10
-1.51123e-10	-1.43921e-10	-1.44287e-10	-1.61499e-10	-1.49292e-10	-1.4563e-10	-1.43311e-10	-1.48193e-10		-1.46118e-10	-1.54419e-10	-1.42578e-10	-1.73218e-10	-1.56616e-10	-1.58325e-10	-1.73218e-10	-1.79077e-10
-1.51123e-10	-1.44165e-10	-1.44409e-10	-1.61621e-10	-1.4917e-10	-1.45386e-10	-1.42944e-10	-1.48315e-10		-1.46484e-10	-1.54175e-10	-1.42822e-10	-1.72485e-10	-1.5686e-10	-1.58691e-10	-1.73462e-10	-1.79199e-10
-1.51123e-10	-1.44531e-10	-1.44531e-10	-1.61743e-10	-1.48926e-10	-1.45142e-10	-1.42578e-10	-1.48437e-10		-1.46851e-10	-1.53687e-10	-1.43066e-10	-1.71753e-10	-1.5686e-10	-1.59058e-10	-1.73706e-10	-1.79321e-10
-1.51001e-10	-1.44775e-10	-1.44775e-10	-1.61865e-10	-1.48804e-10	-1.4502e-10	-1.42212e-10	-1.4856e-10		-1.46973e-10	-1.53076e-10	-1.43311e-10	-1.70776e-10	-1.5686e-10	-1.59424e-10	-1.7395e-10	-1.79687e-10
-1.50757e-10	-1.4502e-10	-1.4502e-10	-1.61987e-10	-1.4856e-10	-1.4502e-10	-1.41724e-10	-1.4856e-10		-1.47095e-10	-1.52466e-10	-1.43555e-10	-1.698e-10	-1.56738e-10	-1.59546e-10	-1.74194e-10	-1.79932e-10
-1.50513e-10	-1.45264e-10	-1.45264e-10	-1.61987e-10	-1.4856e-10	-1.4502e-10	-1.41357e-10	-1.4856e-10		-1.47095e-10	-1.51855e-10	-1.43555e-10	-1.68945e-10	-1.56616e-10	-1.59668e-10	-1.74316e-10	-1.80298e-10
-1.50024e-10	-1.45386e-10	-1.45386e-10	-1.61987e-10	-1.4856e-10	-1.4502e-10	-1.41113e-10	-1.48437e-10		-1.47095e-10	-1.51489e-10	-1.43677e-10	-1.68091e-10	-1.56372e-10	-1.59546e-10	-1.74194e-10	-1.80664e-10
-1.49658e-10	-1.45508e-10	-1.45508e-10	-1.61987e-10	-1.4856e-10	-1.4502e-10	-1.40869e-10	-1.48193e-10		-1.46973e-10	-1.51367e-10	-1.43677e-10	-1.67358e-10	-1.5625e-10	-1.59302e-10	-1.74194e-10	-1.80908e-10
-1.49292e-10	-1.45508e-10	-1.4563e-10	-1.62109e-10	-1.48804e-10	-1.4502e-10	-1.40625e-10	-1.47949e-10		-1.46729e-10	-1.51367e-10	-1.43677e-10	-1.6687e-10	-1.56128e-10	-1.59058e-10	-1.74072e-10	-1.8103e-10
-1.48804e-10	-1.45508e-10	-1.4563e-10	-1.62231e-10	-1.48926e-10	-1.4502e-10	-1.40625e-10	-1.47827e-10		-1.46606e-10	-1.51489e-10	-1.43555e-10	-1.66504e-10	-1.56006e-10	-1.58569e-10	-1.73828e-10	-1.8103e-10
-1.48437e-10	-1.45386e-10	-1.4563e-10	-1.62354e-10	-1.4917e-10	-1.44775e-10	-1.40625e-10	-1.47705e-10		-1.46362e-10	-1.51733e-10	-1.43555e-10	-1.66382e-10	-1.55884e-10	-1.58081e-10	-1.73584e-10	-1.8103e-10
-1.48193e-10	-1.45386e-10	-1.45508e-10	-1.62476e-10	-1.49414e-10	-1.44653e-10	-1.40747e-10	-1.47583e-10		-1.46118e-10	-1.51855e-10	-1.43433e-10	-1.66504e-10	-1.56006e-10	-1.57593e-10	-1.7334e-10	-1.8103e-10
-1.48071e-10	-1.45264e-10	-1.45386e-10	-1.6272e-10	-1.49658e-10	-1.44409e-10	-1.40869e-10	-1.47583e-10		-1.45752e-10	-1.521e-10	-1.43433e-10	-1.66626e-10	-1.56128e-10	-1.56982e-10	-1.73096e-10	-1.80908e-10
-1.48071e-10	-1.45264e-10	-1.45264e-10	-1.63086e-10	-1.50024e-10	-1.44165e-10	-1.41113e-10	-1.47461e-10		-1.45386e-10	-1.52344e-10	-1.43433e-10	-1.6687e-10	-1.5625e-10	-1.56494e-10	-1.72852e-10	-1.80786e-10
-1.48193e-10	-1.45142e-10	-1.4502e-10	-1.6333e-10	-1.50513e-10	-1.44043e-10	-1.41479e-10	-1.47461e-10		-1.44897e-10	-1.52466e-10	-1.43433e-10	-1.67236e-10	-1.56372e-10	-1.56006e-10	-1.72729e-10	-1.80542e-10
-1.48437e-10	-1.45142e-10	-1.4502e-10	-1.63696e-10	-1.51001e-10	-1.44043e-10	-1.41968e-10	-1.47339e-10		-1.44531e-10	-1.5271e-10	-1.43433e-10	-1.6748e-10	-1.56494e-10	-1.55518e-10	-1.72729e-10	-1.80176e-10
-1.48804e-10	-1.4502e-10	-1.44897e-10	-1.64062e-10	-1.51611e-10	-1.44043e-10	-1.42334e-10	-1.47339e-10		-1.44043e-10	-1.52954e-10	-1.43433e-10	-1.67725e-10	-1.56494e-10	-1.55151e-10	-1.72729e-10	-1.7981e-10
-1.49292e-10	-1.4502e-10	-1.4502e-10	-1.64429e-10	-1.51978e-10	-1.44165e-10	-1.42822e-10	-1.47217e-10		-1.43677e-10	-1.53198e-10	-1.43433e-10	-1.67847e-10	-1.56494e-10	-1.54907e-10	-1.72852e-10	-1.79443e-10
-1.49658e-10	-1.44897e-10	-1.45142e-10	-1.64795e-10	-1.52344e-10	-1.44287e-10	-1.43066e-10	-1.47217e-10		-1.43555e-10	-1.53442e-10	-1.43311e-10	-1.67969e-10	-1.56494e-10	-1.54663e-10	-1.73096e-10	-1.79077e-10
-1.50146e-10	-1.44897e-10	-1.45264e-10	-1.65161e-10	-1.52588e-10	-1.44531e-10	-1.43311e-10	-1.47095e-10		-1.43433e-10	-1.53687e-10	-1.43188e-10	-1.68091e-10	-1.56372e-10	-1.54419e-10	-1.73462e-10	-1.78711e-10
-1.50513e-10	-1.44897e-10	-1.45386e-10	-1.65527e-10	-1.5271e-10	-1.44653e-10	-1.43433e-10	-1.47095e-10		-1.43555e-10	-1.53931e-10	-1.43066e-10	-1.68091e-10	-1.56372e-10	-1.54297e-10	-1.73706e-10	-1.78467e-10
-1.50757e-10	-1.4502e-10	-1.45508e-10	-1.65771e-10	-1.5271e-10	-1.44897e-10	-1.43433e-10	-1.47217e-10		-1.43921e-10	-1.54053e-10	-1.42944e-10	-1.68091e-10	-1.5625e-10	-1.54175e-10	-1.7395e-10	-1.78223e-10
-1.51001e-10	-1.45142e-10	-1.45752e-10	-1.65894e-10	-1.5271e-10	-1.4502e-10	-1.43433e-10	-1.47339e-10		-1.44409e-10	-1.54053e-10	-1.42822e-10	-1.68091e-10	-1.5625e-10	-1.53931e-10	-1.74194e-10	-1.78101e-10
-1.51245e-10	-1.45264e-10	-1.46118e-10	-1.66016e-10	-1.52588e-10	-1.45264e-10	-1.43311e-10	-1.47705e-10		-1.44897e-10	-1.54053e-10	-1.42822e-10	-1.68091e-10	-1.56128e-10	-1.53809e-10	-1.74438e-10	-1.77978e-10
-1.51367e-10	-1.45264e-10	-1.46362e-10	-1.65894e-10	-1.52466e-10	-1.45508e-10	-1.43188e-10	-1.48071e-10		-1.45386e-10	-1.53931e-10	-1.42944e-10	-1.68091e-10	-1.56128e-10	-1.53564e-10	-1.74683e-10	-1.78101e-10
-1.51367e-10	-1.45386e-10	-1.46729e-10	-1.65894e-10	-1.52222e-10	-1.45752e-10	-1.43188e-10	-1.48682e-10		-1.45752e-10	-1.53931e-10	-1.42944e-10	-1.68091e-10	-1.5625e-10	-1.53198e-10	-1.74927e-10	-1.78223e-10
-1.51489e-10	-1.45386e-10	-1.47095e-10	-1.65771e-10	-1.51978e-10	-1.45874e-10	-1.43066e-10	-1.4917e-10		-1.45996e-10	-1.53809e-10	-1.42944e-10	-1.68091e-10	-1.56372e-10	-1.52954e-10	-1.75171e-10	-1.78345e-10
-1.51489e-10	-1.45386e-10	-1.47461e-10	-1.65527e-10	-1.51733e-10	-1.45996e-10	-1.42944e-10	-1.4978e-10		-1.4624e-10	-1.53687e-10	-1.42944e-10	-1.68091e-10	-1.56372e-10	-1.52588e-10	-1.75293e-10	-1.78467e-10
-1.51489e-10	-1.45386e-10	-1.47705e-10	-1.65405e-10	-1.51489e-10	-1.4624e-10	-1.42944e-10	-1.50269e-10		-1.46118e-10	-1.53687e-10	-1.42822e-10	-1.68091e-10	-1.56494e-10	-1.521e-10	-1.75415e-10	-1.78589e-10
-1.51611e-10	-1.45264e-10	-1.47949e-10	-1.65283e-10	-1.51245e-10	-1.46362e-10	-1.43066e-10	-1.50757e-10		-1.45996e-10	-1.53564e-10	-1.427e-10	-1.68091e-10	-1.56494e-10	-1.51611e-10	-1.75415e-10	-1.78589e-10
-1.51611e-10	-1.45142e-10	-1.48071e-10	-1.65161e-10	-1.51001e-10	-1.46484e-10	-1.43066e-10	-1.51123e-10		-1.4563e-10	-1.53687e-10	-1.42456e-10	-1.68091e-10	-1.56494e-10	-1.51123e-10	-1.75537e-10	-1.78467e-10
-1.51489e-10	-1.45142e-10	-1.48193e-10	-1.65161e-10	-1.50635e-10	-1.46606e-10	-1.43188e-10	-1.51489e-10		-1.45142e-10	-1.53809e-10	-1.42456e-10	-1.67969e-10	-1.56494e-10	-1.50635e-10	-1.75537e-10	-1.78223e-10
-1.51367e-10	-1.44897e-10	-1.48071e-10	-1.65283e-10	-1.50391e-10	-1.46851e-10	-1.43433e-10	-1.51611e-10		-1.44653e-10	-1.53931e-10	-1.42334e-10	-1.67969e-10	-1.56494e-10	-1.50146e-10	-1.75537e-10	-1.77856e-10
-1.51245e-10	-1.44653e-10	-1.47949e-10	-1.65405e-10	-1.50024e-10	-1.47095e-10	-1.43555e-10	-1.51855e-10		-1.44165e-10	-1.54175e-10	-1.42334e-10	-1.67847e-10	-1.56494e-10	-1.4978e-10	-1.75537e-10	-1.7749e-10
-1.51001e-10	-1.44409e-10	-1.47705e-10	-1.65527e-10	-1.4978e-10	-1.47461e-10	-1.43677e-10	-1.51855e-10		-1.43799e-10	-1.54541e-10	-1.42334e-10	-1.67725e-10	-1.56372e-10	-1.49536e-10	-1.75659e-10	-1.77124e-10
-1.50879e-10	-1.44165e-10	-1.47339e-10	-1.65649e-10	-1.49536e-10	-1.47949e-10	-1.43921e-10	-1.51855e-10		-1.43433e-10	-1.54907e-10	-1.42334e-10	-1.67603e-10	-1.56128e-10	-1.49536e-10	-1.75781e-10	-1.7688e-10
-1.50757e-10	-1.43921e-10	-1.46851e-10	-1.65771e-10	-1.49292e-10	-1.48437e-10	-1.44165e-10	-1.51733e-10		-1.43188e-10	-1.55273e-10	-1.42212e-10	-1.67358e-10	-1.55762e-10	-1.49658e-10	-1.76147e-10	-1.76636e-10
-1.50757e-10	-1.43799e-10	-1.4624e-10	-1.65771e-10	-1.4917e-10	-1.48926e-10	-1.44409e-10	-1.51489e-10		-1.42944e-10	-1.55762e-10	-1.42212e-10	-1.67358e-10	-1.55395e-10	-1.49902e-10	-1.76514e-10	-1.76636e-10
-1.50879e-10	-1.43799e-10	-1.45752e-10	-1.65771e-10	-1.48926e-10	-1.49414e-10	-1.44653e-10	-1.51245e-10		-1.427e-10	-1.56128e-10	-1.42212e-10	-1.67358e-10	-1.55029e-10	-1.50391e-10	-1.77002e-10	-1.76758e-10
-1.51001e-10	-1.44043e-10	-1.45264e-10	-1.65649e-10	-1.48926e-10	-1.49902e-10	-1.44775e-10	-1.50879e-10		-1.427e-10	-1.56372e-10	-1.42212e-10	-1.6748e-10	-1.54663e-10	-1.50879e-10	-1.77612e-10	-1.77002e-10
-1.51245e-10	-1.44531e-10	-1.44775e-10	-1.65649e-10	-1.48926e-10	-1.50391e-10	-1.44897e-10	-1.50513e-10		-1.42578e-10	-1.56616e-10	-1.42212e-10	-1.6748e-10	-1.54297e-10	-1.51367e-10	-1.78101e-10	-1.77368e-10
-1.51489e-10	-1.45142e-10	-1.44531e-10	-1.65527e-10	-1.49048e-10	-1.50757e-10	-1.44897e-10	-1.50146e-10		-1.42456e-10	-1.56616e-10	-1.42212e-10	-1.67603e-10	-1.54053e-10	-1.51855e-10	-1.78467e-10	-1.77856e-10
-1.51733e-10	-1.45874e-10	-1.44287e-10	-1.65405e-10	-1.4917e-10	-1.51123e-10	-1.44775e-10	-1.4978e-10		-1.42578e-10	-1.56494e-10	-1.4209e-10	-1.67603e-10	-1.53809e-10	-1.52222e-10	-1.78955e-10	-1.78345e-10
-1.51978e-10	-1.46606e-10	-1.44043e-10	-1.65405e-10	-1.49414e-10	-1.51367e-10	-1.44653e-10	-1.49536e-10		-1.427e-10	-1.5625e-10	-1.41846e-10	-1.67603e-10	-1.53564e-10	-1.52588e-10	-1.79443e-10	-1.78955e-10
-1.52222e-10	-1.47217e-10	-1.43921e-10	-1.65405e-10	-1.49536e-10	-1.51489e-10	-1.44531e-10	-1.49414e-10		-1.42822e-10	-1.55884e-10	-1.41602e-10	-1.67603e-10	-1.53442e-10	-1.5271e-10	-1.7981e-10	-1.79565e-10
-1.52344e-10	-1.47827e-10	-1.43799e-10	-1.65405e-10	-1.4978e-10	-1.51489e-10	-1.44409e-10	-1.49292e-10		-1.43066e-10	-1.55518e-10	-1.41357e-10	-1.6748e-10	-1.5332e-10	-1.52588e-10	-1.80054e-10	-1.80054e-10
-1.52344e-10	-1.48193e-10	-1.43799e-10	-1.65405e-10	-1.4978e-10	-1.51367e-10	-1.44409e-10	-1.49292e-10		-1.43311e-10	-1.55029e-10	-1.40991e-10	-1.67236e-10	-1.53198e-10	-1.52466e-10	-1.80054e-10	-1.80664e-10
-1.52222e-10	-1.48437e-10	-1.43677e-10	-1.65283e-10	-1.4978e-10	-1.51123e-10	-1.44531e-10	-1.49292e-10		-1.43433e-10	-1.54663e-10	-1.40747e-10	-1.66992e-10	-1.53198e-10	-1.52222e-10	-1.79932e-10	-1.81152e-10
-1.521e-10	-1.48437e-10	-1.43677e-10	-1.65161e-10	-1.49658e-10	-1.50879e-10	-1.44531e-10	-1.49292e-10		-1.43555e-10	-1.54297e-10	-1.40503e-10	-1.66748e-10	-1.53076e-10	-1.51855e-10	-1.7981e-10	-1.81641e-10
-1.51978e-10	-1.48193e-10	-1.43677e-10	-1.65039e-10	-1.49414e-10	-1.50513e-10	-1.44653e-10	-1.4917e-10		-1.43677e-10	-1.54053e-10	-1.40259e-10	-1.66504e-10	-1.52954e-10	-1.51489e-10	-1.79443e-10	-1.82007e-10
-1.51855e-10	-1.47827e-10	-1.43799e-10	-1.64795e-10	-1.49048e-10	-1.50024e-10	-1.44653e-10	-1.49048e-10		-1.43677e-10	-1.53809e-10	-1.40137e-10	-1.6626e-10	-1.52832e-10	-1.51245e-10	-1.78955e-10	-1.82373e-10
-1.51855e-10	-1.47339e-10	-1.43799e-10	-1.64673e-10	-1.48682e-10	-1.49658e-10	-1.44775e-10	-1.48682e-10		-1.43677e-10	-1.53687e-10	-1.40137e-10	-1.66138e-10	-1.52832e-10	-1.51001e-10	-1.78467e-10	-1.82617e-10
-1.51978e-10	-1.46851e-10	-1.43921e-10	-1.64429e-10	-1.48193e-10	-1.49292e-10	-1.44897e-10	-1.48315e-10		-1.43555e-10	-1.53687e-10	-1.40259e-10	-1.66138e-10	-1.5271e-10	-1.50879e-10	-1.77978e-10	-1.82739e-10
-1.52222e-10	-1.46118e-10	-1.43921e-10	-1.64062e-10	-1.47827e-10	-1.49048e-10	-1.45142e-10	-1.47949e-10		-1.43433e-10	-1.53687e-10	-1.40503e-10	-1.66138e-10	-1.5271e-10	-1.50757e-10	-1.77368e-10	-1.82983e-10
-1.52588e-10	-1.45508e-10	-1.44043e-10	-1.63818e-10	-1.47339e-10	-1.48804e-10	-1.45386e-10	-1.47461e-10		-1.43066e-10	-1.53687e-10	-1.40747e-10	-1.66382e-10	-1.52588e-10	-1.50635e-10	-1.76758e-10	-1.83105e-10
-1.52954e-10	-1.44775e-10	-1.44043e-10	-1.63452e-10	-1.46973e-10	-1.48682e-10	-1.4563e-10	-1.47095e-10		-1.427e-10	-1.53809e-10	-1.41113e-10	-1.66504e-10	-1.52466e-10	-1.50635e-10	-1.76147e-10	-1.83105e-10
-1.53564e-10	-1.44287e-10	-1.44043e-10	-1.63208e-10	-1.46484e-10	-1.48682e-10	-1.45996e-10	-1.46606e-10		-1.42334e-10	-1.53809e-10	-1.41357e-10	-1.6687e-10	-1.52466e-10	-1.50635e-10	-1.75415e-10	-1.83105e-10
-1.53931e-10	-1.43921e-10	-1.44043e-10	-1.62964e-10	-1.46118e-10	-1.48804e-10	-1.46118e-10	-1.4624e-10		-1.4209e-10	-1.53931e-10	-1.41724e-10	-1.67114e-10	-1.52466e-10	-1.50635e-10	-1.74805e-10	-1.83105e-10
-1.54297e-10	-1.43677e-10	-1.43921e-10	-1.62842e-10	-1.45752e-10	-1.4917e-10	-1.4624e-10	-1.45996e-10		-1.41846e-10	-1.53809e-10	-1.41846e-10	-1.6748e-10	-1.52466e-10	-1.50635e-10	-1.74194e-10	-1.83105e-10
-1.54663e-10	-1.43677e-10	-1.43921e-10	-1.62842e-10	-1.45508e-10	-1.49536e-10	-1.46362e-10	-1.45874e-10		-1.41724e-10	-1.53687e-10	-1.4209e-10	-1.67725e-10	-1.52344e-10	-1.50635e-10	-1.73706e-10	-1.83105e-10
-1.55029e-10	-1.43921e-10	-1.43799e-10	-1.62842e-10	-1.4563e-10	-1.49902e-10	-1.4624e-10	-1.45874e-10		-1.41724e-10	-1.53442e-10	-1.42212e-10	-1.67969e-10	-1.521e-10	-1.50757e-10	-1.73462e-10	-1.83105e-10
-1.55273e-10	-1.44287e-10	-1.43677e-10	-1.62842e-10	-1.45752e-10	-1.50391e-10	-1.4624e-10	-1.45996e-10		-1.41846e-10	-1.5332e-10	-1.4209e-10	-1.68213e-10	-1.51611e-10	-1.50879e-10	-1.73218e-10	-1.82983e-10
-1.55395e-10	-1.44653e-10	-1.43555e-10	-1.62842e-10	-1.45996e-10	-1.50879e-10	-1.46118e-10	-1.4624e-10		-1.41846e-10	-1.53076e-10	-1.4209e-10	-1.68335e-10	-1.51123e-10	-1.51123e-10	-1.72974e-10	-1.82861e-10
-1.55518e-10	-1.45142e-10	-1.43555e-10	-1.62842e-10	-1.46362e-10	-1.51367e-10	-1.45874e-10	-1.46484e-10		-1.41968e-10	-1.52954e-10	-1.4209e-10	-1.68457e-10	-1.50513e-10	-1.51245e-10	-1.72852e-10	-1.82617e-10
-1.55518e-10	-1.4563e-10	-1.43799e-10	-1.62842e-10	-1.46851e-10	-1.51733e-10	-1.4563e-10	-1.46729e-10		-1.41968e-10	-1.52832e-10	-1.4209e-10	-1.68335e-10	-1.4978e-10	-1.51367e-10	-1.72852e-10	-1.82495e-10
-1.55395e-10	-1.4624e-10	-1.43921e-10	-1.6272e-10	-1.47339e-10	-1.51978e-10	-1.45508e-10	-1.46973e-10		-1.4209e-10	-1.52832e-10	-1.4209e-10	-1.68091e-10	-1.4917e-10	-1.51489e-10	-1.72974e-10	-1.82129e-10
-1.55151e-10	-1.46729e-10	-1.44287e-10	-1.62476e-10	-1.47949e-10	-1.521e-10	-1.45264e-10	-1.47217e-10		-1.42212e-10	-1.53076e-10	-1.42212e-10	-1.67847e-10	-1.48682e-10	-1.51611e-10	-1.73218e-10	-1.81885e-10
-1.54907e-10	-1.47095e-10	-1.44653e-10	-1.62231e-10	-1.48682e-10	-1.51978e-10	-1.4502e-10	-1.47461e-10		-1.42456e-10	-1.5332e-10	-1.42334e-10	-1.6748e-10	-1.48315e-10	-1.51733e-10	-1.73584e-10	-1.81396e-10
-1.54663e-10	-1.47339e-10	-1.4502e-10	-1.61987e-10	-1.49536e-10	-1.51733e-10	-1.44775e-10	-1.47583e-10		-1.42578e-10	-1.53687e-10	-1.42456e-10	-1.67114e-10	-1.48071e-10	-1.51855e-10	-1.74072e-10	-1.8103e-10
-1.54419e-10	-1.47461e-10	-1.45264e-10	-1.61621e-10	-1.50391e-10	-1.51367e-10	-1.44531e-10	-1.47827e-10		-1.427e-10	-1.54175e-10	-1.42456e-10	-1.66748e-10	-1.47949e-10	-1.51733e-10	-1.74561e-10	-1.8042e-10
-1.54175e-10	-1.47339e-10	-1.45386e-10	-1.61377e-10	-1.51123e-10	-1.50879e-10	-1.44287e-10	-1.47949e-10		-1.427e-10	-1.54541e-10	-1.42456e-10	-1.66504e-10	-1.47949e-10	-1.51733e-10	-1.75171e-10	-1.7981e-10
-1.53931e-10	-1.47217e-10	-1.45508e-10	-1.61133e-10	-1.51978e-10	-1.50391e-10	-1.44043e-10	-1.48071e-10		-1.427e-10	-1.55029e-10	-1.42334e-10	-1.6626e-10	-1.48071e-10	-1.51611e-10	-1.75903e-10	-1.79077e-10
-1.53809e-10	-1.46851e-10	-1.45386e-10	-1.61011e-10	-1.52832e-10	-1.49902e-10	-1.43799e-10	-1.48315e-10		-1.42578e-10	-1.55395e-10	-1.4209e-10	-1.66138e-10	-1.48315e-10	-1.51489e-10	-1.76514e-10	-1.78223e-10
-1.53809e-10	-1.46606e-10	-1.45142e-10	-1.61133e-10	-1.53564e-10	-1.49414e-10	-1.43677e-10	-1.48315e-10		-1.42456e-10	-1.55762e-10	-1.41846e-10	-1.66138e-10	-1.4856e-10	-1.51367e-10	-1.77002e-10	-1.7749e-10
-1.53809e-10	-1.4624e-10	-1.44897e-10	-1.61255e-10	-1.54297e-10	-1.48926e-10	-1.43555e-10	-1.48437e-10		-1.42334e-10	-1.56006e-10	-1.41724e-10	-1.6626e-10	-1.48804e-10	-1.51367e-10	-1.77246e-10	-1.7688e-10
-1.53931e-10	-1.45874e-10	-1.44653e-10	-1.61621e-10	-1.54785e-10	-1.48682e-10	-1.43433e-10	-1.48437e-10		-1.42334e-10	-1.56128e-10	-1.41479e-10	-1.66382e-10	-1.49048e-10	-1.51367e-10	-1.7749e-10	-1.7627e-10
-1.54053e-10	-1.45508e-10	-1.44409e-10	-1.62231e-10	-1.55151e-10	-1.4856e-10	-1.43311e-10	-1.48315e-10		-1.42334e-10	-1.5625e-10	-1.41479e-10	-1.66626e-10	-1.49292e-10	-1.51245e-10	-1.7749e-10	-1.75903e-10
-1.54175e-10	-1.45264e-10	-1.44165e-10	-1.62842e-10	-1.55395e-10	-1.48437e-10	-1.43188e-10	-1.48071e-10		-1.42456e-10	-1.5625e-10	-1.41479e-10	-1.6687e-10	-1.49658e-10	-1.51245e-10	-1.77368e-10	-1.75659e-10
-1.54419e-10	-1.45142e-10	-1.43921e-10	-1.63452e-10	-1.55273e-10	-1.4856e-10	-1.43066e-10	-1.47827e-10		-1.42822e-10	-1.5625e-10	-1.41357e-10	-1.67114e-10	-1.49902e-10	-1.51123e-10	-1.77246e-10	-1.75415e-10
-1.54663e-10	-1.4502e-10	-1.43921e-10	-1.64185e-10	-1.55151e-10	-1.48682e-10	-1.42944e-10	-1.47583e-10		-1.43188e-10	-1.5625e-10	-1.41235e-10	-1.67236e-10	-1.50146e-10	-1.51123e-10	-1.77002e-10	-1.75293e-10
-1.54785e-10	-1.44897e-10	-1.43921e-10	-1.64673e-10	-1.54907e-10	-1.48804e-10	-1.427e-10	-1.47461e-10		-1.43677e-10	-1.56372e-10	-1.41113e-10	-1.67358e-10	-1.50269e-10	-1.51123e-10	-1.76758e-10	-1.75415e-10
-1.55029e-10	-1.44897e-10	-1.44043e-10	-1.65039e-10	-1.54419e-10	-1.49048e-10	-1.42456e-10	-1.47339e-10		-1.44165e-10	-1.56494e-10	-1.40869e-10	-1.6748e-10	-1.50391e-10	-1.51123e-10	-1.76514e-10	-1.75415e-10
-1.55029e-10	-1.44897e-10	-1.44409e-10	-1.65405e-10	-1.53931e-10	-1.49292e-10	-1.42212e-10	-1.47217e-10		-1.44531e-10	-1.56616e-10	-1.40747e-10	-1.67603e-10	-1.50513e-10	-1.51123e-10	-1.7627e-10	-1.75537e-10
-1.55029e-10	-1.44775e-10	-1.44653e-10	-1.65405e-10	-1.53198e-10	-1.49658e-10	-1.41968e-10	-1.47217e-10		-1.4502e-10	-1.5686e-10	-1.40503e-10	-1.67725e-10	-1.50757e-10	-1.51245e-10	-1.76025e-10	-1.75537e-10
-1.54907e-10	-1.44775e-10	-1.4502e-10	-1.65283e-10	-1.52344e-10	-1.50024e-10	-1.41602e-10	-1.47217e-10		-1.45386e-10	-1.56982e-10	-1.40381e-10	-1.67725e-10	-1.51123e-10	-1.51367e-10	-1.75903e-10	-1.75537e-10
-1.54663e-10	-1.44775e-10	-1.45508e-10	-1.65039e-10	-1.51489e-10	-1.50391e-10	-1.41479e-10	-1.47217e-10		-1.45752e-10	-1.57104e-10	-1.40381e-10	-1.67725e-10	-1.51489e-10	-1.51489e-10	-1.75659e-10	-1.75537e-10
-1.54297e-10	-1.44653e-10	-1.45874e-10	-1.64673e-10	-1.50513e-10	-1.50757e-10	-1.41235e-10	-1.47217e-10		-1.46118e-10	-1.57349e-10	-1.40259e-10	-1.67725e-10	-1.51855e-10	-1.51611e-10	-1.75537e-10	-1.75415e-10
-1.53931e-10	-1.44531e-10	-1.4624e-10	-1.64062e-10	-1.4978e-10	-1.51245e-10	-1.41113e-10	-1.47217e-10		-1.46484e-10	-1.57593e-10	-1.40259e-10	-1.67725e-10	-1.52466e-10	-1.51733e-10	-1.75293e-10	-1.75415e-10
-1.5332e-10	-1.44409e-10	-1.46484e-10	-1.63574e-10	-1.49048e-10	-1.51611e-10	-1.40991e-10	-1.47217e-10		-1.46851e-10	-1.57837e-10	-1.40259e-10	-1.67725e-10	-1.52954e-10	-1.51855e-10	-1.75171e-10	-1.75415e-10
-1.52832e-10	-1.44287e-10	-1.46606e-10	-1.63086e-10	-1.4856e-10	-1.51978e-10	-1.40869e-10	-1.47217e-10		-1.47095e-10	-1.57959e-10	-1.40381e-10	-1.67725e-10	-1.53564e-10	-1.521e-10	-1.74927e-10	-1.75659e-10
-1.52344e-10	-1.44287e-10	-1.46606e-10	-1.6272e-10	-1.48071e-10	-1.52222e-10	-1.40747e-10	-1.47217e-10		-1.47217e-10	-1.57959e-10	-1.40503e-10	-1.67725e-10	-1.54297e-10	-1.52222e-10	-1.74683e-10	-1.75903e-10
-1.51978e-10	-1.44165e-10	-1.46484e-10	-1.62354e-10	-1.47827e-10	-1.52344e-10	-1.40625e-10	-1.47217e-10		-1.47095e-10	-1.57837e-10	-1.40625e-10	-1.67603e-10	-1.55029e-10	-1.52344e-10	-1.74561e-10	-1.76392e-10
-1.51733e-10	-1.43921e-10	-1.46362e-10	-1.62109e-10	-1.47705e-10	-1.52466e-10	-1.40625e-10	-1.47461e-10		-1.46973e-10	-1.57593e-10	-1.40991e-10	-1.6748e-10	-1.55762e-10	-1.52344e-10	-1.74316e-10	-1.76758e-10
-1.51611e-10	-1.43799e-10	-1.4624e-10	-1.61865e-10	-1.47583e-10	-1.52344e-10	-1.40503e-10	-1.47705e-10		-1.46729e-10	-1.57227e-10	-1.41357e-10	-1.67358e-10	-1.56372e-10	-1.52344e-10	-1.74072e-10	-1.77246e-10
-1.51489e-10	-1.43555e-10	-1.45996e-10	-1.61621e-10	-1.47705e-10	-1.521e-10	-1.40503e-10	-1.48071e-10		-1.46484e-10	-1.5686e-10	-1.41724e-10	-1.67114e-10	-1.5686e-10	-1.52222e-10	-1.73828e-10	-1.7749e-10
-1.51367e-10	-1.43311e-10	-1.45874e-10	-1.61255e-10	-1.47705e-10	-1.51733e-10	-1.40503e-10	-1.4856e-10		-1.46118e-10	-1.56372e-10	-1.41968e-10	-1.6687e-10	-1.57227e-10	-1.51978e-10	-1.7334e-10	-1.77856e-10
-1.51367e-10	-1.43066e-10	-1.4563e-10	-1.61011e-10	-1.47827e-10	-1.51367e-10	-1.40625e-10	-1.48926e-10		-1.4563e-10	-1.55762e-10	-1.42334e-10	-1.66626e-10	-1.57593e-10	-1.51733e-10	-1.72852e-10	-1.77978e-10
-1.51489e-10	-1.42944e-10	-1.45386e-10	-1.60645e-10	-1.47827e-10	-1.50879e-10	-1.40747e-10	-1.49414e-10		-1.45264e-10	-1.55273e-10	-1.42578e-10	-1.66382e-10	-1.57837e-10	-1.51367e-10	-1.72363e-10	-1.78101e-10
-1.51611e-10	-1.427e-10	-1.4502e-10	-1.604e-10	-1.47949e-10	-1.50513e-10	-1.40869e-10	-1.49902e-10		-1.4502e-10	-1.54785e-10	-1.42944e-10	-1.66138e-10	-1.57959e-10	-1.50757e-10	-1.71875e-10	-1.78223e-10
-1.51733e-10	-1.42456e-10	-1.44775e-10	-1.60156e-10	-1.47949e-10	-1.50024e-10	-1.41113e-10	-1.50391e-10		-1.44653e-10	-1.54419e-10	-1.43188e-10	-1.65894e-10	-1.58081e-10	-1.50269e-10	-1.71509e-10	-1.78223e-10
-1.51978e-10	-1.42334e-10	-1.44531e-10	-1.60034e-10	-1.48071e-10	-1.49658e-10	-1.41357e-10	-1.51001e-10		-1.44531e-10	-1.54175e-10	-1.43311e-10	-1.65771e-10	-1.58081e-10	-1.49658e-10	-1.71143e-10	-1.78223e-10
-1.52466e-10	-1.4209e-10	-1.44287e-10	-1.59912e-10	-1.48071e-10	-1.49292e-10	-1.41602e-10	-1.51489e-10		-1.44409e-10	-1.54175e-10	-1.43555e-10	-1.65649e-10	-1.58081e-10	-1.4917e-10	-1.70898e-10	-1.78223e-10
-1.52832e-10	-1.41846e-10	-1.44165e-10	-1.5979e-10	-1.47827e-10	-1.49048e-10	-1.41602e-10	-1.51978e-10		-1.44409e-10	-1.54297e-10	-1.43555e-10	-1.65649e-10	-1.58081e-10	-1.4856e-10	-1.70776e-10	-1.78101e-10
-1.53442e-10	-1.41724e-10	-1.44165e-10	-1.5979e-10	-1.47705e-10	-1.48926e-10	-1.41602e-10	-1.52222e-10		-1.44531e-10	-1.54541e-10	-1.43555e-10	-1.65771e-10	-1.57959e-10	-1.48315e-10	-1.70776e-10	-1.77978e-10
-1.54053e-10	-1.41724e-10	-1.44165e-10	-1.59912e-10	-1.47339e-10	-1.48804e-10	-1.41479e-10	-1.52344e-10		-1.44653e-10	-1.54907e-10	-1.43555e-10	-1.65894e-10	-1.57837e-10	-1.48071e-10	-1.70776e-10	-1.77734e-10
-1.54541e-10	-1.41968e-10	-1.44409e-10	-1.59912e-10	-1.47095e-10	-1.48804e-10	-1.41235e-10	-1.52222e-10		-1.44775e-10	-1.55395e-10	-1.43433e-10	-1.65894e-10	-1.57715e-10	-1.47949e-10	-1.70776e-10	-1.7749e-10
-1.55029e-10	-1.42212e-10	-1.44653e-10	-1.59912e-10	-1.46851e-10	-1.48804e-10	-1.40991e-10	-1.51855e-10		-1.44897e-10	-1.55884e-10	-1.43188e-10	-1.66016e-10	-1.57593e-10	-1.48071e-10	-1.70776e-10	-1.77124e-10
-1.5564e-10	-1.427e-10	-1.4502e-10	-1.60034e-10	-1.46606e-10	-1.48804e-10	-1.40625e-10	-1.51245e-10		-1.4502e-10	-1.56372e-10	-1.43066e-10	-1.66016e-10	-1.57349e-10	-1.48193e-10	-1.70776e-10	-1.76758e-10
-1.56128e-10	-1.43311e-10	-1.45264e-10	-1.60156e-10	-1.46362e-10	-1.48926e-10	-1.40381e-10	-1.50391e-10		-1.4502e-10	-1.56616e-10	-1.42944e-10	-1.65894e-10	-1.57104e-10	-1.48315e-10	-1.70898e-10	-1.76392e-10
-1.56616e-10	-1.43921e-10	-1.4563e-10	-1.604e-10	-1.46118e-10	-1.49048e-10	-1.40137e-10	-1.49414e-10		-1.45142e-10	-1.5686e-10	-1.42822e-10	-1.65649e-10	-1.5686e-10	-1.48437e-10	-1.70898e-10	-1.76025e-10
-1.57104e-10	-1.44531e-10	-1.45874e-10	-1.60645e-10	-1.46118e-10	-1.4917e-10	-1.39893e-10	-1.48315e-10		-1.45386e-10	-1.5686e-10	-1.42822e-10	-1.65283e-10	-1.56494e-10	-1.4856e-10	-1.7102e-10	-1.75903e-10
-1.57471e-10	-1.4502e-10	-1.45996e-10	-1.60889e-10	-1.45996e-10	-1.4917e-10	-1.39893e-10	-1.47217e-10		-1.45752e-10	-1.5686e-10	-1.42822e-10	-1.64673e-10	-1.56128e-10	-1.48682e-10	-1.7102e-10	-1.75781e-10
-1.57715e-10	-1.45508e-10	-1.45996e-10	-1.61133e-10	-1.45996e-10	-1.4917e-10	-1.39893e-10	-1.4624e-10		-1.4624e-10	-1.5686e-10	-1.42944e-10	-1.64062e-10	-1.5564e-10	-1.48682e-10	-1.7102e-10	-1.75903e-10
-1.57837e-10	-1.45752e-10	-1.45996e-10	-1.61377e-10	-1.45996e-10	-1.49048e-10	-1.39893e-10	-1.45386e-10		-1.46606e-10	-1.5686e-10	-1.43066e-10	-1.6333e-10	-1.55273e-10	-1.48682e-10	-1.70898e-10	-1.76147e-10
-1.57837e-10	-1.45874e-10	-1.45996e-10	-1.61499e-10	-1.46118e-10	-1.48804e-10	-1.39893e-10	-1.44653e-10		-1.46851e-10	-1.5686e-10	-1.43188e-10	-1.6272e-10	-1.55029e-10	-1.48926e-10	-1.70898e-10	-1.76392e-10
-1.57593e-10	-1.45874e-10	-1.45996e-10	-1.61499e-10	-1.46118e-10	-1.48682e-10	-1.39893e-10	-1.44165e-10		-1.47095e-10	-1.56738e-10	-1.43555e-10	-1.62231e-10	-1.54907e-10	-1.4917e-10	-1.70654e-10	-1.7688e-10
-1.57349e-10	-1.45752e-10	-1.45996e-10	-1.61499e-10	-1.46118e-10	-1.48437e-10	-1.39893e-10	-1.43921e-10		-1.47217e-10	-1.56738e-10	-1.43921e-10	-1.61987e-10	-1.54907e-10	-1.49536e-10	-1.70532e-10	-1.77368e-10
-1.56982e-10	-1.45508e-10	-1.45996e-10	-1.61499e-10	-1.4624e-10	-1.48193e-10	-1.39893e-10	-1.43921e-10		-1.47217e-10	-1.56738e-10	-1.44409e-10	-1.61743e-10	-1.55029e-10	-1.49902e-10	-1.70288e-10	-1.77734e-10
-1.56616e-10	-1.4502e-10	-1.45996e-10	-1.61621e-10	-1.46362e-10	-1.47949e-10	-1.39648e-10	-1.44165e-10		-1.47095e-10	-1.56738e-10	-1.44775e-10	-1.61743e-10	-1.55273e-10	-1.50391e-10	-1.70166e-10	-1.78101e-10
-1.5625e-10	-1.44531e-10	-1.45996e-10	-1.61499e-10	-1.46606e-10	-1.47705e-10	-1.39526e-10	-1.44409e-10		-1.47095e-10	-1.56616e-10	-1.45264e-10	-1.61743e-10	-1.5564e-10	-1.50879e-10	-1.70044e-10	-1.78345e-10
-1.55884e-10	-1.44043e-10	-1.45752e-10	-1.61499e-10	-1.46729e-10	-1.47583e-10	-1.39404e-10	-1.44775e-10		-1.47095e-10	-1.56372e-10	-1.4563e-10	-1.61743e-10	-1.55884e-10	-1.51245e-10	-1.69922e-10	-1.78589e-10
-1.55762e-10	-1.43555e-10	-1.45508e-10	-1.61499e-10	-1.46973e-10	-1.47461e-10	-1.3916e-10	-1.45264e-10		-1.46973e-10	-1.56128e-10	-1.45874e-10	-1.61743e-10	-1.56372e-10	-1.51733e-10	-1.69922e-10	-1.78711e-10
-1.55762e-10	-1.43188e-10	-1.45142e-10	-1.61499e-10	-1.47339e-10	-1.47583e-10	-1.39038e-10	-1.45508e-10		-1.46851e-10	-1.55762e-10	-1.45996e-10	-1.61621e-10	-1.56738e-10	-1.51978e-10	-1.69922e-10	-1.78955e-10
-1.55884e-10	-1.42944e-10	-1.44653e-10	-1.61499e-10	-1.47705e-10	-1.47705e-10	-1.39038e-10	-1.45874e-10		-1.46851e-10	-1.55395e-10	-1.45996e-10	-1.61499e-10	-1.57227e-10	-1.52222e-10	-1.69922e-10	-1.79077e-10
-1.56128e-10	-1.42944e-10	-1.44287e-10	-1.61499e-10	-1.48193e-10	-1.47949e-10	-1.39038e-10	-1.4624e-10		-1.46851e-10	-1.54907e-10	-1.45874e-10	-1.61255e-10	-1.57715e-10	-1.52344e-10	-1.70044e-10	-1.79199e-10
-1.56372e-10	-1.42944e-10	-1.43921e-10	-1.61499e-10	-1.48682e-10	-1.48193e-10	-1.39282e-10	-1.46484e-10		-1.46851e-10	-1.54419e-10	-1.4563e-10	-1.61133e-10	-1.58081e-10	-1.52344e-10	-1.70288e-10	-1.79321e-10
-1.56616e-10	-1.43188e-10	-1.43677e-10	-1.61377e-10	-1.4917e-10	-1.48315e-10	-1.39404e-10	-1.46729e-10		-1.46851e-10	-1.53931e-10	-1.45142e-10	-1.60889e-10	-1.58447e-10	-1.521e-10	-1.70654e-10	-1.79443e-10
-1.5686e-10	-1.43311e-10	-1.43555e-10	-1.61255e-10	-1.49536e-10	-1.48437e-10	-1.39648e-10	-1.46973e-10		-1.46729e-10	-1.53564e-10	-1.44531e-10	-1.60645e-10	-1.58936e-10	-1.51733e-10	-1.7102e-10	-1.79321e-10
-1.57227e-10	-1.43555e-10	-1.43433e-10	-1.61133e-10	-1.49902e-10	-1.4856e-10	-1.40015e-10	-1.47217e-10		-1.46606e-10	-1.5332e-10	-1.43799e-10	-1.604e-10	-1.59424e-10	-1.51367e-10	-1.71509e-10	-1.79199e-10
-1.57349e-10	-1.43921e-10	-1.43311e-10	-1.61011e-10	-1.50146e-10	-1.48437e-10	-1.40259e-10	-1.47461e-10		-1.46362e-10	-1.53198e-10	-1.42944e-10	-1.60278e-10	-1.59912e-10	-1.51001e-10	-1.71875e-10	-1.78833e-10
-1.57471e-10	-1.44287e-10	-1.43311e-10	-1.60767e-10	-1.50391e-10	-1.48437e-10	-1.40625e-10	-1.47583e-10		-1.46118e-10	-1.53198e-10	-1.4209e-10	-1.60156e-10	-1.604e-10	-1.50513e-10	-1.72363e-10	-1.78467e-10
-1.57471e-10	-1.44531e-10	-1.43311e-10	-1.60645e-10	-1.50513e-10	-1.48315e-10	-1.41113e-10	-1.47705e-10		-1.45752e-10	-1.53198e-10	-1.41357e-10	-1.60156e-10	-1.61011e-10	-1.50146e-10	-1.72729e-10	-1.77978e-10
-1.57349e-10	-1.44653e-10	-1.43311e-10	-1.604e-10	-1.50391e-10	-1.48071e-10	-1.41602e-10	-1.47705e-10		-1.45264e-10	-1.53442e-10	-1.40625e-10	-1.60278e-10	-1.61621e-10	-1.49902e-10	-1.72974e-10	-1.77368e-10
-1.57227e-10	-1.44897e-10	-1.43433e-10	-1.60156e-10	-1.50391e-10	-1.47949e-10	-1.41968e-10	-1.47827e-10		-1.44775e-10	-1.53687e-10	-1.40137e-10	-1.60522e-10	-1.62231e-10	-1.49536e-10	-1.73096e-10	-1.7688e-10
-1.57227e-10	-1.4502e-10	-1.43555e-10	-1.59912e-10	-1.50146e-10	-1.47827e-10	-1.42456e-10	-1.47705e-10		-1.44287e-10	-1.54053e-10	-1.3977e-10	-1.61011e-10	-1.62598e-10	-1.49414e-10	-1.73218e-10	-1.76392e-10
-1.57227e-10	-1.45142e-10	-1.43677e-10	-1.59668e-10	-1.4978e-10	-1.47705e-10	-1.427e-10	-1.47705e-10		-1.43799e-10	-1.54175e-10	-1.39648e-10	-1.61499e-10	-1.62964e-10	-1.49292e-10	-1.7334e-10	-1.76147e-10
-1.57227e-10	-1.45264e-10	-1.43677e-10	-1.59302e-10	-1.49414e-10	-1.47583e-10	-1.42944e-10	-1.47583e-10		-1.43311e-10	-1.54297e-10	-1.3977e-10	-1.62109e-10	-1.63208e-10	-1.49292e-10	-1.73462e-10	-1.75781e-10
-1.57349e-10	-1.45264e-10	-1.43677e-10	-1.59058e-10	-1.48926e-10	-1.47461e-10	-1.43188e-10	-1.47461e-10		-1.42944e-10	-1.54297e-10	-1.39893e-10	-1.62598e-10	-1.63208e-10	-1.49536e-10	-1.73706e-10	-1.75537e-10
-1.57471e-10	-1.45264e-10	-1.43555e-10	-1.58691e-10	-1.4856e-10	-1.47461e-10	-1.43188e-10	-1.47339e-10		-1.427e-10	-1.54297e-10	-1.40259e-10	-1.63086e-10	-1.63086e-10	-1.49658e-10	-1.7395e-10	-1.75415e-10
-1.57715e-10	-1.45386e-10	-1.43311e-10	-1.58447e-10	-1.48193e-10	-1.47461e-10	-1.43311e-10	-1.47217e-10		-1.42578e-10	-1.54175e-10	-1.40625e-10	-1.63452e-10	-1.62842e-10	-1.50024e-10	-1.74194e-10	-1.75171e-10
-1.58081e-10	-1.45264e-10	-1.43188e-10	-1.58203e-10	-1.47949e-10	-1.47705e-10	-1.43311e-10	-1.47217e-10		-1.42456e-10	-1.53931e-10	-1.40991e-10	-1.63696e-10	-1.62476e-10	-1.50391e-10	-1.74438e-10	-1.75049e-10
-1.58325e-10	-1.45264e-10	-1.42944e-10	-1.58081e-10	-1.47705e-10	-1.47949e-10	-1.43311e-10	-1.47095e-10		-1.42456e-10	-1.53564e-10	-1.41235e-10	-1.63818e-10	-1.62109e-10	-1.50757e-10	-1.74561e-10	-1.74927e-10
-1.58447e-10	-1.45142e-10	-1.427e-10	-1.57959e-10	-1.47583e-10	-1.48193e-10	-1.43311e-10	-1.47095e-10		-1.42456e-10	-1.53076e-10	-1.41357e-10	-1.63818e-10	-1.61621e-10	-1.51245e-10	-1.74561e-10	-1.74927e-10
-1.58569e-10	-1.4502e-10	-1.42578e-10	-1.58081e-10	-1.47583e-10	-1.4856e-10	-1.43311e-10	-1.47095e-10		-1.427e-10	-1.5271e-10	-1.41357e-10	-1.63818e-10	-1.61255e-10	-1.51611e-10	-1.74561e-10	-1.74805e-10
-1.58447e-10	-1.4502e-10	-1.42334e-10	-1.58203e-10	-1.47583e-10	-1.4917e-10	-1.43311e-10	-1.46973e-10		-1.43066e-10	-1.52344e-10	-1.41357e-10	-1.63818e-10	-1.60767e-10	-1.51978e-10	-1.74316e-10	-1.74805e-10
-1.58325e-10	-1.44775e-10	-1.41968e-10	-1.58447e-10	-1.47827e-10	-1.4978e-10	-1.43188e-10	-1.46973e-10		-1.43555e-10	-1.521e-10	-1.41357e-10	-1.63818e-10	-1.60522e-10	-1.52222e-10	-1.74194e-10	-1.74805e-10
-1.57959e-10	-1.44531e-10	-1.41846e-10	-1.58813e-10	-1.47949e-10	-1.50391e-10	-1.43066e-10	-1.46973e-10		-1.44165e-10	-1.521e-10	-1.41235e-10	-1.63818e-10	-1.60156e-10	-1.52466e-10	-1.7395e-10	-1.74683e-10
-1.57593e-10	-1.44287e-10	-1.41602e-10	-1.59058e-10	-1.48071e-10	-1.50879e-10	-1.42944e-10	-1.46851e-10		-1.44897e-10	-1.521e-10	-1.41357e-10	-1.63696e-10	-1.60034e-10	-1.52466e-10	-1.73828e-10	-1.74683e-10
-1.57227e-10	-1.44043e-10	-1.41357e-10	-1.59424e-10	-1.48315e-10	-1.51489e-10	-1.427e-10	-1.46851e-10		-1.45508e-10	-1.52344e-10	-1.41602e-10	-1.63696e-10	-1.59912e-10	-1.52344e-10	-1.73584e-10	-1.74561e-10
-1.56738e-10	-1.43921e-10	-1.41235e-10	-1.59668e-10	-1.4856e-10	-1.51855e-10	-1.42456e-10	-1.46729e-10		-1.46118e-10	-1.52588e-10	-1.41968e-10	-1.63574e-10	-1.60034e-10	-1.52222e-10	-1.73462e-10	-1.74561e-10
-1.56372e-10	-1.43677e-10	-1.41113e-10	-1.59912e-10	-1.48804e-10	-1.521e-10	-1.42212e-10	-1.46606e-10		-1.46606e-10	-1.53076e-10	-1.42456e-10	-1.6333e-10	-1.60278e-10	-1.51978e-10	-1.73218e-10	-1.74561e-10
-1.56128e-10	-1.43555e-10	-1.41113e-10	-1.60156e-10	-1.48926e-10	-1.52222e-10	-1.41968e-10	-1.46484e-10		-1.46851e-10	-1.53442e-10	-1.43066e-10	-1.63208e-10	-1.60522e-10	-1.51855e-10	-1.72974e-10	-1.74561e-10
-1.55884e-10	-1.43433e-10	-1.41113e-10	-1.60278e-10	-1.48926e-10	-1.52222e-10	-1.41846e-10	-1.46362e-10		-1.46729e-10	-1.53809e-10	-1.43555e-10	-1.63086e-10	-1.60767e-10	-1.51611e-10	-1.72852e-10	-1.74683e-10
-1.55762e-10	-1.43311e-10	-1.41113e-10	-1.60278e-10	-1.48804e-10	-1.52222e-10	-1.41724e-10	-1.46118e-10		-1.46484e-10	-1.54175e-10	-1.44043e-10	-1.63086e-10	-1.61011e-10	-1.51611e-10	-1.72729e-10	-1.74927e-10
-1.5564e-10	-1.43311e-10	-1.40991e-10	-1.604e-10	-1.48804e-10	-1.52222e-10	-1.41846e-10	-1.45874e-10		-1.46118e-10	-1.54297e-10	-1.44531e-10	-1.62964e-10	-1.61377e-10	-1.51489e-10	-1.72729e-10	-1.75171e-10
-1.55518e-10	-1.43188e-10	-1.40869e-10	-1.604e-10	-1.48682e-10	-1.521e-10	-1.41968e-10	-1.45752e-10		-1.4563e-10	-1.54419e-10	-1.44897e-10	-1.6272e-10	-1.61621e-10	-1.51489e-10	-1.72852e-10	-1.75537e-10
-1.55518e-10	-1.43066e-10	-1.40869e-10	-1.60522e-10	-1.48804e-10	-1.521e-10	-1.42212e-10	-1.4563e-10		-1.45142e-10	-1.54541e-10	-1.45142e-10	-1.62598e-10	-1.61865e-10	-1.51489e-10	-1.72974e-10	-1.75903e-10
-1.55395e-10	-1.42944e-10	-1.40991e-10	-1.60645e-10	-1.48804e-10	-1.521e-10	-1.42456e-10	-1.45386e-10		-1.44653e-10	-1.54419e-10	-1.45386e-10	-1.62354e-10	-1.61987e-10	-1.51489e-10	-1.73096e-10	-1.7627e-10
-1.55395e-10	-1.42822e-10	-1.41113e-10	-1.60645e-10	-1.48926e-10	-1.52222e-10	-1.42822e-10	-1.45264e-10		-1.44287e-10	-1.54297e-10	-1.45386e-10	-1.62109e-10	-1.62231e-10	-1.51733e-10	-1.7334e-10	-1.76758e-10
-1.55395e-10	-1.427e-10	-1.41235e-10	-1.60767e-10	-1.4917e-10	-1.52344e-10	-1.43188e-10	-1.45142e-10		-1.43921e-10	-1.54053e-10	-1.45264e-10	-1.61865e-10	-1.62354e-10	-1.51855e-10	-1.73584e-10	-1.77124e-10
-1.55518e-10	-1.427e-10	-1.41479e-10	-1.60767e-10	-1.49414e-10	-1.52588e-10	-1.43555e-10	-1.4502e-10		-1.43433e-10	-1.53809e-10	-1.45142e-10	-1.61499e-10	-1.62598e-10	-1.521e-10	-1.73706e-10	-1.77368e-10
-1.55762e-10	-1.427e-10	-1.41602e-10	-1.60767e-10	-1.49658e-10	-1.52954e-10	-1.43921e-10	-1.44897e-10		-1.43066e-10	-1.53442e-10	-1.44897e-10	-1.61011e-10	-1.62842e-10	-1.52222e-10	-1.73706e-10	-1.77612e-10
-1.56006e-10	-1.42822e-10	-1.41846e-10	-1.60645e-10	-1.50024e-10	-1.53198e-10	-1.44165e-10	-1.44775e-10		-1.42822e-10	-1.53198e-10	-1.44653e-10	-1.60645e-10	-1.62964e-10	-1.52222e-10	-1.73706e-10	-1.77856e-10
-1.56372e-10	-1.42944e-10	-1.42212e-10	-1.60645e-10	-1.50391e-10	-1.53442e-10	-1.44287e-10	-1.44653e-10		-1.427e-10	-1.52832e-10	-1.44287e-10	-1.60278e-10	-1.63086e-10	-1.52222e-10	-1.73584e-10	-1.78223e-10
-1.56616e-10	-1.42944e-10	-1.42456e-10	-1.60645e-10	-1.50757e-10	-1.53687e-10	-1.44409e-10	-1.44531e-10		-1.42578e-10	-1.52588e-10	-1.44165e-10	-1.59912e-10	-1.63086e-10	-1.521e-10	-1.73218e-10	-1.78467e-10
-1.56982e-10	-1.42944e-10	-1.42822e-10	-1.60645e-10	-1.51123e-10	-1.53931e-10	-1.44409e-10	-1.44531e-10		-1.42334e-10	-1.52344e-10	-1.43921e-10	-1.59668e-10	-1.62964e-10	-1.521e-10	-1.72974e-10	-1.78711e-10
-1.57104e-10	-1.43066e-10	-1.43188e-10	-1.60645e-10	-1.51245e-10	-1.54053e-10	-1.44287e-10	-1.44531e-10		-1.42212e-10	-1.521e-10	-1.43921e-10	-1.59668e-10	-1.62964e-10	-1.51855e-10	-1.72607e-10	-1.78955e-10
-1.57104e-10	-1.43188e-10	-1.43555e-10	-1.60645e-10	-1.51489e-10	-1.54053e-10	-1.44043e-10	-1.44531e-10		-1.4209e-10	-1.51855e-10	-1.43921e-10	-1.5979e-10	-1.6272e-10	-1.51611e-10	-1.72241e-10	-1.78955e-10
-1.56982e-10	-1.43311e-10	-1.43921e-10	-1.60522e-10	-1.51489e-10	-1.53809e-10	-1.43555e-10	-1.44409e-10		-1.4209e-10	-1.51611e-10	-1.44043e-10	-1.60278e-10	-1.62598e-10	-1.51489e-10	-1.71997e-10	-1.78955e-10
-1.5686e-10	-1.43555e-10	-1.44165e-10	-1.60278e-10	-1.51489e-10	-1.53564e-10	-1.43188e-10	-1.44409e-10		-1.41968e-10	-1.51489e-10	-1.44287e-10	-1.61011e-10	-1.62354e-10	-1.51245e-10	-1.71753e-10	-1.78833e-10
-1.56372e-10	-1.43799e-10	-1.44409e-10	-1.60034e-10	-1.51367e-10	-1.53076e-10	-1.427e-10	-1.44409e-10		-1.41968e-10	-1.51367e-10	-1.44531e-10	-1.61987e-10	-1.61987e-10	-1.51123e-10	-1.71631e-10	-1.78711e-10
-1.55884e-10	-1.43921e-10	-1.44653e-10	-1.59546e-10	-1.51245e-10	-1.52466e-10	-1.42334e-10	-1.44287e-10		-1.41968e-10	-1.51245e-10	-1.44775e-10	-1.62964e-10	-1.61743e-10	-1.51001e-10	-1.71509e-10	-1.78345e-10
-1.55395e-10	-1.44165e-10	-1.44897e-10	-1.5918e-10	-1.51123e-10	-1.51978e-10	-1.41968e-10	-1.44287e-10		-1.4209e-10	-1.51123e-10	-1.45142e-10	-1.6394e-10	-1.61377e-10	-1.50879e-10	-1.71509e-10	-1.77856e-10
-1.54907e-10	-1.44287e-10	-1.45142e-10	-1.58813e-10	-1.50879e-10	-1.51245e-10	-1.41846e-10	-1.44287e-10		-1.42212e-10	-1.51001e-10	-1.4563e-10	-1.64917e-10	-1.61011e-10	-1.50757e-10	-1.71387e-10	-1.7749e-10
-1.54419e-10	-1.44531e-10	-1.45264e-10	-1.58325e-10	-1.50635e-10	-1.50635e-10	-1.41724e-10	-1.44165e-10		-1.42456e-10	-1.50879e-10	-1.46118e-10	-1.65649e-10	-1.60767e-10	-1.50757e-10	-1.71265e-10	-1.77124e-10
-1.54053e-10	-1.44653e-10	-1.45264e-10	-1.58081e-10	-1.50513e-10	-1.49902e-10	-1.41602e-10	-1.44165e-10		-1.427e-10	-1.50635e-10	-1.46606e-10	-1.6626e-10	-1.60522e-10	-1.50757e-10	-1.71143e-10	-1.76758e-10
-1.53931e-10	-1.44897e-10	-1.45386e-10	-1.57959e-10	-1.50391e-10	-1.49292e-10	-1.41602e-10	-1.44043e-10		-1.43066e-10	-1.50635e-10	-1.47217e-10	-1.66748e-10	-1.60278e-10	-1.50879e-10	-1.70898e-10	-1.76514e-10
-1.53931e-10	-1.4502e-10	-1.45386e-10	-1.57959e-10	-1.50269e-10	-1.48804e-10	-1.41479e-10	-1.43921e-10		-1.43433e-10	-1.50635e-10	-1.47583e-10	-1.67114e-10	-1.60156e-10	-1.50879e-10	-1.70776e-10	-1.7627e-10
-1.54175e-10	-1.45142e-10	-1.45508e-10	-1.58081e-10	-1.50146e-10	-1.48437e-10	-1.41357e-10	-1.43799e-10		-1.43677e-10	-1.50879e-10	-1.47949e-10	-1.67358e-10	-1.60156e-10	-1.51001e-10	-1.70776e-10	-1.76025e-10
-1.54541e-10	-1.45264e-10	-1.45508e-10	-1.58325e-10	-1.50024e-10	-1.48315e-10	-1.41113e-10	-1.43677e-10		-1.44043e-10	-1.51123e-10	-1.48193e-10	-1.6748e-10	-1.60156e-10	-1.51245e-10	-1.70776e-10	-1.76025e-10
-1.55029e-10	-1.4563e-10	-1.45508e-10	-1.58813e-10	-1.49902e-10	-1.48193e-10	-1.40869e-10	-1.43555e-10		-1.44409e-10	-1.51489e-10	-1.48193e-10	-1.6748e-10	-1.60156e-10	-1.51489e-10	-1.70898e-10	-1.76147e-10
-1.55518e-10	-1.45752e-10	-1.45508e-10	-1.5918e-10	-1.49658e-10	-1.48071e-10	-1.40625e-10	-1.43555e-10		-1.44775e-10	-1.51978e-10	-1.48193e-10	-1.6748e-10	-1.60156e-10	-1.51733e-10	-1.7102e-10	-1.7627e-10
-1.56128e-10	-1.45874e-10	-1.45386e-10	-1.59546e-10	-1.49414e-10	-1.48071e-10	-1.40381e-10	-1.43677e-10		-1.45142e-10	-1.52466e-10	-1.48071e-10	-1.67358e-10	-1.60156e-10	-1.521e-10	-1.71265e-10	-1.76514e-10
-1.56616e-10	-1.45996e-10	-1.45264e-10	-1.5979e-10	-1.4917e-10	-1.48071e-10	-1.40137e-10	-1.43799e-10		-1.45386e-10	-1.52954e-10	-1.47827e-10	-1.67358e-10	-1.60156e-10	-1.52344e-10	-1.71387e-10	-1.76758e-10
-1.56982e-10	-1.45874e-10	-1.45142e-10	-1.60034e-10	-1.48926e-10	-1.48193e-10	-1.3977e-10	-1.44043e-10		-1.45508e-10	-1.5332e-10	-1.47583e-10	-1.67236e-10	-1.60278e-10	-1.52466e-10	-1.71509e-10	-1.7688e-10
-1.57349e-10	-1.45752e-10	-1.4502e-10	-1.60156e-10	-1.48804e-10	-1.48193e-10	-1.39648e-10	-1.44287e-10		-1.45386e-10	-1.53687e-10	-1.47461e-10	-1.67236e-10	-1.60522e-10	-1.52466e-10	-1.71631e-10	-1.7688e-10
-1.57471e-10	-1.45386e-10	-1.44775e-10	-1.60278e-10	-1.4856e-10	-1.48315e-10	-1.39404e-10	-1.44653e-10		-1.45386e-10	-1.53809e-10	-1.47339e-10	-1.67114e-10	-1.60767e-10	-1.52344e-10	-1.71753e-10	-1.76636e-10
-1.57593e-10	-1.45142e-10	-1.44531e-10	-1.60156e-10	-1.4856e-10	-1.48437e-10	-1.39282e-10	-1.44897e-10		-1.45142e-10	-1.53809e-10	-1.47461e-10	-1.66992e-10	-1.61133e-10	-1.521e-10	-1.71875e-10	-1.76392e-10
-1.57593e-10	-1.44897e-10	-1.44165e-10	-1.60156e-10	-1.4856e-10	-1.4856e-10	-1.39038e-10	-1.45264e-10		-1.4502e-10	-1.53687e-10	-1.47583e-10	-1.6687e-10	-1.61499e-10	-1.51855e-10	-1.71997e-10	-1.76147e-10
-1.57593e-10	-1.44531e-10	-1.43921e-10	-1.60278e-10	-1.48682e-10	-1.48682e-10	-1.38916e-10	-1.4563e-10		-1.44897e-10	-1.53198e-10	-1.47705e-10	-1.66626e-10	-1.61743e-10	-1.51611e-10	-1.72119e-10	-1.75781e-10
-1.57715e-10	-1.44287e-10	-1.43555e-10	-1.60278e-10	-1.48926e-10	-1.48804e-10	-1.38794e-10	-1.45874e-10		-1.44775e-10	-1.5271e-10	-1.47827e-10	-1.6626e-10	-1.61987e-10	-1.51489e-10	-1.72119e-10	-1.75415e-10
-1.57715e-10	-1.44165e-10	-1.43311e-10	-1.60278e-10	-1.4917e-10	-1.48804e-10	-1.3855e-10	-1.4624e-10		-1.44531e-10	-1.51978e-10	-1.48071e-10	-1.65771e-10	-1.62109e-10	-1.51489e-10	-1.72119e-10	-1.74805e-10
-1.57837e-10	-1.44165e-10	-1.43066e-10	-1.60156e-10	-1.49292e-10	-1.48804e-10	-1.38428e-10	-1.46484e-10		-1.44287e-10	-1.51367e-10	-1.48315e-10	-1.65283e-10	-1.62231e-10	-1.51611e-10	-1.72119e-10	-1.74316e-10
-1.57837e-10	-1.44165e-10	-1.43066e-10	-1.60034e-10	-1.49536e-10	-1.48804e-10	-1.38306e-10	-1.46729e-10		-1.44043e-10	-1.50879e-10	-1.4856e-10	-1.64673e-10	-1.62109e-10	-1.51733e-10	-1.71997e-10	-1.73706e-10
-1.57715e-10	-1.44165e-10	-1.43188e-10	-1.59912e-10	-1.49658e-10	-1.48682e-10	-1.38184e-10	-1.47095e-10		-1.43799e-10	-1.50391e-10	-1.48926e-10	-1.64062e-10	-1.61987e-10	-1.51855e-10	-1.71875e-10	-1.73218e-10
-1.57471e-10	-1.44409e-10	-1.43555e-10	-1.59668e-10	-1.49902e-10	-1.48682e-10	-1.38184e-10	-1.47339e-10		-1.43555e-10	-1.50024e-10	-1.4917e-10	-1.63574e-10	-1.61865e-10	-1.51978e-10	-1.71753e-10	-1.72729e-10
-1.57104e-10	-1.44775e-10	-1.44043e-10	-1.59424e-10	-1.50024e-10	-1.4856e-10	-1.38184e-10	-1.47461e-10		-1.43188e-10	-1.4978e-10	-1.49292e-10	-1.63086e-10	-1.61743e-10	-1.51978e-10	-1.71509e-10	-1.72363e-10
-1.56738e-10	-1.45142e-10	-1.44531e-10	-1.5918e-10	-1.50146e-10	-1.48437e-10	-1.38306e-10	-1.47705e-10		-1.42944e-10	-1.49658e-10	-1.49536e-10	-1.62598e-10	-1.61743e-10	-1.51978e-10	-1.71265e-10	-1.72119e-10
-1.5625e-10	-1.4563e-10	-1.45142e-10	-1.5918e-10	-1.50269e-10	-1.48315e-10	-1.3855e-10	-1.47827e-10		-1.427e-10	-1.49658e-10	-1.49658e-10	-1.62109e-10	-1.61743e-10	-1.51855e-10	-1.70898e-10	-1.71875e-10
-1.55884e-10	-1.46118e-10	-1.4563e-10	-1.5918e-10	-1.50391e-10	-1.48315e-10	-1.38916e-10	-1.48071e-10		-1.42334e-10	-1.49658e-10	-1.4978e-10	-1.61621e-10	-1.61743e-10	-1.51611e-10	-1.70532e-10	-1.71753e-10
-1.5564e-10	-1.46606e-10	-1.46118e-10	-1.59302e-10	-1.50513e-10	-1.48193e-10	-1.39526e-10	-1.48315e-10		-1.4209e-10	-1.4978e-10	-1.50024e-10	-1.61255e-10	-1.61865e-10	-1.51367e-10	-1.70288e-10	-1.71875e-10
-1.55518e-10	-1.47095e-10	-1.46362e-10	-1.59302e-10	-1.50513e-10	-1.48071e-10	-1.40015e-10	-1.48682e-10		-1.41602e-10	-1.4978e-10	-1.50269e-10	-1.60889e-10	-1.61987e-10	-1.51245e-10	-1.70044e-10	-1.72119e-10
-1.55518e-10	-1.47583e-10	-1.46606e-10	-1.59424e-10	-1.50635e-10	-1.48071e-10	-1.40503e-10	-1.48926e-10		-1.41235e-10	-1.50024e-10	-1.50513e-10	-1.604e-10	-1.62109e-10	-1.51001e-10	-1.698e-10	-1.72363e-10
-1.5564e-10	-1.47949e-10	-1.46729e-10	-1.59302e-10	-1.50635e-10	-1.48071e-10	-1.40991e-10	-1.49292e-10		-1.40747e-10	-1.50146e-10	-1.50757e-10	-1.60034e-10	-1.62231e-10	-1.50757e-10	-1.69556e-10	-1.72852e-10
-1.55884e-10	-1.48437e-10	-1.46973e-10	-1.5918e-10	-1.50513e-10	-1.47949e-10	-1.41357e-10	-1.49536e-10		-1.40381e-10	-1.50391e-10	-1.51001e-10	-1.59546e-10	-1.62476e-10	-1.50391e-10	-1.69556e-10	-1.7334e-10
-1.56128e-10	-1.48804e-10	-1.47217e-10	-1.58936e-10	-1.50513e-10	-1.48071e-10	-1.41602e-10	-1.49658e-10		-1.40015e-10	-1.50635e-10	-1.51123e-10	-1.5918e-10	-1.62598e-10	-1.50024e-10	-1.69434e-10	-1.7395e-10
-1.56372e-10	-1.49292e-10	-1.47461e-10	-1.58569e-10	-1.50391e-10	-1.48193e-10	-1.41846e-10	-1.49658e-10		-1.3977e-10	-1.50757e-10	-1.51367e-10	-1.58936e-10	-1.62964e-10	-1.49536e-10	-1.69434e-10	-1.74438e-10
-1.56494e-10	-1.4978e-10	-1.47827e-10	-1.58203e-10	-1.50269e-10	-1.48315e-10	-1.41846e-10	-1.49658e-10		-1.39526e-10	-1.51001e-10	-1.51489e-10	-1.58813e-10	-1.6333e-10	-1.48926e-10	-1.69556e-10	-1.74805e-10
-1.56616e-10	-1.50146e-10	-1.48193e-10	-1.57593e-10	-1.50146e-10	-1.48437e-10	-1.41846e-10	-1.49536e-10		-1.39404e-10	-1.51245e-10	-1.51611e-10	-1.58813e-10	-1.63696e-10	-1.48193e-10	-1.69678e-10	-1.75049e-10
-1.56494e-10	-1.50513e-10	-1.48682e-10	-1.56982e-10	-1.50024e-10	-1.4856e-10	-1.41846e-10	-1.49414e-10		-1.39282e-10	-1.51611e-10	-1.51611e-10	-1.59058e-10	-1.64062e-10	-1.47461e-10	-1.69922e-10	-1.74927e-10
-1.56372e-10	-1.50635e-10	-1.49048e-10	-1.56372e-10	-1.4978e-10	-1.4856e-10	-1.41724e-10	-1.4917e-10		-1.39282e-10	-1.51978e-10	-1.51611e-10	-1.59302e-10	-1.64307e-10	-1.46729e-10	-1.70166e-10	-1.74683e-10
-1.56128e-10	-1.50757e-10	-1.49658e-10	-1.55884e-10	-1.49658e-10	-1.4856e-10	-1.41602e-10	-1.48926e-10		-1.39282e-10	-1.52344e-10	-1.51611e-10	-1.59546e-10	-1.64429e-10	-1.45996e-10	-1.7041e-10	-1.74194e-10
-1.55762e-10	-1.50879e-10	-1.50146e-10	-1.55395e-10	-1.49536e-10	-1.4856e-10	-1.41479e-10	-1.4856e-10		-1.39282e-10	-1.52588e-10	-1.51611e-10	-1.5979e-10	-1.64551e-10	-1.45386e-10	-1.70654e-10	-1.73706e-10
-1.55518e-10	-1.50757e-10	-1.50757e-10	-1.55029e-10	-1.49414e-10	-1.4856e-10	-1.41479e-10	-1.48193e-10		-1.39526e-10	-1.52954e-10	-1.51733e-10	-1.60034e-10	-1.64429e-10	-1.44775e-10	-1.70898e-10	-1.73218e-10
-1.55273e-10	-1.50635e-10	-1.51367e-10	-1.54785e-10	-1.49292e-10	-1.48437e-10	-1.41479e-10	-1.47827e-10		-1.39648e-10	-1.53076e-10	-1.51733e-10	-1.604e-10	-1.64185e-10	-1.44287e-10	-1.7102e-10	-1.72729e-10
-1.55273e-10	-1.50513e-10	-1.51855e-10	-1.54663e-10	-1.49292e-10	-1.48193e-10	-1.41479e-10	-1.47461e-10		-1.39893e-10	-1.5332e-10	-1.51855e-10	-1.60522e-10	-1.6394e-10	-1.43921e-10	-1.71143e-10	-1.72363e-10
-1.55273e-10	-1.50146e-10	-1.52344e-10	-1.54541e-10	-1.49292e-10	-1.48071e-10	-1.41479e-10	-1.47217e-10		-1.40137e-10	-1.53442e-10	-1.521e-10	-1.60767e-10	-1.63574e-10	-1.43677e-10	-1.71265e-10	-1.71875e-10
-1.55518e-10	-1.4978e-10	-1.52588e-10	-1.54663e-10	-1.4917e-10	-1.47949e-10	-1.41357e-10	-1.46973e-10		-1.40381e-10	-1.53442e-10	-1.52344e-10	-1.61011e-10	-1.63086e-10	-1.43433e-10	-1.71387e-10	-1.71631e-10
-1.55762e-10	-1.49292e-10	-1.52588e-10	-1.54785e-10	-1.49048e-10	-1.47827e-10	-1.41235e-10	-1.46729e-10		-1.40625e-10	-1.53442e-10	-1.5271e-10	-1.61133e-10	-1.6272e-10	-1.43311e-10	-1.71387e-10	-1.71387e-10
-1.55884e-10	-1.48804e-10	-1.52222e-10	-1.55151e-10	-1.48926e-10	-1.47705e-10	-1.41113e-10	-1.46606e-10		-1.40869e-10	-1.53564e-10	-1.52954e-10	-1.61255e-10	-1.62231e-10	-1.43311e-10	-1.71387e-10	-1.71265e-10
-1.56128e-10	-1.48437e-10	-1.51611e-10	-1.55395e-10	-1.4856e-10	-1.47461e-10	-1.40991e-10	-1.46484e-10		-1.40991e-10	-1.53564e-10	-1.5332e-10	-1.61377e-10	-1.61743e-10	-1.43311e-10	-1.71387e-10	-1.71143e-10
-1.5625e-10	-1.47949e-10	-1.50879e-10	-1.5564e-10	-1.48193e-10	-1.47339e-10	-1.40869e-10	-1.46362e-10		-1.41113e-10	-1.53564e-10	-1.53687e-10	-1.61621e-10	-1.61255e-10	-1.43433e-10	-1.71387e-10	-1.7102e-10
-1.56494e-10	-1.47339e-10	-1.49902e-10	-1.55884e-10	-1.47827e-10	-1.47095e-10	-1.40747e-10	-1.4624e-10		-1.41235e-10	-1.53687e-10	-1.54053e-10	-1.61865e-10	-1.60889e-10	-1.43555e-10	-1.71387e-10	-1.70898e-10
-1.56616e-10	-1.46851e-10	-1.49048e-10	-1.5625e-10	-1.47461e-10	-1.47095e-10	-1.40747e-10	-1.46118e-10		-1.41357e-10	-1.53687e-10	-1.54419e-10	-1.62109e-10	-1.60522e-10	-1.43555e-10	-1.71387e-10	-1.70898e-10
-1.56616e-10	-1.46362e-10	-1.48071e-10	-1.56494e-10	-1.47095e-10	-1.47095e-10	-1.40625e-10	-1.45996e-10		-1.41357e-10	-1.53687e-10	-1.54663e-10	-1.62476e-10	-1.60278e-10	-1.43555e-10	-1.71509e-10	-1.70776e-10
-1.56738e-10	-1.45996e-10	-1.47217e-10	-1.5686e-10	-1.46851e-10	-1.47095e-10	-1.40625e-10	-1.45996e-10		-1.41479e-10	-1.53564e-10	-1.54907e-10	-1.6272e-10	-1.60034e-10	-1.43677e-10	-1.71631e-10	-1.70776e-10
-1.56738e-10	-1.4563e-10	-1.46606e-10	-1.57227e-10	-1.46606e-10	-1.47095e-10	-1.40625e-10	-1.45874e-10		-1.41724e-10	-1.53442e-10	-1.55029e-10	-1.62842e-10	-1.59912e-10	-1.43799e-10	-1.71631e-10	-1.70898e-10
-1.56616e-10	-1.45386e-10	-1.46118e-10	-1.57593e-10	-1.46484e-10	-1.47095e-10	-1.40625e-10	-1.45752e-10		-1.41846e-10	-1.53442e-10	-1.54907e-10	-1.62964e-10	-1.59912e-10	-1.43921e-10	-1.71753e-10	-1.71143e-10
-1.56616e-10	-1.45142e-10	-1.45752e-10	-1.57837e-10	-1.46484e-10	-1.47339e-10	-1.40747e-10	-1.45508e-10		-1.41968e-10	-1.53442e-10	-1.54663e-10	-1.62842e-10	-1.59912e-10	-1.44165e-10	-1.71753e-10	-1.71387e-10
-1.56494e-10	-1.4502e-10	-1.45386e-10	-1.58081e-10	-1.46484e-10	-1.47461e-10	-1.40869e-10	-1.45264e-10		-1.4209e-10	-1.5332e-10	-1.54297e-10	-1.6272e-10	-1.60034e-10	-1.44409e-10	-1.71631e-10	-1.71875e-10
-1.56494e-10	-1.44897e-10	-1.45264e-10	-1.58325e-10	-1.46484e-10	-1.47583e-10	-1.40991e-10	-1.4502e-10		-1.42212e-10	-1.5332e-10	-1.53931e-10	-1.62598e-10	-1.60156e-10	-1.44775e-10	-1.71631e-10	-1.72363e-10
-1.56494e-10	-1.44775e-10	-1.4502e-10	-1.58447e-10	-1.46606e-10	-1.47827e-10	-1.41113e-10	-1.44653e-10		-1.42212e-10	-1.5332e-10	-1.53442e-10	-1.62476e-10	-1.604e-10	-1.45264e-10	-1.71509e-10	-1.72729e-10
-1.56494e-10	-1.44653e-10	-1.4502e-10	-1.58447e-10	-1.46729e-10	-1.47949e-10	-1.41357e-10	-1.44287e-10		-1.4209e-10	-1.53198e-10	-1.53076e-10	-1.62231e-10	-1.60522e-10	-1.45874e-10	-1.71265e-10	-1.73218e-10
-1.56616e-10	-1.44653e-10	-1.44897e-10	-1.58447e-10	-1.46973e-10	-1.47949e-10	-1.41357e-10	-1.44043e-10		-1.4209e-10	-1.52954e-10	-1.5271e-10	-1.62109e-10	-1.60645e-10	-1.46606e-10	-1.71143e-10	-1.73584e-10
-1.5686e-10	-1.44653e-10	-1.44897e-10	-1.58325e-10	-1.47095e-10	-1.47949e-10	-1.41357e-10	-1.43799e-10		-1.41846e-10	-1.52832e-10	-1.52466e-10	-1.61865e-10	-1.60767e-10	-1.47217e-10	-1.70898e-10	-1.73828e-10
-1.56982e-10	-1.44653e-10	-1.44897e-10	-1.58203e-10	-1.47339e-10	-1.47827e-10	-1.41357e-10	-1.43799e-10		-1.41479e-10	-1.52588e-10	-1.52344e-10	-1.61743e-10	-1.60889e-10	-1.47827e-10	-1.70654e-10	-1.74072e-10
-1.57227e-10	-1.44653e-10	-1.44897e-10	-1.58081e-10	-1.47339e-10	-1.47705e-10	-1.41235e-10	-1.43677e-10		-1.41113e-10	-1.52344e-10	-1.52344e-10	-1.61621e-10	-1.60889e-10	-1.48193e-10	-1.70532e-10	-1.74194e-10
-1.57349e-10	-1.44653e-10	-1.44897e-10	-1.57959e-10	-1.47461e-10	-1.47583e-10	-1.41113e-10	-1.43799e-10		-1.40747e-10	-1.52222e-10	-1.52588e-10	-1.61377e-10	-1.60889e-10	-1.48437e-10	-1.7041e-10	-1.74316e-10
-1.57471e-10	-1.44653e-10	-1.44653e-10	-1.57715e-10	-1.47461e-10	-1.47339e-10	-1.40991e-10	-1.43799e-10		-1.40381e-10	-1.521e-10	-1.52832e-10	-1.61133e-10	-1.60889e-10	-1.4856e-10	-1.70288e-10	-1.74561e-10
-1.57593e-10	-1.44775e-10	-1.44653e-10	-1.57593e-10	-1.47461e-10	-1.47095e-10	-1.40747e-10	-1.44043e-10		-1.40015e-10	-1.51978e-10	-1.53076e-10	-1.61011e-10	-1.61011e-10	-1.48682e-10	-1.70288e-10	-1.74683e-10
-1.57715e-10	-1.44775e-10	-1.44531e-10	-1.57471e-10	-1.47461e-10	-1.46851e-10	-1.40625e-10	-1.44165e-10		-1.3977e-10	-1.521e-10	-1.5332e-10	-1.60767e-10	-1.61011e-10	-1.4856e-10	-1.70288e-10	-1.75049e-10
-1.57837e-10	-1.44897e-10	-1.44287e-10	-1.57349e-10	-1.47461e-10	-1.46729e-10	-1.40625e-10	-1.44409e-10		-1.39648e-10	-1.52222e-10	-1.53442e-10	-1.60645e-10	-1.61011e-10	-1.4856e-10	-1.70288e-10	-1.75293e-10
-1.57837e-10	-1.44897e-10	-1.44043e-10	-1.57349e-10	-1.47461e-10	-1.46606e-10	-1.40503e-10	-1.44653e-10		-1.39648e-10	-1.52466e-10	-1.53564e-10	-1.604e-10	-1.61133e-10	-1.48437e-10	-1.7041e-10	-1.75537e-10
-1.57959e-10	-1.45142e-10	-1.43799e-10	-1.57471e-10	-1.47461e-10	-1.46606e-10	-1.40381e-10	-1.4502e-10		-1.39648e-10	-1.52832e-10	-1.53687e-10	-1.60156e-10	-1.61255e-10	-1.48437e-10	-1.70532e-10	-1.75659e-10
-1.57959e-10	-1.45264e-10	-1.43555e-10	-1.57593e-10	-1.47583e-10	-1.46729e-10	-1.40381e-10	-1.45264e-10		-1.3977e-10	-1.53076e-10	-1.53687e-10	-1.5979e-10	-1.61377e-10	-1.48437e-10	-1.70654e-10	-1.75659e-10
-1.57837e-10	-1.45508e-10	-1.43311e-10	-1.57715e-10	-1.47705e-10	-1.46973e-10	-1.40381e-10	-1.4563e-10		-1.40015e-10	-1.53564e-10	-1.53809e-10	-1.59546e-10	-1.61621e-10	-1.48437e-10	-1.70654e-10	-1.75415e-10
-1.57837e-10	-1.4563e-10	-1.43066e-10	-1.57837e-10	-1.47827e-10	-1.47339e-10	-1.40381e-10	-1.45996e-10		-1.40381e-10	-1.53809e-10	-1.53931e-10	-1.59302e-10	-1.61865e-10	-1.48315e-10	-1.70776e-10	-1.75049e-10
-1.57837e-10	-1.45752e-10	-1.42944e-10	-1.57959e-10	-1.48071e-10	-1.47705e-10	-1.40503e-10	-1.46362e-10		-1.40869e-10	-1.54175e-10	-1.53931e-10	-1.59058e-10	-1.62231e-10	-1.48315e-10	-1.70776e-10	-1.74683e-10
-1.57959e-10	-1.4563e-10	-1.42822e-10	-1.58081e-10	-1.48193e-10	-1.48071e-10	-1.40503e-10	-1.46606e-10		-1.41479e-10	-1.54541e-10	-1.54175e-10	-1.58936e-10	-1.62476e-10	-1.48437e-10	-1.70776e-10	-1.74072e-10
-1.58081e-10	-1.4563e-10	-1.427e-10	-1.57959e-10	-1.48315e-10	-1.48315e-10	-1.40503e-10	-1.46729e-10		-1.42212e-10	-1.54785e-10	-1.54297e-10	-1.58813e-10	-1.62964e-10	-1.48315e-10	-1.70776e-10	-1.73584e-10
-1.58325e-10	-1.45508e-10	-1.42822e-10	-1.57837e-10	-1.48437e-10	-1.4856e-10	-1.40381e-10	-1.46729e-10		-1.42944e-10	-1.55029e-10	-1.54541e-10	-1.58691e-10	-1.6333e-10	-1.48315e-10	-1.70898e-10	-1.73096e-10
-1.58447e-10	-1.45386e-10	-1.42822e-10	-1.57715e-10	-1.48437e-10	-1.4856e-10	-1.40137e-10	-1.46606e-10		-1.43677e-10	-1.55273e-10	-1.54663e-10	-1.58691e-10	-1.63818e-10	-1.48315e-10	-1.71143e-10	-1.72729e-10
-1.58813e-10	-1.45142e-10	-1.42944e-10	-1.57349e-10	-1.4856e-10	-1.4856e-10	-1.3977e-10	-1.46362e-10		-1.44287e-10	-1.55518e-10	-1.54907e-10	-1.58691e-10	-1.64307e-10	-1.48437e-10	-1.71387e-10	-1.72363e-10
-1.59058e-10	-1.4502e-10	-1.43188e-10	-1.56982e-10	-1.48682e-10	-1.48437e-10	-1.39404e-10	-1.4624e-10		-1.44897e-10	-1.55884e-10	-1.55151e-10	-1.58691e-10	-1.64795e-10	-1.4856e-10	-1.71753e-10	-1.72241e-10
-1.59424e-10	-1.44775e-10	-1.43433e-10	-1.56494e-10	-1.48804e-10	-1.48437e-10	-1.3916e-10	-1.45996e-10		-1.45386e-10	-1.5625e-10	-1.55395e-10	-1.58936e-10	-1.65283e-10	-1.48682e-10	-1.72119e-10	-1.71997e-10
-1.5979e-10	-1.44653e-10	-1.43799e-10	-1.56128e-10	-1.49048e-10	-1.48193e-10	-1.38794e-10	-1.45996e-10		-1.45874e-10	-1.56738e-10	-1.55518e-10	-1.5918e-10	-1.65649e-10	-1.48804e-10	-1.72485e-10	-1.71875e-10
-1.60034e-10	-1.44531e-10	-1.44043e-10	-1.55884e-10	-1.49414e-10	-1.48071e-10	-1.38428e-10	-1.45996e-10		-1.4624e-10	-1.57104e-10	-1.5564e-10	-1.59546e-10	-1.66016e-10	-1.48926e-10	-1.72852e-10	-1.71875e-10
-1.60522e-10	-1.44531e-10	-1.44409e-10	-1.5564e-10	-1.49658e-10	-1.47949e-10	-1.38306e-10	-1.45874e-10		-1.46484e-10	-1.57471e-10	-1.55762e-10	-1.60034e-10	-1.6626e-10	-1.48926e-10	-1.73096e-10	-1.71875e-10
-1.60889e-10	-1.44653e-10	-1.44775e-10	-1.55518e-10	-1.50024e-10	-1.47827e-10	-1.38306e-10	-1.45874e-10		-1.46606e-10	-1.57715e-10	-1.55884e-10	-1.604e-10	-1.66504e-10	-1.48926e-10	-1.73096e-10	-1.71875e-10
-1.61133e-10	-1.44897e-10	-1.45264e-10	-1.55518e-10	-1.50269e-10	-1.47827e-10	-1.38428e-10	-1.45752e-10		-1.46729e-10	-1.57715e-10	-1.56006e-10	-1.60889e-10	-1.66626e-10	-1.48926e-10	-1.72974e-10	-1.71875e-10
-1.61255e-10	-1.45142e-10	-1.45752e-10	-1.55518e-10	-1.50635e-10	-1.47705e-10	-1.38428e-10	-1.4563e-10		-1.46606e-10	-1.57715e-10	-1.56128e-10	-1.61377e-10	-1.66748e-10	-1.48926e-10	-1.72729e-10	-1.71997e-10
-1.61255e-10	-1.45508e-10	-1.4624e-10	-1.55518e-10	-1.50757e-10	-1.47827e-10	-1.38672e-10	-1.45264e-10		-1.46484e-10	-1.57471e-10	-1.5625e-10	-1.61987e-10	-1.66748e-10	-1.49048e-10	-1.72363e-10	-1.72241e-10
-1.61011e-10	-1.45752e-10	-1.46729e-10	-1.55518e-10	-1.51001e-10	-1.48071e-10	-1.38916e-10	-1.4502e-10		-1.4624e-10	-1.57104e-10	-1.56494e-10	-1.62598e-10	-1.66748e-10	-1.49048e-10	-1.71997e-10	-1.72363e-10
-1.60522e-10	-1.45996e-10	-1.47095e-10	-1.55518e-10	-1.51123e-10	-1.48315e-10	-1.3916e-10	-1.44653e-10		-1.45874e-10	-1.56738e-10	-1.56616e-10	-1.6333e-10	-1.66748e-10	-1.49292e-10	-1.71509e-10	-1.72607e-10
-1.59912e-10	-1.46362e-10	-1.47339e-10	-1.55395e-10	-1.51367e-10	-1.48682e-10	-1.39526e-10	-1.44409e-10		-1.45508e-10	-1.56006e-10	-1.5686e-10	-1.64062e-10	-1.6687e-10	-1.49414e-10	-1.7102e-10	-1.72729e-10
-1.59302e-10	-1.46484e-10	-1.47705e-10	-1.55273e-10	-1.51611e-10	-1.49048e-10	-1.39893e-10	-1.44165e-10		-1.45264e-10	-1.55395e-10	-1.5686e-10	-1.64795e-10	-1.6687e-10	-1.4978e-10	-1.70654e-10	-1.72974e-10
-1.58569e-10	-1.46606e-10	-1.47949e-10	-1.55151e-10	-1.51855e-10	-1.49414e-10	-1.40137e-10	-1.44165e-10		-1.44897e-10	-1.54663e-10	-1.56738e-10	-1.65405e-10	-1.66992e-10	-1.50269e-10	-1.7041e-10	-1.73218e-10
-1.58081e-10	-1.46729e-10	-1.48193e-10	-1.55029e-10	-1.521e-10	-1.4978e-10	-1.40503e-10	-1.44287e-10		-1.44653e-10	-1.53931e-10	-1.56372e-10	-1.65894e-10	-1.67114e-10	-1.50757e-10	-1.70166e-10	-1.73462e-10
-1.57715e-10	-1.46851e-10	-1.48315e-10	-1.54907e-10	-1.52344e-10	-1.50146e-10	-1.40869e-10	-1.44409e-10		-1.44531e-10	-1.5332e-10	-1.56006e-10	-1.6626e-10	-1.67236e-10	-1.51245e-10	-1.69922e-10	-1.73706e-10
-1.57349e-10	-1.46851e-10	-1.48437e-10	-1.54785e-10	-1.52588e-10	-1.50391e-10	-1.41113e-10	-1.44653e-10		-1.44531e-10	-1.52588e-10	-1.55518e-10	-1.66504e-10	-1.6748e-10	-1.51733e-10	-1.69678e-10	-1.7395e-10
-1.57227e-10	-1.46851e-10	-1.4856e-10	-1.54785e-10	-1.5271e-10	-1.50513e-10	-1.41235e-10	-1.4502e-10		-1.44531e-10	-1.521e-10	-1.54907e-10	-1.66504e-10	-1.67603e-10	-1.52222e-10	-1.69556e-10	-1.74194e-10
-1.57104e-10	-1.46729e-10	-1.48682e-10	-1.54785e-10	-1.52832e-10	-1.50391e-10	-1.41479e-10	-1.45264e-10		-1.44531e-10	-1.51611e-10	-1.54419e-10	-1.66504e-10	-1.67847e-10	-1.52588e-10	-1.69434e-10	-1.74438e-10
-1.57104e-10	-1.46729e-10	-1.48804e-10	-1.54907e-10	-1.52832e-10	-1.50269e-10	-1.41479e-10	-1.45508e-10		-1.44653e-10	-1.51123e-10	-1.54053e-10	-1.6626e-10	-1.68091e-10	-1.52832e-10	-1.69434e-10	-1.74683e-10
-1.56982e-10	-1.46729e-10	-1.48926e-10	-1.55029e-10	-1.5271e-10	-1.49902e-10	-1.41602e-10	-1.45752e-10		-1.44653e-10	-1.50879e-10	-1.53809e-10	-1.66016e-10	-1.68335e-10	-1.52832e-10	-1.69556e-10	-1.74683e-10
-1.5686e-10	-1.46606e-10	-1.48926e-10	-1.55273e-10	-1.52588e-10	-1.49658e-10	-1.41602e-10	-1.45996e-10		-1.44531e-10	-1.50635e-10	-1.53809e-10	-1.65649e-10	-1.68457e-10	-1.5271e-10	-1.698e-10	-1.74683e-10
-1.56738e-10	-1.46606e-10	-1.48804e-10	-1.5564e-10	-1.52466e-10	-1.49414e-10	-1.41479e-10	-1.4624e-10		-1.44409e-10	-1.50391e-10	-1.54053e-10	-1.65161e-10	-1.68335e-10	-1.52466e-10	-1.69922e-10	-1.74561e-10
-1.56494e-10	-1.46484e-10	-1.48682e-10	-1.56006e-10	-1.52222e-10	-1.49414e-10	-1.41479e-10	-1.46484e-10		-1.44165e-10	-1.50269e-10	-1.54419e-10	-1.64673e-10	-1.68091e-10	-1.521e-10	-1.70166e-10	-1.74438e-10
-1.56372e-10	-1.46484e-10	-1.48315e-10	-1.5625e-10	-1.521e-10	-1.49414e-10	-1.41357e-10	-1.46606e-10		-1.43799e-10	-1.50269e-10	-1.54907e-10	-1.64185e-10	-1.67725e-10	-1.51611e-10	-1.7041e-10	-1.74194e-10
-1.56128e-10	-1.46484e-10	-1.47949e-10	-1.56494e-10	-1.51978e-10	-1.49536e-10	-1.41357e-10	-1.46851e-10		-1.43433e-10	-1.50146e-10	-1.55273e-10	-1.63696e-10	-1.67358e-10	-1.51245e-10	-1.7041e-10	-1.73706e-10
-1.56006e-10	-1.46484e-10	-1.47583e-10	-1.56738e-10	-1.51978e-10	-1.49658e-10	-1.41235e-10	-1.47095e-10		-1.42944e-10	-1.50024e-10	-1.55518e-10	-1.6333e-10	-1.6687e-10	-1.51123e-10	-1.70532e-10	-1.7334e-10
-1.55884e-10	-1.46606e-10	-1.46973e-10	-1.5686e-10	-1.51978e-10	-1.49902e-10	-1.41235e-10	-1.47217e-10		-1.42456e-10	-1.49902e-10	-1.5564e-10	-1.62964e-10	-1.66382e-10	-1.51001e-10	-1.70532e-10	-1.72852e-10
-1.55884e-10	-1.46606e-10	-1.46484e-10	-1.56982e-10	-1.51855e-10	-1.50146e-10	-1.41235e-10	-1.47217e-10		-1.41968e-10	-1.4978e-10	-1.55518e-10	-1.62598e-10	-1.66016e-10	-1.51123e-10	-1.70532e-10	-1.72363e-10
-1.55762e-10	-1.46729e-10	-1.45874e-10	-1.56982e-10	-1.51733e-10	-1.50391e-10	-1.41357e-10	-1.47095e-10		-1.41479e-10	-1.4978e-10	-1.55151e-10	-1.62354e-10	-1.65771e-10	-1.51123e-10	-1.7041e-10	-1.71875e-10
-1.5564e-10	-1.46851e-10	-1.45386e-10	-1.5686e-10	-1.51489e-10	-1.50635e-10	-1.41479e-10	-1.46851e-10		-1.41235e-10	-1.4978e-10	-1.54785e-10	-1.61865e-10	-1.65771e-10	-1.51123e-10	-1.70288e-10	-1.71387e-10
-1.55518e-10	-1.47095e-10	-1.44897e-10	-1.56738e-10	-1.51245e-10	-1.50757e-10	-1.41479e-10	-1.46484e-10		-1.41113e-10	-1.4978e-10	-1.54297e-10	-1.61499e-10	-1.65894e-10	-1.51123e-10	-1.70044e-10	-1.7102e-10
-1.55273e-10	-1.47217e-10	-1.44531e-10	-1.56494e-10	-1.50879e-10	-1.50879e-10	-1.41479e-10	-1.45996e-10		-1.41113e-10	-1.49902e-10	-1.53931e-10	-1.61133e-10	-1.66016e-10	-1.51001e-10	-1.69678e-10	-1.70898e-10
-1.54907e-10	-1.47339e-10	-1.44287e-10	-1.56128e-10	-1.50635e-10	-1.51001e-10	-1.41479e-10	-1.45386e-10		-1.41113e-10	-1.50024e-10	-1.53564e-10	-1.60889e-10	-1.6626e-10	-1.50757e-10	-1.69312e-10	-1.70776e-10
-1.54541e-10	-1.47461e-10	-1.44287e-10	-1.55762e-10	-1.50146e-10	-1.51123e-10	-1.41357e-10	-1.44775e-10		-1.41235e-10	-1.50146e-10	-1.5332e-10	-1.60767e-10	-1.66626e-10	-1.50513e-10	-1.68823e-10	-1.70898e-10
-1.54175e-10	-1.47461e-10	-1.44409e-10	-1.55395e-10	-1.4978e-10	-1.51367e-10	-1.41113e-10	-1.44165e-10		-1.41357e-10	-1.50269e-10	-1.53076e-10	-1.60645e-10	-1.66992e-10	-1.50391e-10	-1.68213e-10	-1.7102e-10
-1.53809e-10	-1.47461e-10	-1.44653e-10	-1.55151e-10	-1.49414e-10	-1.51489e-10	-1.40869e-10	-1.43677e-10		-1.41479e-10	-1.50269e-10	-1.52954e-10	-1.60645e-10	-1.67358e-10	-1.50146e-10	-1.67603e-10	-1.71265e-10
-1.53442e-10	-1.47461e-10	-1.44897e-10	-1.54907e-10	-1.4917e-10	-1.51855e-10	-1.40625e-10	-1.43311e-10		-1.41724e-10	-1.50269e-10	-1.52832e-10	-1.60522e-10	-1.67725e-10	-1.50146e-10	-1.6687e-10	-1.71509e-10
-1.53076e-10	-1.47339e-10	-1.45264e-10	-1.54663e-10	-1.48926e-10	-1.52222e-10	-1.40503e-10	-1.43188e-10		-1.41846e-10	-1.50269e-10	-1.52832e-10	-1.60278e-10	-1.67969e-10	-1.50146e-10	-1.66138e-10	-1.71753e-10
-1.52954e-10	-1.47217e-10	-1.4563e-10	-1.54541e-10	-1.48804e-10	-1.52588e-10	-1.40259e-10	-1.43188e-10		-1.41968e-10	-1.50269e-10	-1.5271e-10	-1.60156e-10	-1.68091e-10	-1.50391e-10	-1.65527e-10	-1.71875e-10
-1.52832e-10	-1.47095e-10	-1.45874e-10	-1.54541e-10	-1.48682e-10	-1.52954e-10	-1.39893e-10	-1.43188e-10		-1.41968e-10	-1.50269e-10	-1.5271e-10	-1.5979e-10	-1.67969e-10	-1.50513e-10	-1.65039e-10	-1.72119e-10
-1.52832e-10	-1.47095e-10	-1.46118e-10	-1.54541e-10	-1.48804e-10	-1.5332e-10	-1.39648e-10	-1.43433e-10		-1.41846e-10	-1.50269e-10	-1.52588e-10	-1.59546e-10	-1.67725e-10	-1.50757e-10	-1.64673e-10	-1.72119e-10
-1.5271e-10	-1.46973e-10	-1.4624e-10	-1.54663e-10	-1.48682e-10	-1.53687e-10	-1.39526e-10	-1.43677e-10		-1.41602e-10	-1.50391e-10	-1.5271e-10	-1.59302e-10	-1.67236e-10	-1.50879e-10	-1.64307e-10	-1.72119e-10
-1.5271e-10	-1.46973e-10	-1.46484e-10	-1.54785e-10	-1.48682e-10	-1.53931e-10	-1.39282e-10	-1.43921e-10		-1.41235e-10	-1.50635e-10	-1.52954e-10	-1.59058e-10	-1.66748e-10	-1.51001e-10	-1.64307e-10	-1.72119e-10
-1.52832e-10	-1.46851e-10	-1.46729e-10	-1.54907e-10	-1.48682e-10	-1.54175e-10	-1.3916e-10	-1.44165e-10		-1.40869e-10	-1.50757e-10	-1.53198e-10	-1.58936e-10	-1.66138e-10	-1.51001e-10	-1.64307e-10	-1.71875e-10
-1.52832e-10	-1.46729e-10	-1.46973e-10	-1.55151e-10	-1.4856e-10	-1.54175e-10	-1.39038e-10	-1.44409e-10		-1.40381e-10	-1.51001e-10	-1.53564e-10	-1.58813e-10	-1.65405e-10	-1.51001e-10	-1.64429e-10	-1.71509e-10
-1.52954e-10	-1.46484e-10	-1.47339e-10	-1.55395e-10	-1.48315e-10	-1.54297e-10	-1.38794e-10	-1.44653e-10		-1.3977e-10	-1.51123e-10	-1.54175e-10	-1.58813e-10	-1.64795e-10	-1.50757e-10	-1.64795e-10	-1.7102e-10
-1.53076e-10	-1.4624e-10	-1.47583e-10	-1.55762e-10	-1.48193e-10	-1.54297e-10	-1.3855e-10	-1.44897e-10		-1.39282e-10	-1.51367e-10	-1.54785e-10	-1.58936e-10	-1.64185e-10	-1.50635e-10	-1.65283e-10	-1.70532e-10
-1.5332e-10	-1.45874e-10	-1.47949e-10	-1.56128e-10	-1.47949e-10	-1.54175e-10	-1.38428e-10	-1.45142e-10		-1.38794e-10	-1.51489e-10	-1.55395e-10	-1.58936e-10	-1.63574e-10	-1.50513e-10	-1.65649e-10	-1.70044e-10
-1.53564e-10	-1.45264e-10	-1.48193e-10	-1.56494e-10	-1.47705e-10	-1.53931e-10	-1.38428e-10	-1.45142e-10		-1.3855e-10	-1.51611e-10	-1.56006e-10	-1.59058e-10	-1.63208e-10	-1.50391e-10	-1.66138e-10	-1.69556e-10
-1.53931e-10	-1.44775e-10	-1.4856e-10	-1.56982e-10	-1.47583e-10	-1.53687e-10	-1.38306e-10	-1.45264e-10		-1.3855e-10	-1.51855e-10	-1.56616e-10	-1.5918e-10	-1.62842e-10	-1.50391e-10	-1.66382e-10	-1.69312e-10
-1.54297e-10	-1.44165e-10	-1.48804e-10	-1.57349e-10	-1.47461e-10	-1.5332e-10	-1.38428e-10	-1.45386e-10		-1.38672e-10	-1.51978e-10	-1.57104e-10	-1.5918e-10	-1.62476e-10	-1.50635e-10	-1.66626e-10	-1.69189e-10
-1.54785e-10	-1.43555e-10	-1.48926e-10	-1.57715e-10	-1.47461e-10	-1.5271e-10	-1.38428e-10	-1.45508e-10		-1.38916e-10	-1.521e-10	-1.57471e-10	-1.59058e-10	-1.62231e-10	-1.50879e-10	-1.66626e-10	-1.69189e-10
-1.55273e-10	-1.42944e-10	-1.48926e-10	-1.58081e-10	-1.47339e-10	-1.521e-10	-1.38672e-10	-1.4563e-10		-1.39282e-10	-1.51978e-10	-1.57959e-10	-1.58936e-10	-1.61987e-10	-1.51367e-10	-1.66504e-10	-1.69434e-10
-1.5564e-10	-1.42578e-10	-1.48926e-10	-1.58325e-10	-1.47461e-10	-1.51489e-10	-1.38794e-10	-1.45752e-10		-1.3977e-10	-1.51855e-10	-1.58325e-10	-1.58569e-10	-1.61743e-10	-1.51855e-10	-1.66382e-10	-1.698e-10
-1.55884e-10	-1.42334e-10	-1.48926e-10	-1.58691e-10	-1.47583e-10	-1.51001e-10	-1.38916e-10	-1.45874e-10		-1.40259e-10	-1.51489e-10	-1.58569e-10	-1.58203e-10	-1.61743e-10	-1.52222e-10	-1.66016e-10	-1.70288e-10
-1.56128e-10	-1.42334e-10	-1.48804e-10	-1.58813e-10	-1.47583e-10	-1.50513e-10	-1.3916e-10	-1.45996e-10		-1.40747e-10	-1.51123e-10	-1.58691e-10	-1.57715e-10	-1.61743e-10	-1.52588e-10	-1.65649e-10	-1.70776e-10
-1.5625e-10	-1.42456e-10	-1.48804e-10	-1.58813e-10	-1.47705e-10	-1.50024e-10	-1.3916e-10	-1.46118e-10		-1.41235e-10	-1.50757e-10	-1.58936e-10	-1.57227e-10	-1.61865e-10	-1.52954e-10	-1.65405e-10	-1.71387e-10
-1.5625e-10	-1.42822e-10	-1.4856e-10	-1.58936e-10	-1.47705e-10	-1.49658e-10	-1.3916e-10	-1.46118e-10		-1.41479e-10	-1.50391e-10	-1.59058e-10	-1.56616e-10	-1.61865e-10	-1.53076e-10	-1.65039e-10	-1.71997e-10
-1.5625e-10	-1.43311e-10	-1.48437e-10	-1.58813e-10	-1.47461e-10	-1.49414e-10	-1.39038e-10	-1.46118e-10		-1.41724e-10	-1.50024e-10	-1.59302e-10	-1.5625e-10	-1.61987e-10	-1.53076e-10	-1.64917e-10	-1.72607e-10
-1.5625e-10	-1.43799e-10	-1.48071e-10	-1.58691e-10	-1.47217e-10	-1.4917e-10	-1.38916e-10	-1.46118e-10		-1.41846e-10	-1.49658e-10	-1.59668e-10	-1.55884e-10	-1.61987e-10	-1.53076e-10	-1.64917e-10	-1.73218e-10
-1.56128e-10	-1.44409e-10	-1.47705e-10	-1.58447e-10	-1.46851e-10	-1.49048e-10	-1.38794e-10	-1.45874e-10		-1.41724e-10	-1.49414e-10	-1.60034e-10	-1.55762e-10	-1.61865e-10	-1.52954e-10	-1.64917e-10	-1.73584e-10
-1.55884e-10	-1.44897e-10	-1.47339e-10	-1.58325e-10	-1.46606e-10	-1.48926e-10	-1.38794e-10	-1.4563e-10		-1.41602e-10	-1.49292e-10	-1.60522e-10	-1.5564e-10	-1.61865e-10	-1.52832e-10	-1.65039e-10	-1.7395e-10
-1.5564e-10	-1.45386e-10	-1.46973e-10	-1.58081e-10	-1.46362e-10	-1.48926e-10	-1.38794e-10	-1.45264e-10		-1.41479e-10	-1.4917e-10	-1.60889e-10	-1.55518e-10	-1.61865e-10	-1.52588e-10	-1.65283e-10	-1.74072e-10
-1.55273e-10	-1.4563e-10	-1.46606e-10	-1.58081e-10	-1.46118e-10	-1.48926e-10	-1.38794e-10	-1.44897e-10		-1.41235e-10	-1.49048e-10	-1.61377e-10	-1.5564e-10	-1.61865e-10	-1.52344e-10	-1.65405e-10	-1.74072e-10
-1.54907e-10	-1.45874e-10	-1.46362e-10	-1.58081e-10	-1.45996e-10	-1.48926e-10	-1.38916e-10	-1.44653e-10		-1.41235e-10	-1.49048e-10	-1.61621e-10	-1.5564e-10	-1.61987e-10	-1.521e-10	-1.65527e-10	-1.73828e-10
-1.54419e-10	-1.45996e-10	-1.4624e-10	-1.58325e-10	-1.45996e-10	-1.49048e-10	-1.38916e-10	-1.44409e-10		-1.41357e-10	-1.49048e-10	-1.61865e-10	-1.55762e-10	-1.62354e-10	-1.51855e-10	-1.65527e-10	-1.73584e-10
-1.54053e-10	-1.45996e-10	-1.4624e-10	-1.58569e-10	-1.46118e-10	-1.4917e-10	-1.39038e-10	-1.44287e-10		-1.41602e-10	-1.4917e-10	-1.61865e-10	-1.55884e-10	-1.6272e-10	-1.51489e-10	-1.65527e-10	-1.73218e-10
-1.53564e-10	-1.46118e-10	-1.4624e-10	-1.58936e-10	-1.4624e-10	-1.49292e-10	-1.3916e-10	-1.44409e-10		-1.4209e-10	-1.49414e-10	-1.61865e-10	-1.55884e-10	-1.63208e-10	-1.51123e-10	-1.65649e-10	-1.72607e-10
-1.53198e-10	-1.46118e-10	-1.46362e-10	-1.59302e-10	-1.46362e-10	-1.49292e-10	-1.39404e-10	-1.44653e-10		-1.42578e-10	-1.49658e-10	-1.61621e-10	-1.55884e-10	-1.63818e-10	-1.50757e-10	-1.65649e-10	-1.72119e-10
-1.52954e-10	-1.45874e-10	-1.46484e-10	-1.5979e-10	-1.46484e-10	-1.49292e-10	-1.39526e-10	-1.44897e-10		-1.43066e-10	-1.4978e-10	-1.61377e-10	-1.55762e-10	-1.64307e-10	-1.50391e-10	-1.65649e-10	-1.71509e-10
-1.5271e-10	-1.45752e-10	-1.46606e-10	-1.60156e-10	-1.46729e-10	-1.49292e-10	-1.39526e-10	-1.45264e-10		-1.43677e-10	-1.49902e-10	-1.61133e-10	-1.55518e-10	-1.64795e-10	-1.50146e-10	-1.65771e-10	-1.70898e-10
-1.52588e-10	-1.45386e-10	-1.46729e-10	-1.604e-10	-1.46729e-10	-1.4917e-10	-1.39526e-10	-1.45752e-10		-1.44165e-10	-1.49902e-10	-1.60767e-10	-1.55273e-10	-1.65039e-10	-1.4978e-10	-1.65894e-10	-1.70166e-10
-1.5271e-10	-1.4502e-10	-1.46729e-10	-1.60522e-10	-1.46851e-10	-1.4917e-10	-1.39404e-10	-1.4624e-10		-1.44653e-10	-1.4978e-10	-1.60522e-10	-1.54907e-10	-1.65283e-10	-1.49536e-10	-1.66016e-10	-1.69434e-10
-1.5271e-10	-1.44531e-10	-1.46729e-10	-1.60522e-10	-1.46973e-10	-1.4917e-10	-1.39282e-10	-1.46729e-10		-1.4502e-10	-1.49536e-10	-1.60156e-10	-1.54663e-10	-1.65405e-10	-1.49292e-10	-1.66138e-10	-1.68823e-10
-1.52832e-10	-1.44165e-10	-1.46729e-10	-1.604e-10	-1.47095e-10	-1.49048e-10	-1.3916e-10	-1.47217e-10		-1.45264e-10	-1.49292e-10	-1.5979e-10	-1.54419e-10	-1.65527e-10	-1.4917e-10	-1.66382e-10	-1.68213e-10
-1.52832e-10	-1.43799e-10	-1.46606e-10	-1.60034e-10	-1.47339e-10	-1.49048e-10	-1.38916e-10	-1.47583e-10		-1.45264e-10	-1.4917e-10	-1.59424e-10	-1.54175e-10	-1.65527e-10	-1.49048e-10	-1.66626e-10	-1.67725e-10
-1.52954e-10	-1.43433e-10	-1.46484e-10	-1.59546e-10	-1.47583e-10	-1.48926e-10	-1.38794e-10	-1.48071e-10		-1.4502e-10	-1.48926e-10	-1.58813e-10	-1.54175e-10	-1.65649e-10	-1.4917e-10	-1.6687e-10	-1.67358e-10
-1.53076e-10	-1.43066e-10	-1.46362e-10	-1.59058e-10	-1.47827e-10	-1.48804e-10	-1.38672e-10	-1.48437e-10		-1.44897e-10	-1.48926e-10	-1.58325e-10	-1.54297e-10	-1.65771e-10	-1.49292e-10	-1.67114e-10	-1.67236e-10
-1.53076e-10	-1.427e-10	-1.4624e-10	-1.58447e-10	-1.48071e-10	-1.48804e-10	-1.38672e-10	-1.48682e-10		-1.44653e-10	-1.48926e-10	-1.57715e-10	-1.54663e-10	-1.65894e-10	-1.49414e-10	-1.67358e-10	-1.67358e-10
-1.53076e-10	-1.42456e-10	-1.46118e-10	-1.57837e-10	-1.48193e-10	-1.48804e-10	-1.3855e-10	-1.48804e-10		-1.44409e-10	-1.48926e-10	-1.57104e-10	-1.55029e-10	-1.65894e-10	-1.49536e-10	-1.67725e-10	-1.67603e-10
-1.53076e-10	-1.42212e-10	-1.46118e-10	-1.57104e-10	-1.48315e-10	-1.48804e-10	-1.38672e-10	-1.48804e-10		-1.44287e-10	-1.49048e-10	-1.56616e-10	-1.55518e-10	-1.65894e-10	-1.4978e-10	-1.68213e-10	-1.67969e-10
-1.53076e-10	-1.41968e-10	-1.46118e-10	-1.56494e-10	-1.4856e-10	-1.48804e-10	-1.38672e-10	-1.48804e-10		-1.44287e-10	-1.49048e-10	-1.56128e-10	-1.55884e-10	-1.65771e-10	-1.50024e-10	-1.68701e-10	-1.68457e-10
-1.53076e-10	-1.41968e-10	-1.46118e-10	-1.56006e-10	-1.48804e-10	-1.48682e-10	-1.38794e-10	-1.48682e-10		-1.44165e-10	-1.4917e-10	-1.5564e-10	-1.56494e-10	-1.65527e-10	-1.50146e-10	-1.69312e-10	-1.68945e-10
-1.53076e-10	-1.41846e-10	-1.46118e-10	-1.55762e-10	-1.49048e-10	-1.48682e-10	-1.38916e-10	-1.48437e-10		-1.44287e-10	-1.49048e-10	-1.55273e-10	-1.56982e-10	-1.65283e-10	-1.50269e-10	-1.69922e-10	-1.69434e-10
-1.53198e-10	-1.41968e-10	-1.46118e-10	-1.55518e-10	-1.4917e-10	-1.4856e-10	-1.39038e-10	-1.48315e-10		-1.44409e-10	-1.48926e-10	-1.55029e-10	-1.57349e-10	-1.64917e-10	-1.50391e-10	-1.70532e-10	-1.69922e-10
-1.5332e-10	-1.42334e-10	-1.45996e-10	-1.55395e-10	-1.49292e-10	-1.48437e-10	-1.39282e-10	-1.48315e-10		-1.44531e-10	-1.48682e-10	-1.54907e-10	-1.57593e-10	-1.64551e-10	-1.50513e-10	-1.7102e-10	-1.70288e-10
-1.53564e-10	-1.427e-10	-1.45874e-10	-1.55518e-10	-1.4917e-10	-1.48315e-10	-1.39526e-10	-1.48193e-10		-1.44775e-10	-1.48437e-10	-1.54785e-10	-1.57715e-10	-1.64062e-10	-1.50757e-10	-1.71509e-10	-1.70654e-10
-1.53687e-10	-1.43188e-10	-1.45752e-10	-1.55518e-10	-1.49048e-10	-1.48315e-10	-1.39648e-10	-1.48193e-10		-1.44897e-10	-1.48071e-10	-1.54785e-10	-1.57593e-10	-1.63574e-10	-1.50879e-10	-1.71875e-10	-1.70898e-10
-1.53931e-10	-1.43799e-10	-1.45508e-10	-1.55518e-10	-1.48804e-10	-1.48315e-10	-1.39893e-10	-1.48193e-10		-1.45142e-10	-1.47705e-10	-1.54785e-10	-1.57471e-10	-1.62964e-10	-1.51123e-10	-1.72119e-10	-1.7102e-10
-1.54053e-10	-1.44409e-10	-1.45264e-10	-1.55518e-10	-1.48437e-10	-1.48193e-10	-1.40137e-10	-1.48193e-10		-1.45386e-10	-1.47217e-10	-1.54663e-10	-1.57349e-10	-1.62231e-10	-1.51367e-10	-1.72363e-10	-1.71143e-10
-1.54297e-10	-1.44897e-10	-1.45142e-10	-1.55395e-10	-1.48071e-10	-1.48193e-10	-1.40381e-10	-1.48193e-10		-1.4563e-10	-1.46729e-10	-1.54663e-10	-1.57227e-10	-1.61499e-10	-1.51855e-10	-1.72485e-10	-1.7102e-10
-1.54419e-10	-1.45386e-10	-1.4502e-10	-1.55273e-10	-1.47583e-10	-1.48193e-10	-1.40625e-10	-1.48193e-10		-1.45752e-10	-1.4624e-10	-1.54419e-10	-1.57104e-10	-1.60767e-10	-1.52344e-10	-1.72607e-10	-1.70898e-10
-1.54541e-10	-1.45752e-10	-1.4502e-10	-1.55029e-10	-1.47095e-10	-1.48071e-10	-1.40869e-10	-1.48071e-10		-1.45996e-10	-1.45874e-10	-1.54175e-10	-1.56982e-10	-1.60156e-10	-1.52832e-10	-1.72607e-10	-1.70654e-10
-1.54663e-10	-1.45996e-10	-1.4502e-10	-1.54785e-10	-1.46606e-10	-1.48071e-10	-1.41113e-10	-1.47949e-10		-1.45996e-10	-1.45508e-10	-1.53809e-10	-1.5686e-10	-1.59546e-10	-1.53564e-10	-1.72485e-10	-1.70532e-10
-1.54907e-10	-1.4624e-10	-1.45264e-10	-1.54419e-10	-1.46118e-10	-1.47949e-10	-1.41479e-10	-1.47949e-10		-1.46118e-10	-1.45142e-10	-1.53564e-10	-1.56738e-10	-1.59058e-10	-1.54297e-10	-1.72119e-10	-1.70288e-10
-1.54907e-10	-1.4624e-10	-1.45508e-10	-1.54175e-10	-1.45752e-10	-1.47827e-10	-1.41846e-10	-1.47827e-10		-1.45996e-10	-1.4502e-10	-1.5332e-10	-1.56616e-10	-1.58691e-10	-1.55029e-10	-1.71753e-10	-1.70166e-10
-1.55029e-10	-1.46118e-10	-1.45752e-10	-1.53931e-10	-1.45508e-10	-1.47583e-10	-1.4209e-10	-1.47705e-10		-1.45874e-10	-1.4502e-10	-1.53198e-10	-1.56494e-10	-1.58569e-10	-1.55762e-10	-1.71265e-10	-1.70044e-10
-1.55151e-10	-1.45996e-10	-1.45874e-10	-1.53687e-10	-1.45264e-10	-1.47461e-10	-1.42456e-10	-1.47583e-10		-1.4563e-10	-1.45142e-10	-1.53198e-10	-1.56494e-10	-1.58569e-10	-1.5625e-10	-1.70776e-10	-1.69922e-10
-1.55029e-10	-1.45752e-10	-1.45874e-10	-1.53564e-10	-1.45142e-10	-1.47339e-10	-1.42578e-10	-1.47339e-10		-1.45264e-10	-1.45264e-10	-1.5332e-10	-1.56494e-10	-1.58691e-10	-1.56738e-10	-1.70166e-10	-1.69678e-10
-1.55029e-10	-1.4563e-10	-1.45874e-10	-1.53564e-10	-1.45264e-10	-1.47217e-10	-1.42578e-10	-1.47095e-10		-1.44897e-10	-1.45508e-10	-1.53564e-10	-1.56616e-10	-1.58936e-10	-1.5686e-10	-1.69556e-10	-1.69556e-10
-1.54907e-10	-1.45386e-10	-1.45752e-10	-1.53564e-10	-1.45508e-10	-1.47217e-10	-1.42456e-10	-1.46973e-10		-1.44409e-10	-1.4563e-10	-1.53931e-10	-1.56738e-10	-1.5918e-10	-1.5686e-10	-1.68945e-10	-1.69312e-10
-1.54785e-10	-1.45264e-10	-1.45508e-10	-1.53564e-10	-1.45752e-10	-1.47095e-10	-1.42212e-10	-1.46851e-10		-1.43921e-10	-1.45874e-10	-1.54297e-10	-1.57104e-10	-1.59546e-10	-1.5686e-10	-1.68457e-10	-1.69189e-10
-1.54663e-10	-1.45264e-10	-1.45142e-10	-1.53687e-10	-1.46118e-10	-1.47095e-10	-1.41846e-10	-1.46851e-10		-1.43433e-10	-1.46118e-10	-1.54785e-10	-1.57349e-10	-1.60034e-10	-1.56616e-10	-1.67969e-10	-1.69067e-10
-1.54419e-10	-1.45142e-10	-1.44775e-10	-1.53809e-10	-1.46362e-10	-1.47339e-10	-1.41479e-10	-1.46851e-10		-1.42944e-10	-1.46362e-10	-1.55273e-10	-1.57715e-10	-1.604e-10	-1.56372e-10	-1.67725e-10	-1.68945e-10
-1.54175e-10	-1.4502e-10	-1.44409e-10	-1.53931e-10	-1.46729e-10	-1.47583e-10	-1.40869e-10	-1.46973e-10		-1.42456e-10	-1.46606e-10	-1.55762e-10	-1.57959e-10	-1.60767e-10	-1.56128e-10	-1.67603e-10	-1.68945e-10
-1.54053e-10	-1.4502e-10	-1.44043e-10	-1.54175e-10	-1.46973e-10	-1.47827e-10	-1.40381e-10	-1.47217e-10		-1.4209e-10	-1.46729e-10	-1.56128e-10	-1.58203e-10	-1.61133e-10	-1.55884e-10	-1.6748e-10	-1.68945e-10
-1.53809e-10	-1.44897e-10	-1.43799e-10	-1.54541e-10	-1.47095e-10	-1.48193e-10	-1.39893e-10	-1.47339e-10		-1.41846e-10	-1.46973e-10	-1.56372e-10	-1.58447e-10	-1.61377e-10	-1.5564e-10	-1.67358e-10	-1.69189e-10
-1.53687e-10	-1.44775e-10	-1.43433e-10	-1.55029e-10	-1.47217e-10	-1.4856e-10	-1.39404e-10	-1.47583e-10		-1.41846e-10	-1.47095e-10	-1.56616e-10	-1.58691e-10	-1.61621e-10	-1.55518e-10	-1.67358e-10	-1.69556e-10
-1.53442e-10	-1.44653e-10	-1.43311e-10	-1.55518e-10	-1.47339e-10	-1.48804e-10	-1.39038e-10	-1.47705e-10		-1.41968e-10	-1.47461e-10	-1.56616e-10	-1.58936e-10	-1.61865e-10	-1.55395e-10	-1.67358e-10	-1.69922e-10
-1.5332e-10	-1.44409e-10	-1.43188e-10	-1.56006e-10	-1.47339e-10	-1.4917e-10	-1.38672e-10	-1.47827e-10		-1.42212e-10	-1.47827e-10	-1.56616e-10	-1.5918e-10	-1.61987e-10	-1.55395e-10	-1.6748e-10	-1.70532e-10
-1.52954e-10	-1.44287e-10	-1.43188e-10	-1.56494e-10	-1.47095e-10	-1.49292e-10	-1.38428e-10	-1.47827e-10		-1.42456e-10	-1.48193e-10	-1.56372e-10	-1.59302e-10	-1.61987e-10	-1.55273e-10	-1.6748e-10	-1.71265e-10
-1.52588e-10	-1.44043e-10	-1.43311e-10	-1.56982e-10	-1.46851e-10	-1.49292e-10	-1.38306e-10	-1.47827e-10		-1.42822e-10	-1.4856e-10	-1.5625e-10	-1.59546e-10	-1.61865e-10	-1.55151e-10	-1.67603e-10	-1.71875e-10
-1.521e-10	-1.43677e-10	-1.43555e-10	-1.57349e-10	-1.46606e-10	-1.4917e-10	-1.38184e-10	-1.47705e-10		-1.43066e-10	-1.48926e-10	-1.55884e-10	-1.59668e-10	-1.61743e-10	-1.55151e-10	-1.67725e-10	-1.72485e-10
-1.51611e-10	-1.43311e-10	-1.43799e-10	-1.57715e-10	-1.46484e-10	-1.48926e-10	-1.38306e-10	-1.47705e-10		-1.43188e-10	-1.4917e-10	-1.5564e-10	-1.5979e-10	-1.61377e-10	-1.55151e-10	-1.67847e-10	-1.72974e-10
-1.51123e-10	-1.43066e-10	-1.44043e-10	-1.57959e-10	-1.4624e-10	-1.48804e-10	-1.3855e-10	-1.47705e-10		-1.43433e-10	-1.49414e-10	-1.55395e-10	-1.59912e-10	-1.61011e-10	-1.55273e-10	-1.68091e-10	-1.7334e-10
-1.50635e-10	-1.427e-10	-1.44409e-10	-1.58203e-10	-1.45996e-10	-1.48682e-10	-1.39038e-10	-1.47705e-10		-1.43555e-10	-1.49658e-10	-1.55151e-10	-1.59912e-10	-1.60645e-10	-1.55395e-10	-1.68335e-10	-1.73462e-10
-1.50269e-10	-1.42578e-10	-1.44653e-10	-1.58203e-10	-1.45996e-10	-1.4856e-10	-1.39526e-10	-1.47827e-10		-1.43799e-10	-1.49902e-10	-1.55151e-10	-1.60034e-10	-1.60278e-10	-1.55762e-10	-1.68579e-10	-1.73584e-10
-1.50024e-10	-1.42456e-10	-1.44775e-10	-1.58203e-10	-1.46118e-10	-1.4856e-10	-1.40015e-10	-1.48071e-10		-1.43921e-10	-1.50024e-10	-1.55151e-10	-1.59912e-10	-1.60034e-10	-1.5625e-10	-1.68823e-10	-1.73462e-10
-1.49658e-10	-1.42456e-10	-1.44897e-10	-1.57959e-10	-1.4624e-10	-1.48437e-10	-1.40625e-10	-1.48315e-10		-1.44043e-10	-1.50146e-10	-1.55273e-10	-1.5979e-10	-1.59912e-10	-1.56738e-10	-1.69189e-10	-1.7334e-10
-1.49658e-10	-1.42578e-10	-1.4502e-10	-1.57715e-10	-1.46362e-10	-1.4856e-10	-1.41235e-10	-1.48437e-10		-1.44043e-10	-1.50269e-10	-1.55395e-10	-1.59546e-10	-1.59912e-10	-1.57349e-10	-1.69678e-10	-1.73096e-10
-1.49536e-10	-1.427e-10	-1.4502e-10	-1.57349e-10	-1.46484e-10	-1.4856e-10	-1.41724e-10	-1.48682e-10		-1.43921e-10	-1.50269e-10	-1.55518e-10	-1.59302e-10	-1.60034e-10	-1.58081e-10	-1.70166e-10	-1.72729e-10
-1.49658e-10	-1.42822e-10	-1.45142e-10	-1.56982e-10	-1.46606e-10	-1.48682e-10	-1.4209e-10	-1.48804e-10		-1.43799e-10	-1.50146e-10	-1.5564e-10	-1.59058e-10	-1.60278e-10	-1.58936e-10	-1.70654e-10	-1.72241e-10
-1.4978e-10	-1.42944e-10	-1.45142e-10	-1.56616e-10	-1.46606e-10	-1.48804e-10	-1.42334e-10	-1.48926e-10		-1.43433e-10	-1.50024e-10	-1.55518e-10	-1.58813e-10	-1.60522e-10	-1.59668e-10	-1.71143e-10	-1.71753e-10
-1.50024e-10	-1.43066e-10	-1.45142e-10	-1.5625e-10	-1.46484e-10	-1.49048e-10	-1.42456e-10	-1.49048e-10		-1.43066e-10	-1.49902e-10	-1.55273e-10	-1.58569e-10	-1.60645e-10	-1.60522e-10	-1.71631e-10	-1.71143e-10
-1.50391e-10	-1.43188e-10	-1.45142e-10	-1.56006e-10	-1.4624e-10	-1.4917e-10	-1.42456e-10	-1.4917e-10		-1.427e-10	-1.49902e-10	-1.54907e-10	-1.58447e-10	-1.60767e-10	-1.61133e-10	-1.71875e-10	-1.70532e-10
-1.50757e-10	-1.43433e-10	-1.45264e-10	-1.55762e-10	-1.45996e-10	-1.49292e-10	-1.42456e-10	-1.4917e-10		-1.42212e-10	-1.4978e-10	-1.54297e-10	-1.58325e-10	-1.60767e-10	-1.61743e-10	-1.72119e-10	-1.698e-10
-1.51123e-10	-1.43555e-10	-1.45386e-10	-1.5564e-10	-1.45752e-10	-1.49414e-10	-1.42456e-10	-1.4917e-10		-1.41846e-10	-1.4978e-10	-1.53687e-10	-1.58203e-10	-1.60522e-10	-1.62231e-10	-1.72241e-10	-1.69312e-10
-1.51611e-10	-1.43799e-10	-1.45386e-10	-1.55395e-10	-1.45508e-10	-1.49414e-10	-1.42334e-10	-1.4917e-10		-1.41602e-10	-1.49902e-10	-1.53076e-10	-1.57959e-10	-1.60278e-10	-1.62354e-10	-1.72241e-10	-1.68823e-10
-1.51978e-10	-1.43921e-10	-1.45508e-10	-1.55273e-10	-1.45264e-10	-1.49414e-10	-1.4209e-10	-1.49048e-10		-1.41357e-10	-1.50024e-10	-1.52466e-10	-1.57715e-10	-1.59912e-10	-1.62354e-10	-1.72119e-10	-1.68579e-10
-1.52344e-10	-1.43921e-10	-1.4563e-10	-1.55273e-10	-1.4502e-10	-1.49292e-10	-1.41846e-10	-1.48926e-10		-1.41235e-10	-1.50024e-10	-1.51855e-10	-1.57471e-10	-1.59546e-10	-1.62109e-10	-1.72119e-10	-1.68335e-10
-1.52588e-10	-1.43799e-10	-1.4563e-10	-1.55151e-10	-1.44897e-10	-1.49292e-10	-1.41602e-10	-1.48682e-10		-1.41235e-10	-1.50024e-10	-1.51367e-10	-1.57104e-10	-1.59058e-10	-1.61621e-10	-1.71875e-10	-1.68335e-10
-1.52832e-10	-1.43677e-10	-1.4563e-10	-1.55029e-10	-1.44897e-10	-1.49292e-10	-1.41357e-10	-1.48315e-10		-1.41235e-10	-1.49902e-10	-1.51123e-10	-1.56738e-10	-1.58569e-10	-1.61133e-10	-1.71631e-10	-1.68335e-10
-1.5271e-10	-1.43433e-10	-1.4563e-10	-1.54907e-10	-1.4502e-10	-1.4917e-10	-1.40991e-10	-1.47827e-10		-1.41235e-10	-1.49536e-10	-1.51001e-10	-1.5625e-10	-1.58203e-10	-1.60522e-10	-1.71265e-10	-1.68335e-10
-1.52588e-10	-1.43188e-10	-1.45386e-10	-1.54663e-10	-1.45264e-10	-1.4917e-10	-1.40869e-10	-1.47339e-10		-1.41357e-10	-1.49048e-10	-1.51001e-10	-1.5564e-10	-1.57959e-10	-1.60034e-10	-1.70898e-10	-1.68335e-10
-1.52222e-10	-1.42944e-10	-1.4502e-10	-1.54541e-10	-1.4563e-10	-1.4917e-10	-1.40625e-10	-1.46851e-10		-1.41479e-10	-1.48437e-10	-1.51001e-10	-1.55151e-10	-1.57837e-10	-1.59546e-10	-1.7041e-10	-1.68457e-10
-1.51978e-10	-1.427e-10	-1.44653e-10	-1.54541e-10	-1.45996e-10	-1.49292e-10	-1.40503e-10	-1.46362e-10		-1.41602e-10	-1.47827e-10	-1.51245e-10	-1.54541e-10	-1.57715e-10	-1.5918e-10	-1.70044e-10	-1.68457e-10
-1.51611e-10	-1.42578e-10	-1.44287e-10	-1.54541e-10	-1.46484e-10	-1.49536e-10	-1.40381e-10	-1.45996e-10		-1.41724e-10	-1.47217e-10	-1.51611e-10	-1.54053e-10	-1.57837e-10	-1.58936e-10	-1.698e-10	-1.68457e-10
-1.51245e-10	-1.42578e-10	-1.43799e-10	-1.54541e-10	-1.46973e-10	-1.49902e-10	-1.40381e-10	-1.45508e-10		-1.41846e-10	-1.46606e-10	-1.51978e-10	-1.53687e-10	-1.57837e-10	-1.58691e-10	-1.69556e-10	-1.68457e-10
-1.50879e-10	-1.427e-10	-1.43555e-10	-1.54663e-10	-1.47583e-10	-1.50269e-10	-1.40503e-10	-1.45142e-10		-1.4209e-10	-1.4624e-10	-1.52588e-10	-1.5332e-10	-1.57959e-10	-1.58691e-10	-1.69556e-10	-1.68335e-10
-1.50757e-10	-1.42822e-10	-1.43433e-10	-1.54663e-10	-1.48193e-10	-1.50635e-10	-1.40747e-10	-1.44897e-10		-1.42334e-10	-1.45874e-10	-1.53198e-10	-1.53198e-10	-1.57959e-10	-1.58813e-10	-1.69434e-10	-1.68213e-10
-1.50635e-10	-1.42944e-10	-1.43433e-10	-1.54663e-10	-1.48682e-10	-1.51001e-10	-1.40991e-10	-1.44653e-10		-1.42456e-10	-1.45752e-10	-1.53931e-10	-1.53076e-10	-1.57959e-10	-1.59058e-10	-1.69312e-10	-1.68091e-10
-1.50513e-10	-1.43188e-10	-1.43677e-10	-1.54785e-10	-1.49048e-10	-1.51245e-10	-1.41235e-10	-1.44531e-10		-1.427e-10	-1.45752e-10	-1.54663e-10	-1.53076e-10	-1.57837e-10	-1.5918e-10	-1.69312e-10	-1.67969e-10
-1.50635e-10	-1.43433e-10	-1.44043e-10	-1.55029e-10	-1.49292e-10	-1.51367e-10	-1.41602e-10	-1.44531e-10		-1.42822e-10	-1.45996e-10	-1.55518e-10	-1.53198e-10	-1.57593e-10	-1.59424e-10	-1.69067e-10	-1.67969e-10
-1.50757e-10	-1.43799e-10	-1.44409e-10	-1.55151e-10	-1.49292e-10	-1.51367e-10	-1.41724e-10	-1.44653e-10		-1.43066e-10	-1.46484e-10	-1.5625e-10	-1.53442e-10	-1.57227e-10	-1.59546e-10	-1.68823e-10	-1.67969e-10
-1.51001e-10	-1.44165e-10	-1.44897e-10	-1.55518e-10	-1.4917e-10	-1.51489e-10	-1.41968e-10	-1.44897e-10		-1.43311e-10	-1.46973e-10	-1.56982e-10	-1.53809e-10	-1.5686e-10	-1.59668e-10	-1.68579e-10	-1.68091e-10
-1.51123e-10	-1.44653e-10	-1.45508e-10	-1.55884e-10	-1.48926e-10	-1.51367e-10	-1.41968e-10	-1.45142e-10		-1.43555e-10	-1.47705e-10	-1.57715e-10	-1.54297e-10	-1.56494e-10	-1.59912e-10	-1.68335e-10	-1.68213e-10
-1.51367e-10	-1.45142e-10	-1.46118e-10	-1.56372e-10	-1.4856e-10	-1.51367e-10	-1.41968e-10	-1.45508e-10		-1.43677e-10	-1.4856e-10	-1.58203e-10	-1.54663e-10	-1.56128e-10	-1.60034e-10	-1.68091e-10	-1.68457e-10
-1.51733e-10	-1.4563e-10	-1.46606e-10	-1.56982e-10	-1.48193e-10	-1.51367e-10	-1.41846e-10	-1.45874e-10		-1.43799e-10	-1.49292e-10	-1.58569e-10	-1.55273e-10	-1.56006e-10	-1.60278e-10	-1.67969e-10	-1.68701e-10
-1.51978e-10	-1.46118e-10	-1.47095e-10	-1.57715e-10	-1.47949e-10	-1.51245e-10	-1.41602e-10	-1.4624e-10		-1.43921e-10	-1.50024e-10	-1.58691e-10	-1.55762e-10	-1.56006e-10	-1.60522e-10	-1.67847e-10	-1.68945e-10
-1.52344e-10	-1.46484e-10	-1.47461e-10	-1.58447e-10	-1.47705e-10	-1.51245e-10	-1.41357e-10	-1.46606e-10		-1.44043e-10	-1.50635e-10	-1.58691e-10	-1.5625e-10	-1.5625e-10	-1.60767e-10	-1.67847e-10	-1.69189e-10
-1.52588e-10	-1.46851e-10	-1.47705e-10	-1.5918e-10	-1.47461e-10	-1.51245e-10	-1.41113e-10	-1.46851e-10		-1.44165e-10	-1.51123e-10	-1.58569e-10	-1.56738e-10	-1.56738e-10	-1.61011e-10	-1.67725e-10	-1.69434e-10
-1.52954e-10	-1.47095e-10	-1.47705e-10	-1.59912e-10	-1.47339e-10	-1.51123e-10	-1.40869e-10	-1.46851e-10		-1.44287e-10	-1.51489e-10	-1.58325e-10	-1.57104e-10	-1.57227e-10	-1.61133e-10	-1.6748e-10	-1.69556e-10
-1.53198e-10	-1.47339e-10	-1.47705e-10	-1.60645e-10	-1.47217e-10	-1.51001e-10	-1.40625e-10	-1.46851e-10		-1.44531e-10	-1.51611e-10	-1.57959e-10	-1.57349e-10	-1.57837e-10	-1.61377e-10	-1.67236e-10	-1.69678e-10
-1.53442e-10	-1.47461e-10	-1.47583e-10	-1.61377e-10	-1.47095e-10	-1.50879e-10	-1.40381e-10	-1.46484e-10		-1.44775e-10	-1.51733e-10	-1.57349e-10	-1.57471e-10	-1.58325e-10	-1.61499e-10	-1.66748e-10	-1.698e-10
-1.53687e-10	-1.47583e-10	-1.47339e-10	-1.62109e-10	-1.46973e-10	-1.50757e-10	-1.40137e-10	-1.46118e-10		-1.4502e-10	-1.51611e-10	-1.56738e-10	-1.57471e-10	-1.58691e-10	-1.61621e-10	-1.66138e-10	-1.698e-10
-1.54053e-10	-1.47705e-10	-1.47095e-10	-1.6272e-10	-1.46851e-10	-1.50513e-10	-1.39893e-10	-1.4563e-10		-1.45264e-10	-1.51367e-10	-1.56128e-10	-1.57471e-10	-1.58936e-10	-1.61743e-10	-1.65405e-10	-1.698e-10
-1.54541e-10	-1.47705e-10	-1.46606e-10	-1.63086e-10	-1.46729e-10	-1.50391e-10	-1.39893e-10	-1.45142e-10		-1.45386e-10	-1.51001e-10	-1.55395e-10	-1.57227e-10	-1.58813e-10	-1.61743e-10	-1.64551e-10	-1.70044e-10
-1.54785e-10	-1.47705e-10	-1.46118e-10	-1.63208e-10	-1.46606e-10	-1.50391e-10	-1.39893e-10	-1.44653e-10		-1.45386e-10	-1.50635e-10	-1.54663e-10	-1.57104e-10	-1.58569e-10	-1.61865e-10	-1.63574e-10	-1.70288e-10
-1.55029e-10	-1.47583e-10	-1.4563e-10	-1.63208e-10	-1.46484e-10	-1.50391e-10	-1.39893e-10	-1.44287e-10		-1.45386e-10	-1.50269e-10	-1.53931e-10	-1.56738e-10	-1.58081e-10	-1.61865e-10	-1.62598e-10	-1.70654e-10
-1.55151e-10	-1.47461e-10	-1.45142e-10	-1.63086e-10	-1.46606e-10	-1.50391e-10	-1.40137e-10	-1.43921e-10		-1.45264e-10	-1.4978e-10	-1.53198e-10	-1.56372e-10	-1.57471e-10	-1.61987e-10	-1.61621e-10	-1.71143e-10
-1.55151e-10	-1.47217e-10	-1.44653e-10	-1.62842e-10	-1.46729e-10	-1.50391e-10	-1.40259e-10	-1.43677e-10		-1.45142e-10	-1.49414e-10	-1.52344e-10	-1.56006e-10	-1.5686e-10	-1.61987e-10	-1.60645e-10	-1.71753e-10
-1.54907e-10	-1.46973e-10	-1.44287e-10	-1.62354e-10	-1.46973e-10	-1.50635e-10	-1.40503e-10	-1.43555e-10		-1.44897e-10	-1.49048e-10	-1.51489e-10	-1.5564e-10	-1.5625e-10	-1.62109e-10	-1.59912e-10	-1.72363e-10
-1.54541e-10	-1.46851e-10	-1.43921e-10	-1.61865e-10	-1.47339e-10	-1.50757e-10	-1.40503e-10	-1.43555e-10		-1.44653e-10	-1.48804e-10	-1.50513e-10	-1.55273e-10	-1.5564e-10	-1.62231e-10	-1.5918e-10	-1.72974e-10
-1.54175e-10	-1.46729e-10	-1.43555e-10	-1.61255e-10	-1.47705e-10	-1.51001e-10	-1.40503e-10	-1.43677e-10		-1.44409e-10	-1.48682e-10	-1.49536e-10	-1.54907e-10	-1.55273e-10	-1.62354e-10	-1.58447e-10	-1.73462e-10
-1.53687e-10	-1.46606e-10	-1.43188e-10	-1.60522e-10	-1.47949e-10	-1.51245e-10	-1.40503e-10	-1.43799e-10		-1.44165e-10	-1.4856e-10	-1.48804e-10	-1.54541e-10	-1.55029e-10	-1.62476e-10	-1.57837e-10	-1.73828e-10
-1.53198e-10	-1.46729e-10	-1.42822e-10	-1.59668e-10	-1.48193e-10	-1.51489e-10	-1.40381e-10	-1.44043e-10		-1.44043e-10	-1.4856e-10	-1.48193e-10	-1.54297e-10	-1.54907e-10	-1.62598e-10	-1.57227e-10	-1.7395e-10
-1.5271e-10	-1.46729e-10	-1.42578e-10	-1.58813e-10	-1.48437e-10	-1.51611e-10	-1.40259e-10	-1.44409e-10		-1.44165e-10	-1.48437e-10	-1.47705e-10	-1.54053e-10	-1.54907e-10	-1.6272e-10	-1.56738e-10	-1.73706e-10
-1.52222e-10	-1.46851e-10	-1.42334e-10	-1.57959e-10	-1.48437e-10	-1.51855e-10	-1.40137e-10	-1.44775e-10		-1.44409e-10	-1.48437e-10	-1.47461e-10	-1.53809e-10	-1.55029e-10	-1.6272e-10	-1.56494e-10	-1.7334e-10
-1.51855e-10	-1.46973e-10	-1.42212e-10	-1.57104e-10	-1.48437e-10	-1.51855e-10	-1.40015e-10	-1.45142e-10		-1.44897e-10	-1.48437e-10	-1.47461e-10	-1.53564e-10	-1.55273e-10	-1.6272e-10	-1.56616e-10	-1.72607e-10
-1.51611e-10	-1.47095e-10	-1.4209e-10	-1.5625e-10	-1.48315e-10	-1.51733e-10	-1.39893e-10	-1.45386e-10		-1.45386e-10	-1.48437e-10	-1.47705e-10	-1.5332e-10	-1.55762e-10	-1.6272e-10	-1.56982e-10	-1.71753e-10
-1.51611e-10	-1.47217e-10	-1.4209e-10	-1.55518e-10	-1.48315e-10	-1.51611e-10	-1.3977e-10	-1.4563e-10		-1.46118e-10	-1.48437e-10	-1.48071e-10	-1.53076e-10	-1.5625e-10	-1.6272e-10	-1.57837e-10	-1.70654e-10
-1.51611e-10	-1.47217e-10	-1.42212e-10	-1.54785e-10	-1.48193e-10	-1.51489e-10	-1.39648e-10	-1.45996e-10		-1.46729e-10	-1.4856e-10	-1.48804e-10	-1.52832e-10	-1.5686e-10	-1.62598e-10	-1.58936e-10	-1.69678e-10
-1.51733e-10	-1.47339e-10	-1.42456e-10	-1.54053e-10	-1.48193e-10	-1.51245e-10	-1.39648e-10	-1.4624e-10		-1.47339e-10	-1.48682e-10	-1.49536e-10	-1.52588e-10	-1.57471e-10	-1.62598e-10	-1.604e-10	-1.68579e-10
-1.51978e-10	-1.47339e-10	-1.427e-10	-1.53442e-10	-1.48193e-10	-1.51001e-10	-1.39526e-10	-1.46362e-10		-1.47705e-10	-1.48926e-10	-1.50269e-10	-1.52466e-10	-1.57959e-10	-1.6272e-10	-1.61865e-10	-1.6748e-10
-1.521e-10	-1.47339e-10	-1.42822e-10	-1.52954e-10	-1.48193e-10	-1.50757e-10	-1.39526e-10	-1.46484e-10		-1.47949e-10	-1.49048e-10	-1.51001e-10	-1.52344e-10	-1.58447e-10	-1.62964e-10	-1.63452e-10	-1.66748e-10
-1.52222e-10	-1.47461e-10	-1.43066e-10	-1.52466e-10	-1.48193e-10	-1.50513e-10	-1.39648e-10	-1.46484e-10		-1.48071e-10	-1.49048e-10	-1.51733e-10	-1.52344e-10	-1.58813e-10	-1.63208e-10	-1.64917e-10	-1.66016e-10
-1.52222e-10	-1.47583e-10	-1.43311e-10	-1.52222e-10	-1.48315e-10	-1.50391e-10	-1.3977e-10	-1.46606e-10		-1.48071e-10	-1.48926e-10	-1.52222e-10	-1.52466e-10	-1.5918e-10	-1.63452e-10	-1.6626e-10	-1.65405e-10
-1.52344e-10	-1.47705e-10	-1.43433e-10	-1.52222e-10	-1.48437e-10	-1.50146e-10	-1.39893e-10	-1.46606e-10		-1.47949e-10	-1.48682e-10	-1.52588e-10	-1.52588e-10	-1.59546e-10	-1.63818e-10	-1.67358e-10	-1.65161e-10
-1.52344e-10	-1.47705e-10	-1.43555e-10	-1.52344e-10	-1.48682e-10	-1.50024e-10	-1.40137e-10	-1.46729e-10		-1.47705e-10	-1.48437e-10	-1.5271e-10	-1.52954e-10	-1.5979e-10	-1.6394e-10	-1.68335e-10	-1.64917e-10
-1.52344e-10	-1.47827e-10	-1.43677e-10	-1.52832e-10	-1.49048e-10	-1.4978e-10	-1.40381e-10	-1.46729e-10		-1.47461e-10	-1.48193e-10	-1.52832e-10	-1.53442e-10	-1.59912e-10	-1.64185e-10	-1.69067e-10	-1.64917e-10
-1.52344e-10	-1.47827e-10	-1.43921e-10	-1.5332e-10	-1.49292e-10	-1.49414e-10	-1.40747e-10	-1.46851e-10		-1.47095e-10	-1.47827e-10	-1.52832e-10	-1.53931e-10	-1.60034e-10	-1.64307e-10	-1.69434e-10	-1.65039e-10
-1.52344e-10	-1.47949e-10	-1.44043e-10	-1.54053e-10	-1.49536e-10	-1.4917e-10	-1.40991e-10	-1.46729e-10		-1.46973e-10	-1.47339e-10	-1.52832e-10	-1.54419e-10	-1.60034e-10	-1.64429e-10	-1.69678e-10	-1.65161e-10
-1.52344e-10	-1.47949e-10	-1.44287e-10	-1.54907e-10	-1.4978e-10	-1.48804e-10	-1.41235e-10	-1.46484e-10		-1.46729e-10	-1.46851e-10	-1.52954e-10	-1.55029e-10	-1.60034e-10	-1.64551e-10	-1.69678e-10	-1.65405e-10
-1.52344e-10	-1.47949e-10	-1.44531e-10	-1.5564e-10	-1.50146e-10	-1.4856e-10	-1.41357e-10	-1.46118e-10		-1.46484e-10	-1.46362e-10	-1.53076e-10	-1.55518e-10	-1.60034e-10	-1.64551e-10	-1.69556e-10	-1.65649e-10
-1.52222e-10	-1.47949e-10	-1.44775e-10	-1.56372e-10	-1.50513e-10	-1.48315e-10	-1.41479e-10	-1.4563e-10		-1.4624e-10	-1.45874e-10	-1.53198e-10	-1.55762e-10	-1.59912e-10	-1.64673e-10	-1.69434e-10	-1.66138e-10
-1.521e-10	-1.47827e-10	-1.4502e-10	-1.5686e-10	-1.50879e-10	-1.48193e-10	-1.41602e-10	-1.4502e-10		-1.46118e-10	-1.45386e-10	-1.53442e-10	-1.56006e-10	-1.59668e-10	-1.64673e-10	-1.69189e-10	-1.66748e-10
-1.51855e-10	-1.47705e-10	-1.45142e-10	-1.57104e-10	-1.51367e-10	-1.48193e-10	-1.41479e-10	-1.44287e-10		-1.45996e-10	-1.4502e-10	-1.53564e-10	-1.56006e-10	-1.59546e-10	-1.64795e-10	-1.69067e-10	-1.67358e-10
-1.51489e-10	-1.47461e-10	-1.45264e-10	-1.57349e-10	-1.51733e-10	-1.48193e-10	-1.41479e-10	-1.43555e-10		-1.45996e-10	-1.44775e-10	-1.53687e-10	-1.55884e-10	-1.59424e-10	-1.64795e-10	-1.68823e-10	-1.68091e-10
-1.51123e-10	-1.47339e-10	-1.45264e-10	-1.57349e-10	-1.521e-10	-1.48193e-10	-1.41357e-10	-1.43066e-10		-1.45996e-10	-1.44653e-10	-1.53564e-10	-1.55762e-10	-1.59302e-10	-1.64673e-10	-1.68701e-10	-1.68579e-10
-1.50757e-10	-1.46973e-10	-1.45264e-10	-1.57349e-10	-1.52466e-10	-1.48193e-10	-1.41357e-10	-1.42578e-10		-1.45874e-10	-1.44653e-10	-1.53442e-10	-1.55518e-10	-1.59302e-10	-1.64551e-10	-1.68701e-10	-1.69067e-10
-1.50269e-10	-1.46729e-10	-1.45264e-10	-1.57104e-10	-1.52588e-10	-1.48193e-10	-1.41113e-10	-1.42334e-10		-1.4563e-10	-1.44897e-10	-1.53076e-10	-1.55273e-10	-1.59424e-10	-1.64429e-10	-1.68579e-10	-1.69556e-10
-1.4978e-10	-1.46484e-10	-1.45142e-10	-1.5686e-10	-1.5271e-10	-1.48193e-10	-1.40991e-10	-1.4209e-10		-1.45386e-10	-1.45264e-10	-1.5271e-10	-1.55029e-10	-1.59546e-10	-1.64307e-10	-1.68579e-10	-1.69922e-10
-1.49292e-10	-1.4624e-10	-1.4502e-10	-1.56616e-10	-1.52832e-10	-1.48315e-10	-1.40869e-10	-1.4209e-10		-1.45142e-10	-1.45752e-10	-1.52344e-10	-1.54907e-10	-1.59546e-10	-1.64185e-10	-1.68457e-10	-1.70166e-10
-1.48926e-10	-1.46118e-10	-1.44897e-10	-1.56372e-10	-1.5271e-10	-1.48437e-10	-1.40747e-10	-1.42334e-10		-1.44775e-10	-1.46362e-10	-1.51978e-10	-1.54907e-10	-1.59668e-10	-1.64062e-10	-1.68457e-10	-1.7041e-10
-1.48682e-10	-1.45996e-10	-1.44653e-10	-1.56128e-10	-1.52588e-10	-1.48682e-10	-1.40869e-10	-1.42578e-10		-1.44531e-10	-1.46851e-10	-1.51733e-10	-1.54785e-10	-1.59668e-10	-1.6394e-10	-1.68457e-10	-1.70532e-10
-1.48437e-10	-1.45996e-10	-1.44287e-10	-1.56006e-10	-1.52466e-10	-1.49048e-10	-1.40869e-10	-1.43066e-10		-1.44165e-10	-1.47095e-10	-1.51489e-10	-1.54785e-10	-1.59668e-10	-1.6394e-10	-1.68579e-10	-1.70654e-10
-1.48315e-10	-1.45996e-10	-1.43921e-10	-1.56006e-10	-1.52344e-10	-1.49292e-10	-1.41235e-10	-1.43555e-10		-1.43799e-10	-1.47339e-10	-1.51489e-10	-1.54663e-10	-1.59668e-10	-1.64062e-10	-1.68701e-10	-1.70654e-10
-1.48437e-10	-1.46118e-10	-1.43677e-10	-1.56006e-10	-1.521e-10	-1.49536e-10	-1.41602e-10	-1.44287e-10		-1.43433e-10	-1.47339e-10	-1.51489e-10	-1.54419e-10	-1.59668e-10	-1.64185e-10	-1.68701e-10	-1.70776e-10
-1.4856e-10	-1.46362e-10	-1.43311e-10	-1.55884e-10	-1.51733e-10	-1.49658e-10	-1.4209e-10	-1.44897e-10		-1.43066e-10	-1.47217e-10	-1.51489e-10	-1.54175e-10	-1.59546e-10	-1.64307e-10	-1.68823e-10	-1.70654e-10
-1.48804e-10	-1.46606e-10	-1.43188e-10	-1.55884e-10	-1.51611e-10	-1.49658e-10	-1.42822e-10	-1.4563e-10		-1.427e-10	-1.46973e-10	-1.51489e-10	-1.53809e-10	-1.59302e-10	-1.64429e-10	-1.68945e-10	-1.70532e-10
-1.4917e-10	-1.46973e-10	-1.42944e-10	-1.56006e-10	-1.51367e-10	-1.49658e-10	-1.43555e-10	-1.46484e-10		-1.42334e-10	-1.46851e-10	-1.51489e-10	-1.53442e-10	-1.59058e-10	-1.64551e-10	-1.69067e-10	-1.70288e-10
-1.49414e-10	-1.47217e-10	-1.42944e-10	-1.56128e-10	-1.51245e-10	-1.49536e-10	-1.44409e-10	-1.47217e-10		-1.4209e-10	-1.46606e-10	-1.51367e-10	-1.53076e-10	-1.58813e-10	-1.64551e-10	-1.69189e-10	-1.70166e-10
-1.49658e-10	-1.47461e-10	-1.42944e-10	-1.5625e-10	-1.51123e-10	-1.49536e-10	-1.45142e-10	-1.47949e-10		-1.41846e-10	-1.46606e-10	-1.51245e-10	-1.52832e-10	-1.58569e-10	-1.64673e-10	-1.69312e-10	-1.70044e-10
-1.4978e-10	-1.47705e-10	-1.43066e-10	-1.56372e-10	-1.51123e-10	-1.49536e-10	-1.45874e-10	-1.4856e-10		-1.41724e-10	-1.46606e-10	-1.51123e-10	-1.5271e-10	-1.58447e-10	-1.64673e-10	-1.69556e-10	-1.69922e-10
-1.49902e-10	-1.47827e-10	-1.43311e-10	-1.56494e-10	-1.51123e-10	-1.49658e-10	-1.46484e-10	-1.4917e-10		-1.41724e-10	-1.46851e-10	-1.51001e-10	-1.52588e-10	-1.58447e-10	-1.64673e-10	-1.69678e-10	-1.698e-10
-1.50024e-10	-1.47949e-10	-1.43799e-10	-1.56616e-10	-1.51123e-10	-1.4978e-10	-1.46729e-10	-1.4978e-10		-1.41968e-10	-1.47217e-10	-1.51001e-10	-1.52466e-10	-1.58569e-10	-1.64673e-10	-1.69678e-10	-1.698e-10
-1.50269e-10	-1.47949e-10	-1.44287e-10	-1.56738e-10	-1.51245e-10	-1.50024e-10	-1.46851e-10	-1.50146e-10		-1.42334e-10	-1.47583e-10	-1.51001e-10	-1.52344e-10	-1.58691e-10	-1.64551e-10	-1.698e-10	-1.69678e-10
-1.50635e-10	-1.48071e-10	-1.44775e-10	-1.56738e-10	-1.51367e-10	-1.50269e-10	-1.46729e-10	-1.50391e-10		-1.427e-10	-1.47949e-10	-1.51245e-10	-1.52344e-10	-1.58936e-10	-1.64429e-10	-1.69922e-10	-1.69678e-10
-1.51001e-10	-1.48071e-10	-1.45264e-10	-1.5686e-10	-1.51489e-10	-1.50391e-10	-1.46484e-10	-1.50391e-10		-1.43188e-10	-1.48193e-10	-1.51489e-10	-1.52222e-10	-1.59058e-10	-1.64307e-10	-1.70044e-10	-1.69556e-10
-1.51367e-10	-1.48071e-10	-1.45752e-10	-1.5686e-10	-1.51489e-10	-1.50513e-10	-1.4624e-10	-1.50269e-10		-1.43677e-10	-1.48315e-10	-1.51733e-10	-1.52222e-10	-1.59302e-10	-1.64185e-10	-1.70044e-10	-1.69556e-10
-1.51855e-10	-1.47949e-10	-1.46118e-10	-1.5686e-10	-1.51489e-10	-1.50513e-10	-1.45874e-10	-1.49902e-10		-1.44043e-10	-1.48437e-10	-1.521e-10	-1.52222e-10	-1.59424e-10	-1.64062e-10	-1.70166e-10	-1.69312e-10
-1.52344e-10	-1.47949e-10	-1.46362e-10	-1.56982e-10	-1.51367e-10	-1.50513e-10	-1.45386e-10	-1.49414e-10		-1.44287e-10	-1.48437e-10	-1.52222e-10	-1.52222e-10	-1.59424e-10	-1.64062e-10	-1.70166e-10	-1.69189e-10
-1.52832e-10	-1.47827e-10	-1.46484e-10	-1.57104e-10	-1.51245e-10	-1.50513e-10	-1.4502e-10	-1.48926e-10		-1.44409e-10	-1.48193e-10	-1.52466e-10	-1.521e-10	-1.59546e-10	-1.64062e-10	-1.70166e-10	-1.68945e-10
-1.53198e-10	-1.47583e-10	-1.46484e-10	-1.57104e-10	-1.51123e-10	-1.50635e-10	-1.44531e-10	-1.48437e-10		-1.44409e-10	-1.47949e-10	-1.52466e-10	-1.521e-10	-1.59424e-10	-1.64185e-10	-1.70044e-10	-1.68579e-10
-1.53442e-10	-1.47461e-10	-1.46362e-10	-1.57227e-10	-1.51001e-10	-1.50757e-10	-1.44043e-10	-1.47949e-10		-1.44409e-10	-1.47705e-10	-1.52466e-10	-1.521e-10	-1.59424e-10	-1.64307e-10	-1.70044e-10	-1.68213e-10
-1.53687e-10	-1.47217e-10	-1.46118e-10	-1.57349e-10	-1.50757e-10	-1.50879e-10	-1.43555e-10	-1.47461e-10		-1.44287e-10	-1.47583e-10	-1.52222e-10	-1.52222e-10	-1.59302e-10	-1.64429e-10	-1.69922e-10	-1.67847e-10
-1.53809e-10	-1.46973e-10	-1.45874e-10	-1.57471e-10	-1.50513e-10	-1.51001e-10	-1.43066e-10	-1.47095e-10		-1.44165e-10	-1.47339e-10	-1.51978e-10	-1.52344e-10	-1.5918e-10	-1.64551e-10	-1.69678e-10	-1.67603e-10
-1.53809e-10	-1.46729e-10	-1.4563e-10	-1.57593e-10	-1.50269e-10	-1.51123e-10	-1.427e-10	-1.46729e-10		-1.44043e-10	-1.47095e-10	-1.51733e-10	-1.52588e-10	-1.58813e-10	-1.64795e-10	-1.69312e-10	-1.67358e-10
-1.53687e-10	-1.46484e-10	-1.45264e-10	-1.57715e-10	-1.49902e-10	-1.51245e-10	-1.42212e-10	-1.46484e-10		-1.44043e-10	-1.46973e-10	-1.51611e-10	-1.52832e-10	-1.58569e-10	-1.65039e-10	-1.68945e-10	-1.67114e-10
-1.53564e-10	-1.4624e-10	-1.4502e-10	-1.57959e-10	-1.49536e-10	-1.51367e-10	-1.41846e-10	-1.4624e-10		-1.44043e-10	-1.46851e-10	-1.51489e-10	-1.53198e-10	-1.58203e-10	-1.65405e-10	-1.68457e-10	-1.66992e-10
-1.53198e-10	-1.45996e-10	-1.44775e-10	-1.58081e-10	-1.4917e-10	-1.51367e-10	-1.41479e-10	-1.46118e-10		-1.44043e-10	-1.46606e-10	-1.51611e-10	-1.5332e-10	-1.57715e-10	-1.65771e-10	-1.67847e-10	-1.66992e-10
-1.52832e-10	-1.45752e-10	-1.44531e-10	-1.58325e-10	-1.48804e-10	-1.51489e-10	-1.41235e-10	-1.46118e-10		-1.44043e-10	-1.46606e-10	-1.51855e-10	-1.53442e-10	-1.57349e-10	-1.66138e-10	-1.67358e-10	-1.6687e-10
-1.52222e-10	-1.45508e-10	-1.44165e-10	-1.58569e-10	-1.48437e-10	-1.51611e-10	-1.41235e-10	-1.4624e-10		-1.44165e-10	-1.46362e-10	-1.52344e-10	-1.53442e-10	-1.56738e-10	-1.66382e-10	-1.6687e-10	-1.6687e-10
-1.51733e-10	-1.45386e-10	-1.44043e-10	-1.58813e-10	-1.48193e-10	-1.51733e-10	-1.41235e-10	-1.46362e-10		-1.44165e-10	-1.46118e-10	-1.52832e-10	-1.5332e-10	-1.5625e-10	-1.66626e-10	-1.66382e-10	-1.66748e-10
-1.51245e-10	-1.45142e-10	-1.43921e-10	-1.58936e-10	-1.47949e-10	-1.51855e-10	-1.41235e-10	-1.46484e-10		-1.44165e-10	-1.45874e-10	-1.53442e-10	-1.53076e-10	-1.55762e-10	-1.6687e-10	-1.66016e-10	-1.66748e-10
-1.50879e-10	-1.44897e-10	-1.43921e-10	-1.5918e-10	-1.47949e-10	-1.51978e-10	-1.41235e-10	-1.46484e-10		-1.44165e-10	-1.45508e-10	-1.54053e-10	-1.5271e-10	-1.55273e-10	-1.66992e-10	-1.65649e-10	-1.66748e-10
-1.50391e-10	-1.44653e-10	-1.44043e-10	-1.59424e-10	-1.47827e-10	-1.521e-10	-1.41235e-10	-1.46606e-10		-1.44287e-10	-1.45264e-10	-1.54419e-10	-1.52344e-10	-1.54663e-10	-1.66992e-10	-1.65405e-10	-1.66748e-10
-1.50024e-10	-1.44409e-10	-1.44165e-10	-1.59546e-10	-1.47949e-10	-1.521e-10	-1.41235e-10	-1.46606e-10		-1.44287e-10	-1.45142e-10	-1.54785e-10	-1.51978e-10	-1.54297e-10	-1.66992e-10	-1.65161e-10	-1.6687e-10
-1.4978e-10	-1.44287e-10	-1.44165e-10	-1.59546e-10	-1.47949e-10	-1.51978e-10	-1.41113e-10	-1.46606e-10		-1.44409e-10	-1.45142e-10	-1.55029e-10	-1.51611e-10	-1.53931e-10	-1.66992e-10	-1.64917e-10	-1.66992e-10
-1.49658e-10	-1.44287e-10	-1.44165e-10	-1.59546e-10	-1.48193e-10	-1.51855e-10	-1.41113e-10	-1.46606e-10		-1.44531e-10	-1.45142e-10	-1.55273e-10	-1.51489e-10	-1.53687e-10	-1.66992e-10	-1.64795e-10	-1.67114e-10
-1.49536e-10	-1.44287e-10	-1.44287e-10	-1.59546e-10	-1.48437e-10	-1.51489e-10	-1.41113e-10	-1.46729e-10		-1.44653e-10	-1.45386e-10	-1.55273e-10	-1.51367e-10	-1.53442e-10	-1.66992e-10	-1.64673e-10	-1.67236e-10
-1.49536e-10	-1.44287e-10	-1.44287e-10	-1.59424e-10	-1.48682e-10	-1.51123e-10	-1.41235e-10	-1.46851e-10		-1.44897e-10	-1.45752e-10	-1.55273e-10	-1.51367e-10	-1.5332e-10	-1.66992e-10	-1.64795e-10	-1.6748e-10
-1.49536e-10	-1.44287e-10	-1.44165e-10	-1.59424e-10	-1.48926e-10	-1.50757e-10	-1.41357e-10	-1.46851e-10		-1.4502e-10	-1.4624e-10	-1.55151e-10	-1.51367e-10	-1.5332e-10	-1.67114e-10	-1.64917e-10	-1.67603e-10
-1.49658e-10	-1.44287e-10	-1.44165e-10	-1.59546e-10	-1.49048e-10	-1.50146e-10	-1.41479e-10	-1.46973e-10		-1.45264e-10	-1.46729e-10	-1.55029e-10	-1.51611e-10	-1.5332e-10	-1.67236e-10	-1.65161e-10	-1.67725e-10
-1.4978e-10	-1.44287e-10	-1.44287e-10	-1.59546e-10	-1.49048e-10	-1.49536e-10	-1.41846e-10	-1.46973e-10		-1.45508e-10	-1.47217e-10	-1.54907e-10	-1.51733e-10	-1.5332e-10	-1.67358e-10	-1.65649e-10	-1.67847e-10
-1.49902e-10	-1.44165e-10	-1.44287e-10	-1.59668e-10	-1.49048e-10	-1.48926e-10	-1.42212e-10	-1.46851e-10		-1.45752e-10	-1.47705e-10	-1.54663e-10	-1.51978e-10	-1.53564e-10	-1.67358e-10	-1.66138e-10	-1.67847e-10
-1.50024e-10	-1.44165e-10	-1.44165e-10	-1.5979e-10	-1.48926e-10	-1.48315e-10	-1.427e-10	-1.46729e-10		-1.45996e-10	-1.48193e-10	-1.54419e-10	-1.52222e-10	-1.53931e-10	-1.6748e-10	-1.66748e-10	-1.67847e-10
-1.50269e-10	-1.44165e-10	-1.44287e-10	-1.59912e-10	-1.48804e-10	-1.47949e-10	-1.43066e-10	-1.46729e-10		-1.46362e-10	-1.48437e-10	-1.54053e-10	-1.52344e-10	-1.54297e-10	-1.67603e-10	-1.67236e-10	-1.67969e-10
-1.50391e-10	-1.44165e-10	-1.44287e-10	-1.60156e-10	-1.48682e-10	-1.47705e-10	-1.43555e-10	-1.46729e-10		-1.46606e-10	-1.48437e-10	-1.53809e-10	-1.52344e-10	-1.54907e-10	-1.67725e-10	-1.67725e-10	-1.68213e-10
-1.50513e-10	-1.44287e-10	-1.44287e-10	-1.60278e-10	-1.48682e-10	-1.47583e-10	-1.44043e-10	-1.46851e-10		-1.46851e-10	-1.48315e-10	-1.53564e-10	-1.52344e-10	-1.5564e-10	-1.67847e-10	-1.67969e-10	-1.68457e-10
-1.50513e-10	-1.44531e-10	-1.44409e-10	-1.60522e-10	-1.4856e-10	-1.47461e-10	-1.44287e-10	-1.46973e-10		-1.47095e-10	-1.48071e-10	-1.5332e-10	-1.521e-10	-1.5625e-10	-1.67969e-10	-1.68091e-10	-1.68823e-10
-1.50513e-10	-1.44775e-10	-1.44653e-10	-1.60645e-10	-1.48315e-10	-1.47583e-10	-1.44531e-10	-1.47339e-10		-1.47461e-10	-1.47705e-10	-1.53198e-10	-1.51855e-10	-1.56982e-10	-1.67969e-10	-1.67969e-10	-1.69189e-10
-1.50513e-10	-1.45142e-10	-1.44897e-10	-1.60767e-10	-1.48071e-10	-1.47583e-10	-1.44653e-10	-1.47705e-10		-1.47705e-10	-1.47217e-10	-1.5332e-10	-1.51367e-10	-1.57593e-10	-1.67969e-10	-1.67725e-10	-1.69556e-10
-1.50391e-10	-1.45508e-10	-1.45142e-10	-1.60767e-10	-1.47949e-10	-1.47827e-10	-1.44531e-10	-1.48071e-10		-1.47949e-10	-1.46729e-10	-1.53442e-10	-1.50879e-10	-1.58081e-10	-1.67969e-10	-1.67358e-10	-1.698e-10
-1.50269e-10	-1.45874e-10	-1.45386e-10	-1.60767e-10	-1.47827e-10	-1.48071e-10	-1.44409e-10	-1.48437e-10		-1.48193e-10	-1.46118e-10	-1.53564e-10	-1.50146e-10	-1.58447e-10	-1.67847e-10	-1.66992e-10	-1.69922e-10
-1.50269e-10	-1.4624e-10	-1.45508e-10	-1.60645e-10	-1.47705e-10	-1.48315e-10	-1.44043e-10	-1.48682e-10		-1.48315e-10	-1.45752e-10	-1.53809e-10	-1.49414e-10	-1.58569e-10	-1.67847e-10	-1.66626e-10	-1.70044e-10
-1.50269e-10	-1.46362e-10	-1.4563e-10	-1.60522e-10	-1.47827e-10	-1.4856e-10	-1.43677e-10	-1.48682e-10		-1.48315e-10	-1.45386e-10	-1.53931e-10	-1.48804e-10	-1.58691e-10	-1.67725e-10	-1.6626e-10	-1.69922e-10
-1.50146e-10	-1.4624e-10	-1.4563e-10	-1.60278e-10	-1.47949e-10	-1.48804e-10	-1.43188e-10	-1.4856e-10		-1.48193e-10	-1.45142e-10	-1.54053e-10	-1.48193e-10	-1.58691e-10	-1.67603e-10	-1.66016e-10	-1.698e-10
-1.50146e-10	-1.45996e-10	-1.45508e-10	-1.60034e-10	-1.48315e-10	-1.48926e-10	-1.42578e-10	-1.48193e-10		-1.48071e-10	-1.44897e-10	-1.53931e-10	-1.47827e-10	-1.58447e-10	-1.67603e-10	-1.65894e-10	-1.69678e-10
-1.50146e-10	-1.45386e-10	-1.45508e-10	-1.59668e-10	-1.48682e-10	-1.4917e-10	-1.41968e-10	-1.47827e-10		-1.47827e-10	-1.44653e-10	-1.53931e-10	-1.47461e-10	-1.58203e-10	-1.67603e-10	-1.65894e-10	-1.69434e-10
-1.50146e-10	-1.44653e-10	-1.45264e-10	-1.59302e-10	-1.49048e-10	-1.49292e-10	-1.41357e-10	-1.47461e-10		-1.47339e-10	-1.44531e-10	-1.53809e-10	-1.47461e-10	-1.57837e-10	-1.6748e-10	-1.66016e-10	-1.69189e-10
-1.50146e-10	-1.43921e-10	-1.45142e-10	-1.59058e-10	-1.49414e-10	-1.49414e-10	-1.40869e-10	-1.47095e-10		-1.46729e-10	-1.44409e-10	-1.53687e-10	-1.47461e-10	-1.57593e-10	-1.67358e-10	-1.6626e-10	-1.68823e-10
-1.50146e-10	-1.43188e-10	-1.4502e-10	-1.58691e-10	-1.49658e-10	-1.49414e-10	-1.40381e-10	-1.46851e-10		-1.46118e-10	-1.44409e-10	-1.53564e-10	-1.47583e-10	-1.57104e-10	-1.67114e-10	-1.66504e-10	-1.68579e-10
-1.50269e-10	-1.42456e-10	-1.44775e-10	-1.58569e-10	-1.4978e-10	-1.49414e-10	-1.40137e-10	-1.46606e-10		-1.45386e-10	-1.44409e-10	-1.53687e-10	-1.47827e-10	-1.56738e-10	-1.6687e-10	-1.66748e-10	-1.68335e-10
-1.50269e-10	-1.41724e-10	-1.44653e-10	-1.58325e-10	-1.4978e-10	-1.49414e-10	-1.39893e-10	-1.46484e-10		-1.44653e-10	-1.44409e-10	-1.53809e-10	-1.48193e-10	-1.5625e-10	-1.66504e-10	-1.66992e-10	-1.68213e-10
-1.50391e-10	-1.41113e-10	-1.44409e-10	-1.58203e-10	-1.4978e-10	-1.49536e-10	-1.39893e-10	-1.46484e-10		-1.43921e-10	-1.44409e-10	-1.54053e-10	-1.4856e-10	-1.55762e-10	-1.6626e-10	-1.67236e-10	-1.68091e-10
-1.50635e-10	-1.40747e-10	-1.44165e-10	-1.58203e-10	-1.4978e-10	-1.4978e-10	-1.39893e-10	-1.46606e-10		-1.43188e-10	-1.44409e-10	-1.54419e-10	-1.49048e-10	-1.55395e-10	-1.66016e-10	-1.67358e-10	-1.68213e-10
-1.50879e-10	-1.40503e-10	-1.44043e-10	-1.58203e-10	-1.49658e-10	-1.50024e-10	-1.40015e-10	-1.46729e-10		-1.42822e-10	-1.44409e-10	-1.54663e-10	-1.49536e-10	-1.55029e-10	-1.65649e-10	-1.6748e-10	-1.68213e-10
-1.51245e-10	-1.40503e-10	-1.43921e-10	-1.58447e-10	-1.49536e-10	-1.50513e-10	-1.40137e-10	-1.46851e-10		-1.427e-10	-1.44409e-10	-1.54907e-10	-1.50024e-10	-1.54663e-10	-1.65527e-10	-1.67603e-10	-1.68335e-10
-1.51611e-10	-1.40625e-10	-1.43921e-10	-1.58691e-10	-1.49536e-10	-1.50879e-10	-1.40381e-10	-1.46973e-10		-1.427e-10	-1.44531e-10	-1.55029e-10	-1.50391e-10	-1.54541e-10	-1.65283e-10	-1.67725e-10	-1.68457e-10
-1.51978e-10	-1.41113e-10	-1.44043e-10	-1.59058e-10	-1.49536e-10	-1.51123e-10	-1.40625e-10	-1.47217e-10		-1.42822e-10	-1.44531e-10	-1.55029e-10	-1.50635e-10	-1.54419e-10	-1.65161e-10	-1.67725e-10	-1.68457e-10
-1.52344e-10	-1.41724e-10	-1.44287e-10	-1.59424e-10	-1.4978e-10	-1.51367e-10	-1.40991e-10	-1.47339e-10		-1.43188e-10	-1.44653e-10	-1.54907e-10	-1.50879e-10	-1.54541e-10	-1.65039e-10	-1.67603e-10	-1.68457e-10
-1.52588e-10	-1.42578e-10	-1.44531e-10	-1.59668e-10	-1.49902e-10	-1.51489e-10	-1.41235e-10	-1.47583e-10		-1.43677e-10	-1.44775e-10	-1.54907e-10	-1.51245e-10	-1.54663e-10	-1.64917e-10	-1.67603e-10	-1.68335e-10
-1.5271e-10	-1.43433e-10	-1.4502e-10	-1.5979e-10	-1.50146e-10	-1.51611e-10	-1.41479e-10	-1.47949e-10		-1.44165e-10	-1.4502e-10	-1.55029e-10	-1.51367e-10	-1.54785e-10	-1.64795e-10	-1.67603e-10	-1.68091e-10
-1.5271e-10	-1.44287e-10	-1.45386e-10	-1.5979e-10	-1.50391e-10	-1.51733e-10	-1.41724e-10	-1.48193e-10		-1.44775e-10	-1.45142e-10	-1.55273e-10	-1.51611e-10	-1.54907e-10	-1.64551e-10	-1.6748e-10	-1.68091e-10
-1.5271e-10	-1.45264e-10	-1.45752e-10	-1.59668e-10	-1.50635e-10	-1.51855e-10	-1.41846e-10	-1.48437e-10		-1.45386e-10	-1.45142e-10	-1.5564e-10	-1.51733e-10	-1.55029e-10	-1.64429e-10	-1.67358e-10	-1.67969e-10
-1.52466e-10	-1.46118e-10	-1.46118e-10	-1.59424e-10	-1.50879e-10	-1.51855e-10	-1.4209e-10	-1.4856e-10		-1.45996e-10	-1.45264e-10	-1.56128e-10	-1.51978e-10	-1.55151e-10	-1.64185e-10	-1.67114e-10	-1.68091e-10
-1.52344e-10	-1.46729e-10	-1.46362e-10	-1.59058e-10	-1.51001e-10	-1.51978e-10	-1.42212e-10	-1.48682e-10		-1.46606e-10	-1.45386e-10	-1.56738e-10	-1.52222e-10	-1.55151e-10	-1.64062e-10	-1.6687e-10	-1.68091e-10
-1.52222e-10	-1.47095e-10	-1.46606e-10	-1.58691e-10	-1.51245e-10	-1.51978e-10	-1.42456e-10	-1.48682e-10		-1.46973e-10	-1.4563e-10	-1.57349e-10	-1.52344e-10	-1.55151e-10	-1.6394e-10	-1.66748e-10	-1.68213e-10
-1.521e-10	-1.47461e-10	-1.46729e-10	-1.58203e-10	-1.51367e-10	-1.51855e-10	-1.42578e-10	-1.4856e-10		-1.47339e-10	-1.45752e-10	-1.57837e-10	-1.52466e-10	-1.55029e-10	-1.6394e-10	-1.66626e-10	-1.68457e-10
-1.521e-10	-1.47461e-10	-1.46851e-10	-1.57715e-10	-1.51611e-10	-1.51733e-10	-1.427e-10	-1.48437e-10		-1.47461e-10	-1.45996e-10	-1.58325e-10	-1.52466e-10	-1.55029e-10	-1.6394e-10	-1.66504e-10	-1.68579e-10
-1.521e-10	-1.47339e-10	-1.46973e-10	-1.57349e-10	-1.51733e-10	-1.51733e-10	-1.42822e-10	-1.48193e-10		-1.47461e-10	-1.4624e-10	-1.58691e-10	-1.52466e-10	-1.54785e-10	-1.64062e-10	-1.66504e-10	-1.68701e-10
-1.521e-10	-1.47339e-10	-1.47217e-10	-1.57104e-10	-1.51978e-10	-1.51611e-10	-1.43066e-10	-1.47949e-10		-1.47217e-10	-1.46484e-10	-1.58936e-10	-1.52344e-10	-1.54663e-10	-1.64185e-10	-1.66626e-10	-1.68823e-10
-1.521e-10	-1.47217e-10	-1.47217e-10	-1.56982e-10	-1.52222e-10	-1.51611e-10	-1.43188e-10	-1.47583e-10		-1.47095e-10	-1.46606e-10	-1.59058e-10	-1.52222e-10	-1.54419e-10	-1.64307e-10	-1.66748e-10	-1.68823e-10
-1.52222e-10	-1.47095e-10	-1.47461e-10	-1.56982e-10	-1.52466e-10	-1.51367e-10	-1.43433e-10	-1.47217e-10		-1.46973e-10	-1.46729e-10	-1.58936e-10	-1.51978e-10	-1.54053e-10	-1.64429e-10	-1.66992e-10	-1.68823e-10
-1.52344e-10	-1.46973e-10	-1.47583e-10	-1.56982e-10	-1.52466e-10	-1.51367e-10	-1.43555e-10	-1.46851e-10		-1.46851e-10	-1.46606e-10	-1.58813e-10	-1.51855e-10	-1.53809e-10	-1.64673e-10	-1.67236e-10	-1.68701e-10
-1.52466e-10	-1.46851e-10	-1.47705e-10	-1.56982e-10	-1.52466e-10	-1.51245e-10	-1.43799e-10	-1.46484e-10		-1.46851e-10	-1.4624e-10	-1.58569e-10	-1.51733e-10	-1.53442e-10	-1.64917e-10	-1.67603e-10	-1.68579e-10
-1.5271e-10	-1.46729e-10	-1.47705e-10	-1.57104e-10	-1.52344e-10	-1.51123e-10	-1.43921e-10	-1.4624e-10		-1.46851e-10	-1.45874e-10	-1.58203e-10	-1.51489e-10	-1.53076e-10	-1.65161e-10	-1.67847e-10	-1.68335e-10
-1.52832e-10	-1.46729e-10	-1.47705e-10	-1.57227e-10	-1.521e-10	-1.50879e-10	-1.44165e-10	-1.45996e-10		-1.46973e-10	-1.45508e-10	-1.57837e-10	-1.51123e-10	-1.52832e-10	-1.65405e-10	-1.68213e-10	-1.68213e-10
-1.53076e-10	-1.46729e-10	-1.47705e-10	-1.57227e-10	-1.51855e-10	-1.50757e-10	-1.44165e-10	-1.45996e-10		-1.47095e-10	-1.45142e-10	-1.57471e-10	-1.50879e-10	-1.52466e-10	-1.65771e-10	-1.68701e-10	-1.67969e-10
-1.5332e-10	-1.46851e-10	-1.47583e-10	-1.57349e-10	-1.51611e-10	-1.50513e-10	-1.44287e-10	-1.45996e-10		-1.47339e-10	-1.44897e-10	-1.56982e-10	-1.50513e-10	-1.52222e-10	-1.66016e-10	-1.69067e-10	-1.67847e-10
-1.53442e-10	-1.46973e-10	-1.47583e-10	-1.57349e-10	-1.51489e-10	-1.50391e-10	-1.44409e-10	-1.46118e-10		-1.47583e-10	-1.44775e-10	-1.56616e-10	-1.50146e-10	-1.51978e-10	-1.6626e-10	-1.69434e-10	-1.67847e-10
-1.53564e-10	-1.47095e-10	-1.47461e-10	-1.57227e-10	-1.51245e-10	-1.50269e-10	-1.44287e-10	-1.46362e-10		-1.47827e-10	-1.44653e-10	-1.56128e-10	-1.49902e-10	-1.51733e-10	-1.66504e-10	-1.698e-10	-1.67847e-10
-1.53564e-10	-1.47217e-10	-1.47339e-10	-1.57227e-10	-1.51001e-10	-1.50024e-10	-1.44165e-10	-1.46606e-10		-1.47949e-10	-1.44653e-10	-1.5564e-10	-1.49658e-10	-1.51611e-10	-1.66748e-10	-1.70166e-10	-1.67847e-10
-1.53564e-10	-1.47339e-10	-1.47339e-10	-1.57227e-10	-1.50757e-10	-1.50024e-10	-1.44043e-10	-1.46851e-10		-1.48071e-10	-1.44897e-10	-1.55151e-10	-1.49658e-10	-1.51489e-10	-1.6687e-10	-1.70288e-10	-1.67847e-10
-1.53442e-10	-1.47583e-10	-1.47217e-10	-1.57227e-10	-1.50513e-10	-1.50024e-10	-1.43921e-10	-1.47095e-10		-1.48071e-10	-1.45142e-10	-1.54785e-10	-1.49536e-10	-1.51489e-10	-1.67114e-10	-1.70532e-10	-1.67969e-10
-1.53442e-10	-1.47827e-10	-1.46973e-10	-1.57227e-10	-1.50269e-10	-1.50146e-10	-1.43921e-10	-1.47217e-10		-1.47827e-10	-1.45508e-10	-1.54541e-10	-1.49658e-10	-1.51611e-10	-1.67236e-10	-1.70532e-10	-1.68213e-10
-1.53564e-10	-1.47949e-10	-1.46729e-10	-1.57227e-10	-1.50024e-10	-1.50269e-10	-1.43799e-10	-1.47339e-10		-1.47583e-10	-1.45874e-10	-1.54419e-10	-1.49658e-10	-1.51855e-10	-1.67358e-10	-1.70654e-10	-1.68457e-10
-1.53687e-10	-1.48071e-10	-1.46484e-10	-1.57349e-10	-1.49902e-10	-1.50513e-10	-1.43799e-10	-1.47339e-10		-1.47217e-10	-1.46362e-10	-1.54297e-10	-1.4978e-10	-1.52222e-10	-1.67603e-10	-1.70532e-10	-1.68701e-10
-1.53809e-10	-1.48193e-10	-1.4624e-10	-1.57593e-10	-1.4978e-10	-1.50635e-10	-1.43799e-10	-1.47217e-10		-1.47095e-10	-1.46973e-10	-1.54297e-10	-1.49902e-10	-1.5271e-10	-1.67603e-10	-1.70532e-10	-1.68945e-10
-1.54053e-10	-1.48315e-10	-1.45996e-10	-1.57715e-10	-1.4978e-10	-1.50757e-10	-1.43677e-10	-1.46973e-10		-1.46973e-10	-1.47705e-10	-1.54175e-10	-1.50024e-10	-1.52954e-10	-1.67603e-10	-1.70532e-10	-1.69189e-10
-1.54175e-10	-1.48193e-10	-1.4563e-10	-1.57837e-10	-1.49658e-10	-1.50879e-10	-1.43677e-10	-1.46606e-10		-1.46851e-10	-1.48315e-10	-1.54175e-10	-1.50024e-10	-1.53198e-10	-1.67603e-10	-1.70654e-10	-1.69312e-10
-1.54175e-10	-1.48193e-10	-1.45264e-10	-1.57837e-10	-1.49658e-10	-1.50879e-10	-1.43555e-10	-1.4624e-10		-1.46851e-10	-1.48804e-10	-1.54297e-10	-1.50024e-10	-1.53198e-10	-1.67603e-10	-1.70654e-10	-1.69312e-10
-1.54175e-10	-1.48071e-10	-1.44775e-10	-1.57837e-10	-1.49536e-10	-1.50757e-10	-1.43555e-10	-1.45874e-10		-1.46851e-10	-1.4917e-10	-1.54297e-10	-1.49902e-10	-1.53076e-10	-1.67603e-10	-1.70654e-10	-1.69189e-10
-1.54053e-10	-1.47949e-10	-1.44165e-10	-1.57715e-10	-1.49292e-10	-1.50635e-10	-1.43555e-10	-1.4563e-10		-1.46851e-10	-1.49292e-10	-1.54419e-10	-1.49658e-10	-1.52832e-10	-1.67603e-10	-1.70776e-10	-1.68945e-10
-1.53931e-10	-1.47705e-10	-1.43555e-10	-1.57593e-10	-1.49048e-10	-1.50391e-10	-1.43433e-10	-1.45386e-10		-1.46606e-10	-1.49292e-10	-1.54419e-10	-1.49292e-10	-1.52344e-10	-1.67725e-10	-1.70776e-10	-1.68701e-10
-1.53687e-10	-1.47461e-10	-1.42822e-10	-1.57349e-10	-1.48926e-10	-1.50146e-10	-1.43433e-10	-1.45264e-10		-1.4624e-10	-1.4917e-10	-1.54541e-10	-1.48926e-10	-1.51978e-10	-1.67847e-10	-1.70654e-10	-1.68335e-10
-1.5332e-10	-1.47095e-10	-1.42334e-10	-1.57104e-10	-1.48804e-10	-1.49902e-10	-1.43555e-10	-1.45264e-10		-1.45874e-10	-1.48804e-10	-1.54785e-10	-1.4856e-10	-1.51367e-10	-1.67969e-10	-1.7041e-10	-1.67969e-10
-1.52832e-10	-1.46851e-10	-1.41846e-10	-1.5686e-10	-1.48682e-10	-1.49658e-10	-1.43677e-10	-1.45386e-10		-1.45508e-10	-1.48437e-10	-1.54907e-10	-1.48193e-10	-1.50757e-10	-1.68091e-10	-1.70044e-10	-1.67725e-10
-1.52344e-10	-1.46729e-10	-1.41602e-10	-1.56616e-10	-1.4856e-10	-1.49414e-10	-1.43799e-10	-1.45508e-10		-1.45142e-10	-1.47827e-10	-1.55029e-10	-1.47827e-10	-1.50146e-10	-1.68213e-10	-1.69556e-10	-1.6748e-10
-1.51855e-10	-1.46484e-10	-1.41602e-10	-1.56372e-10	-1.4856e-10	-1.4917e-10	-1.43799e-10	-1.45752e-10		-1.44897e-10	-1.47217e-10	-1.55151e-10	-1.47583e-10	-1.49536e-10	-1.68335e-10	-1.68945e-10	-1.67358e-10
-1.51245e-10	-1.4624e-10	-1.41846e-10	-1.56128e-10	-1.4856e-10	-1.49048e-10	-1.43921e-10	-1.45874e-10		-1.44653e-10	-1.46729e-10	-1.55273e-10	-1.47461e-10	-1.49048e-10	-1.68335e-10	-1.68335e-10	-1.67358e-10
-1.50879e-10	-1.46118e-10	-1.42334e-10	-1.56006e-10	-1.48437e-10	-1.48926e-10	-1.43921e-10	-1.45996e-10		-1.44409e-10	-1.46118e-10	-1.55395e-10	-1.47339e-10	-1.4856e-10	-1.68213e-10	-1.67725e-10	-1.6748e-10
-1.50391e-10	-1.45874e-10	-1.42944e-10	-1.55762e-10	-1.48437e-10	-1.48926e-10	-1.43921e-10	-1.46118e-10		-1.44409e-10	-1.45508e-10	-1.55395e-10	-1.47339e-10	-1.48315e-10	-1.68091e-10	-1.67114e-10	-1.67603e-10
-1.49902e-10	-1.45874e-10	-1.43555e-10	-1.55762e-10	-1.48437e-10	-1.49048e-10	-1.43921e-10	-1.46118e-10		-1.44287e-10	-1.4502e-10	-1.55273e-10	-1.47339e-10	-1.48193e-10	-1.67969e-10	-1.66626e-10	-1.67603e-10
-1.49536e-10	-1.45752e-10	-1.44165e-10	-1.55762e-10	-1.48437e-10	-1.49292e-10	-1.43921e-10	-1.4624e-10		-1.44409e-10	-1.44531e-10	-1.54907e-10	-1.47461e-10	-1.48315e-10	-1.67847e-10	-1.66138e-10	-1.67725e-10
-1.49414e-10	-1.45874e-10	-1.44775e-10	-1.5564e-10	-1.48437e-10	-1.49536e-10	-1.43921e-10	-1.46362e-10		-1.44409e-10	-1.44165e-10	-1.54541e-10	-1.47583e-10	-1.48437e-10	-1.67725e-10	-1.65771e-10	-1.67847e-10
-1.49536e-10	-1.45874e-10	-1.45386e-10	-1.55762e-10	-1.48437e-10	-1.49658e-10	-1.43921e-10	-1.46606e-10		-1.44287e-10	-1.43921e-10	-1.54053e-10	-1.47705e-10	-1.48682e-10	-1.67603e-10	-1.65527e-10	-1.67847e-10
-1.4978e-10	-1.45996e-10	-1.45752e-10	-1.55762e-10	-1.48315e-10	-1.4978e-10	-1.43921e-10	-1.46851e-10		-1.44287e-10	-1.43799e-10	-1.53564e-10	-1.47827e-10	-1.49048e-10	-1.6748e-10	-1.65283e-10	-1.67847e-10
-1.50269e-10	-1.46118e-10	-1.46118e-10	-1.55762e-10	-1.48315e-10	-1.50024e-10	-1.44043e-10	-1.46973e-10		-1.44165e-10	-1.43921e-10	-1.53076e-10	-1.48071e-10	-1.49536e-10	-1.6748e-10	-1.65283e-10	-1.67725e-10
-1.50757e-10	-1.46118e-10	-1.46362e-10	-1.55884e-10	-1.48071e-10	-1.50024e-10	-1.44165e-10	-1.47217e-10		-1.44043e-10	-1.44165e-10	-1.5271e-10	-1.48193e-10	-1.49902e-10	-1.6748e-10	-1.65283e-10	-1.6748e-10
-1.51245e-10	-1.46362e-10	-1.46729e-10	-1.56006e-10	-1.48071e-10	-1.50024e-10	-1.44287e-10	-1.47217e-10		-1.44043e-10	-1.44409e-10	-1.52344e-10	-1.48437e-10	-1.50269e-10	-1.6748e-10	-1.65527e-10	-1.67114e-10
-1.51733e-10	-1.46484e-10	-1.46973e-10	-1.56006e-10	-1.47949e-10	-1.50024e-10	-1.44287e-10	-1.47339e-10		-1.43921e-10	-1.44653e-10	-1.521e-10	-1.4856e-10	-1.50757e-10	-1.67603e-10	-1.65649e-10	-1.66626e-10
-1.521e-10	-1.46729e-10	-1.47217e-10	-1.56128e-10	-1.47949e-10	-1.49902e-10	-1.44287e-10	-1.47339e-10		-1.43799e-10	-1.4502e-10	-1.51978e-10	-1.48926e-10	-1.51123e-10	-1.67725e-10	-1.66016e-10	-1.66138e-10
-1.52222e-10	-1.46851e-10	-1.47583e-10	-1.56006e-10	-1.47949e-10	-1.4978e-10	-1.44165e-10	-1.47339e-10		-1.43677e-10	-1.45264e-10	-1.51855e-10	-1.4917e-10	-1.51611e-10	-1.67969e-10	-1.66382e-10	-1.65527e-10
-1.52222e-10	-1.47095e-10	-1.47827e-10	-1.56006e-10	-1.47949e-10	-1.49658e-10	-1.44043e-10	-1.47339e-10		-1.43555e-10	-1.4563e-10	-1.51855e-10	-1.49414e-10	-1.51978e-10	-1.68213e-10	-1.66748e-10	-1.65039e-10
-1.51978e-10	-1.47339e-10	-1.48193e-10	-1.56128e-10	-1.48071e-10	-1.49414e-10	-1.43799e-10	-1.47339e-10		-1.43555e-10	-1.45996e-10	-1.51978e-10	-1.49658e-10	-1.52466e-10	-1.68335e-10	-1.67236e-10	-1.64673e-10
-1.51611e-10	-1.47583e-10	-1.48437e-10	-1.5625e-10	-1.48193e-10	-1.49292e-10	-1.43555e-10	-1.47339e-10		-1.43555e-10	-1.46362e-10	-1.521e-10	-1.4978e-10	-1.52832e-10	-1.68579e-10	-1.67603e-10	-1.64429e-10
-1.51123e-10	-1.47827e-10	-1.4856e-10	-1.56372e-10	-1.4856e-10	-1.4917e-10	-1.43433e-10	-1.47217e-10		-1.43433e-10	-1.46606e-10	-1.52344e-10	-1.4978e-10	-1.5332e-10	-1.68823e-10	-1.67847e-10	-1.64307e-10
-1.50635e-10	-1.48071e-10	-1.48682e-10	-1.56494e-10	-1.49048e-10	-1.4917e-10	-1.43433e-10	-1.47217e-10		-1.43433e-10	-1.46729e-10	-1.5271e-10	-1.49902e-10	-1.53809e-10	-1.68945e-10	-1.67969e-10	-1.64429e-10
-1.50024e-10	-1.48437e-10	-1.48682e-10	-1.56616e-10	-1.49414e-10	-1.4917e-10	-1.43433e-10	-1.47095e-10		-1.43433e-10	-1.46851e-10	-1.52954e-10	-1.49902e-10	-1.54175e-10	-1.69189e-10	-1.67969e-10	-1.64673e-10
-1.49414e-10	-1.48804e-10	-1.4856e-10	-1.5686e-10	-1.49902e-10	-1.49292e-10	-1.43433e-10	-1.47095e-10		-1.43433e-10	-1.46973e-10	-1.53198e-10	-1.4978e-10	-1.54297e-10	-1.69434e-10	-1.67725e-10	-1.65039e-10
-1.49048e-10	-1.4917e-10	-1.48437e-10	-1.57104e-10	-1.50269e-10	-1.49292e-10	-1.43555e-10	-1.46973e-10		-1.43433e-10	-1.46851e-10	-1.53442e-10	-1.4978e-10	-1.54419e-10	-1.69678e-10	-1.6748e-10	-1.65405e-10
-1.48682e-10	-1.49536e-10	-1.48193e-10	-1.57227e-10	-1.50635e-10	-1.49292e-10	-1.43799e-10	-1.46729e-10		-1.43555e-10	-1.46606e-10	-1.53687e-10	-1.49658e-10	-1.54419e-10	-1.69922e-10	-1.67236e-10	-1.65771e-10
-1.4856e-10	-1.50024e-10	-1.47949e-10	-1.57349e-10	-1.50879e-10	-1.49292e-10	-1.44043e-10	-1.46484e-10		-1.43677e-10	-1.4624e-10	-1.53809e-10	-1.49658e-10	-1.54297e-10	-1.70288e-10	-1.6687e-10	-1.65894e-10
-1.48437e-10	-1.50513e-10	-1.47827e-10	-1.57471e-10	-1.51123e-10	-1.4917e-10	-1.44287e-10	-1.4624e-10		-1.43799e-10	-1.45874e-10	-1.54053e-10	-1.49536e-10	-1.54053e-10	-1.70654e-10	-1.66626e-10	-1.66016e-10
-1.4856e-10	-1.51123e-10	-1.47705e-10	-1.57471e-10	-1.51367e-10	-1.49292e-10	-1.44409e-10	-1.45874e-10		-1.43921e-10	-1.45508e-10	-1.54297e-10	-1.49414e-10	-1.53931e-10	-1.70776e-10	-1.66382e-10	-1.65894e-10
-1.48804e-10	-1.51611e-10	-1.47705e-10	-1.57471e-10	-1.51367e-10	-1.49292e-10	-1.44531e-10	-1.45386e-10		-1.44043e-10	-1.45142e-10	-1.54541e-10	-1.49414e-10	-1.53809e-10	-1.70776e-10	-1.66138e-10	-1.65771e-10
-1.48926e-10	-1.521e-10	-1.47583e-10	-1.57349e-10	-1.51489e-10	-1.49414e-10	-1.44653e-10	-1.4502e-10		-1.44043e-10	-1.44897e-10	-1.54785e-10	-1.49414e-10	-1.53687e-10	-1.70654e-10	-1.66016e-10	-1.65527e-10
-1.49048e-10	-1.5271e-10	-1.47583e-10	-1.57104e-10	-1.51489e-10	-1.49658e-10	-1.44653e-10	-1.44531e-10		-1.44165e-10	-1.44775e-10	-1.55151e-10	-1.49658e-10	-1.53687e-10	-1.70532e-10	-1.65771e-10	-1.65283e-10
-1.4917e-10	-1.53198e-10	-1.47339e-10	-1.56982e-10	-1.51367e-10	-1.4978e-10	-1.44531e-10	-1.44043e-10		-1.44165e-10	-1.44653e-10	-1.5564e-10	-1.50146e-10	-1.53809e-10	-1.70288e-10	-1.65649e-10	-1.65161e-10
-1.49048e-10	-1.53564e-10	-1.47095e-10	-1.56738e-10	-1.51367e-10	-1.50024e-10	-1.44409e-10	-1.43677e-10		-1.44165e-10	-1.44653e-10	-1.56006e-10	-1.50513e-10	-1.53809e-10	-1.69922e-10	-1.65527e-10	-1.65283e-10
-1.49048e-10	-1.53931e-10	-1.46851e-10	-1.56494e-10	-1.51367e-10	-1.50269e-10	-1.44165e-10	-1.43311e-10		-1.44165e-10	-1.44653e-10	-1.56494e-10	-1.51001e-10	-1.53809e-10	-1.69556e-10	-1.65405e-10	-1.65405e-10
-1.48926e-10	-1.53931e-10	-1.46484e-10	-1.56372e-10	-1.51245e-10	-1.50391e-10	-1.43921e-10	-1.43066e-10		-1.44165e-10	-1.44775e-10	-1.56982e-10	-1.51367e-10	-1.53809e-10	-1.69189e-10	-1.65283e-10	-1.65771e-10
-1.48926e-10	-1.53809e-10	-1.46118e-10	-1.5625e-10	-1.51245e-10	-1.50635e-10	-1.43677e-10	-1.43066e-10		-1.44043e-10	-1.4502e-10	-1.57349e-10	-1.51611e-10	-1.53687e-10	-1.68823e-10	-1.65283e-10	-1.66138e-10
-1.49048e-10	-1.53687e-10	-1.45752e-10	-1.56372e-10	-1.51123e-10	-1.50757e-10	-1.43311e-10	-1.43188e-10		-1.43921e-10	-1.45264e-10	-1.57593e-10	-1.51611e-10	-1.53687e-10	-1.68457e-10	-1.65283e-10	-1.66626e-10
-1.49292e-10	-1.5332e-10	-1.45508e-10	-1.56372e-10	-1.51123e-10	-1.50879e-10	-1.43066e-10	-1.43433e-10		-1.43921e-10	-1.4563e-10	-1.57715e-10	-1.51367e-10	-1.53564e-10	-1.68091e-10	-1.65405e-10	-1.67114e-10
-1.49536e-10	-1.53076e-10	-1.45142e-10	-1.56494e-10	-1.51123e-10	-1.51001e-10	-1.42944e-10	-1.43799e-10		-1.43921e-10	-1.45996e-10	-1.57715e-10	-1.51123e-10	-1.53442e-10	-1.67725e-10	-1.65649e-10	-1.6748e-10
-1.49902e-10	-1.52954e-10	-1.4502e-10	-1.56494e-10	-1.51245e-10	-1.51001e-10	-1.42822e-10	-1.44165e-10		-1.44043e-10	-1.46362e-10	-1.57715e-10	-1.50635e-10	-1.53442e-10	-1.67236e-10	-1.65894e-10	-1.67847e-10
-1.50269e-10	-1.52954e-10	-1.44897e-10	-1.56616e-10	-1.51245e-10	-1.51001e-10	-1.42944e-10	-1.44531e-10		-1.44165e-10	-1.46606e-10	-1.57715e-10	-1.50024e-10	-1.5332e-10	-1.6687e-10	-1.6626e-10	-1.68213e-10
-1.50635e-10	-1.53076e-10	-1.44775e-10	-1.56616e-10	-1.51245e-10	-1.50879e-10	-1.43066e-10	-1.44775e-10		-1.44409e-10	-1.46729e-10	-1.57715e-10	-1.49536e-10	-1.5332e-10	-1.66382e-10	-1.66626e-10	-1.68335e-10
-1.51001e-10	-1.5332e-10	-1.44775e-10	-1.56616e-10	-1.51123e-10	-1.50635e-10	-1.43433e-10	-1.44897e-10		-1.44897e-10	-1.46851e-10	-1.57715e-10	-1.49048e-10	-1.53198e-10	-1.65894e-10	-1.67114e-10	-1.68213e-10
-1.51245e-10	-1.53687e-10	-1.44897e-10	-1.56616e-10	-1.51001e-10	-1.50391e-10	-1.44043e-10	-1.4502e-10		-1.45264e-10	-1.46729e-10	-1.57837e-10	-1.48682e-10	-1.53076e-10	-1.65527e-10	-1.6748e-10	-1.68213e-10
-1.51367e-10	-1.54175e-10	-1.44897e-10	-1.56494e-10	-1.50757e-10	-1.50146e-10	-1.44531e-10	-1.45142e-10		-1.45996e-10	-1.46606e-10	-1.57837e-10	-1.4856e-10	-1.52954e-10	-1.65161e-10	-1.67847e-10	-1.68091e-10
-1.51489e-10	-1.54541e-10	-1.45142e-10	-1.56494e-10	-1.50391e-10	-1.4978e-10	-1.45142e-10	-1.45264e-10		-1.46729e-10	-1.4624e-10	-1.57837e-10	-1.48437e-10	-1.52832e-10	-1.64917e-10	-1.68091e-10	-1.67969e-10
-1.51489e-10	-1.55029e-10	-1.45264e-10	-1.56372e-10	-1.49902e-10	-1.49414e-10	-1.45508e-10	-1.45386e-10		-1.47705e-10	-1.45874e-10	-1.57837e-10	-1.48437e-10	-1.52588e-10	-1.64917e-10	-1.68213e-10	-1.67725e-10
-1.51489e-10	-1.55273e-10	-1.45386e-10	-1.5625e-10	-1.49536e-10	-1.4917e-10	-1.45752e-10	-1.45508e-10		-1.4856e-10	-1.45508e-10	-1.57837e-10	-1.48682e-10	-1.52344e-10	-1.64917e-10	-1.68213e-10	-1.6748e-10
-1.51489e-10	-1.55518e-10	-1.4563e-10	-1.5625e-10	-1.49048e-10	-1.48926e-10	-1.45874e-10	-1.4563e-10		-1.49414e-10	-1.45142e-10	-1.57959e-10	-1.48804e-10	-1.521e-10	-1.65039e-10	-1.68091e-10	-1.67114e-10
-1.51489e-10	-1.55762e-10	-1.45752e-10	-1.5625e-10	-1.4856e-10	-1.48804e-10	-1.45752e-10	-1.45752e-10		-1.50269e-10	-1.44775e-10	-1.57959e-10	-1.49048e-10	-1.51855e-10	-1.65283e-10	-1.67725e-10	-1.66626e-10
-1.51611e-10	-1.55762e-10	-1.45752e-10	-1.5625e-10	-1.48071e-10	-1.4856e-10	-1.45386e-10	-1.45996e-10		-1.50757e-10	-1.44409e-10	-1.57959e-10	-1.49292e-10	-1.51611e-10	-1.65527e-10	-1.6748e-10	-1.66138e-10
-1.51489e-10	-1.5564e-10	-1.45874e-10	-1.5625e-10	-1.47705e-10	-1.48437e-10	-1.4502e-10	-1.46118e-10		-1.51123e-10	-1.44165e-10	-1.57959e-10	-1.49536e-10	-1.51367e-10	-1.65771e-10	-1.67114e-10	-1.65527e-10
-1.51367e-10	-1.55518e-10	-1.45874e-10	-1.5625e-10	-1.47583e-10	-1.48193e-10	-1.44653e-10	-1.4624e-10		-1.51123e-10	-1.43921e-10	-1.57837e-10	-1.49902e-10	-1.51245e-10	-1.66016e-10	-1.66748e-10	-1.64917e-10
-1.51123e-10	-1.55151e-10	-1.45752e-10	-1.56128e-10	-1.47339e-10	-1.47949e-10	-1.44165e-10	-1.46362e-10		-1.50879e-10	-1.43921e-10	-1.57715e-10	-1.50146e-10	-1.51245e-10	-1.66138e-10	-1.66504e-10	-1.64185e-10
-1.51001e-10	-1.54907e-10	-1.4563e-10	-1.56128e-10	-1.47339e-10	-1.47705e-10	-1.43677e-10	-1.46484e-10		-1.50391e-10	-1.43921e-10	-1.57471e-10	-1.50391e-10	-1.51245e-10	-1.66382e-10	-1.6626e-10	-1.63696e-10
-1.50879e-10	-1.54541e-10	-1.45386e-10	-1.56006e-10	-1.47461e-10	-1.47339e-10	-1.43311e-10	-1.46606e-10		-1.4978e-10	-1.44165e-10	-1.57227e-10	-1.50635e-10	-1.51367e-10	-1.66626e-10	-1.65894e-10	-1.63208e-10
-1.50879e-10	-1.54175e-10	-1.45264e-10	-1.56006e-10	-1.47583e-10	-1.47095e-10	-1.42944e-10	-1.46606e-10		-1.49048e-10	-1.44409e-10	-1.56982e-10	-1.50757e-10	-1.51611e-10	-1.66992e-10	-1.65649e-10	-1.62842e-10
-1.50879e-10	-1.53931e-10	-1.4502e-10	-1.55884e-10	-1.47949e-10	-1.46973e-10	-1.427e-10	-1.46729e-10		-1.48193e-10	-1.44653e-10	-1.56738e-10	-1.50757e-10	-1.51733e-10	-1.67358e-10	-1.65405e-10	-1.62476e-10
-1.50879e-10	-1.53687e-10	-1.44897e-10	-1.55884e-10	-1.48315e-10	-1.46851e-10	-1.42456e-10	-1.46851e-10		-1.47461e-10	-1.4502e-10	-1.56738e-10	-1.50757e-10	-1.51855e-10	-1.67847e-10	-1.65161e-10	-1.62354e-10
-1.51001e-10	-1.53564e-10	-1.44653e-10	-1.55762e-10	-1.48804e-10	-1.46851e-10	-1.42212e-10	-1.46973e-10		-1.46484e-10	-1.45386e-10	-1.56738e-10	-1.50757e-10	-1.51855e-10	-1.68457e-10	-1.64795e-10	-1.62354e-10
-1.51245e-10	-1.53564e-10	-1.44531e-10	-1.5564e-10	-1.4917e-10	-1.46851e-10	-1.41968e-10	-1.47095e-10		-1.4563e-10	-1.45874e-10	-1.56738e-10	-1.50513e-10	-1.51855e-10	-1.68945e-10	-1.64429e-10	-1.62476e-10
-1.51245e-10	-1.53564e-10	-1.44531e-10	-1.55395e-10	-1.49658e-10	-1.46973e-10	-1.41724e-10	-1.47095e-10		-1.44897e-10	-1.46362e-10	-1.56738e-10	-1.50391e-10	-1.51733e-10	-1.69556e-10	-1.64062e-10	-1.6272e-10
-1.51367e-10	-1.53564e-10	-1.44531e-10	-1.55151e-10	-1.50024e-10	-1.47217e-10	-1.41602e-10	-1.47095e-10		-1.44409e-10	-1.46851e-10	-1.56738e-10	-1.50146e-10	-1.51611e-10	-1.70044e-10	-1.63696e-10	-1.63086e-10
-1.51489e-10	-1.53687e-10	-1.44531e-10	-1.54907e-10	-1.50391e-10	-1.47461e-10	-1.41357e-10	-1.46973e-10		-1.44043e-10	-1.47217e-10	-1.56738e-10	-1.49902e-10	-1.51489e-10	-1.7041e-10	-1.63452e-10	-1.63452e-10
-1.51367e-10	-1.53564e-10	-1.44531e-10	-1.54663e-10	-1.50635e-10	-1.47949e-10	-1.41113e-10	-1.46729e-10		-1.43799e-10	-1.47583e-10	-1.56616e-10	-1.4978e-10	-1.51245e-10	-1.70898e-10	-1.6333e-10	-1.6394e-10
-1.51245e-10	-1.5332e-10	-1.44531e-10	-1.54297e-10	-1.50879e-10	-1.4856e-10	-1.40991e-10	-1.46484e-10		-1.43799e-10	-1.47949e-10	-1.56372e-10	-1.49658e-10	-1.51001e-10	-1.71265e-10	-1.63086e-10	-1.64307e-10
-1.51001e-10	-1.53076e-10	-1.44653e-10	-1.54053e-10	-1.51123e-10	-1.49048e-10	-1.40991e-10	-1.4624e-10		-1.43921e-10	-1.48071e-10	-1.56128e-10	-1.49658e-10	-1.50757e-10	-1.71509e-10	-1.63086e-10	-1.64795e-10
-1.50757e-10	-1.52588e-10	-1.44531e-10	-1.53687e-10	-1.51123e-10	-1.49658e-10	-1.40991e-10	-1.45874e-10		-1.44165e-10	-1.48193e-10	-1.55762e-10	-1.49658e-10	-1.50635e-10	-1.71875e-10	-1.62964e-10	-1.64917e-10
-1.50391e-10	-1.52222e-10	-1.44531e-10	-1.53564e-10	-1.51123e-10	-1.50024e-10	-1.40991e-10	-1.4563e-10		-1.44287e-10	-1.48193e-10	-1.55273e-10	-1.49658e-10	-1.50391e-10	-1.71997e-10	-1.62964e-10	-1.65161e-10
-1.50146e-10	-1.51855e-10	-1.44409e-10	-1.53442e-10	-1.50879e-10	-1.50269e-10	-1.41113e-10	-1.45386e-10		-1.44287e-10	-1.48071e-10	-1.54785e-10	-1.4978e-10	-1.50391e-10	-1.72119e-10	-1.63086e-10	-1.65161e-10
-1.49902e-10	-1.51611e-10	-1.44409e-10	-1.5332e-10	-1.50635e-10	-1.50269e-10	-1.41235e-10	-1.45264e-10		-1.44165e-10	-1.47949e-10	-1.54175e-10	-1.49902e-10	-1.50391e-10	-1.72241e-10	-1.63208e-10	-1.65283e-10
-1.4978e-10	-1.51489e-10	-1.44531e-10	-1.5332e-10	-1.50391e-10	-1.49902e-10	-1.41235e-10	-1.45264e-10		-1.44043e-10	-1.47705e-10	-1.53564e-10	-1.50024e-10	-1.50513e-10	-1.72119e-10	-1.63452e-10	-1.65405e-10
-1.49658e-10	-1.51489e-10	-1.44653e-10	-1.53442e-10	-1.50024e-10	-1.49414e-10	-1.41235e-10	-1.45264e-10		-1.43677e-10	-1.47461e-10	-1.53076e-10	-1.49902e-10	-1.50635e-10	-1.71997e-10	-1.63696e-10	-1.65527e-10
-1.49658e-10	-1.51489e-10	-1.44775e-10	-1.53687e-10	-1.49658e-10	-1.48926e-10	-1.41235e-10	-1.45264e-10		-1.43311e-10	-1.47095e-10	-1.52588e-10	-1.4978e-10	-1.50757e-10	-1.71631e-10	-1.64062e-10	-1.65894e-10
-1.49658e-10	-1.51489e-10	-1.4502e-10	-1.53931e-10	-1.49414e-10	-1.48315e-10	-1.41235e-10	-1.45386e-10		-1.42944e-10	-1.46729e-10	-1.52222e-10	-1.49536e-10	-1.50879e-10	-1.71143e-10	-1.64429e-10	-1.6626e-10
-1.49536e-10	-1.51489e-10	-1.45142e-10	-1.54297e-10	-1.49292e-10	-1.47705e-10	-1.41113e-10	-1.45386e-10		-1.42578e-10	-1.46484e-10	-1.521e-10	-1.49048e-10	-1.50879e-10	-1.7041e-10	-1.64917e-10	-1.66748e-10
-1.49414e-10	-1.51489e-10	-1.45386e-10	-1.54785e-10	-1.4917e-10	-1.47339e-10	-1.41235e-10	-1.45508e-10		-1.42212e-10	-1.46362e-10	-1.521e-10	-1.4856e-10	-1.50879e-10	-1.69678e-10	-1.65283e-10	-1.67114e-10
-1.49414e-10	-1.51245e-10	-1.45508e-10	-1.55029e-10	-1.4917e-10	-1.47095e-10	-1.41357e-10	-1.45508e-10		-1.41968e-10	-1.4624e-10	-1.52344e-10	-1.47949e-10	-1.50879e-10	-1.68945e-10	-1.65649e-10	-1.6748e-10
-1.49536e-10	-1.51001e-10	-1.4563e-10	-1.55518e-10	-1.49292e-10	-1.46973e-10	-1.41602e-10	-1.4563e-10		-1.41846e-10	-1.4624e-10	-1.5271e-10	-1.47339e-10	-1.50757e-10	-1.68213e-10	-1.66016e-10	-1.67847e-10
-1.49658e-10	-1.50757e-10	-1.45752e-10	-1.55884e-10	-1.49414e-10	-1.46973e-10	-1.41846e-10	-1.4563e-10		-1.41602e-10	-1.46362e-10	-1.53198e-10	-1.46729e-10	-1.50757e-10	-1.67725e-10	-1.66382e-10	-1.67969e-10
-1.49902e-10	-1.50391e-10	-1.45874e-10	-1.5625e-10	-1.49536e-10	-1.47095e-10	-1.42212e-10	-1.4563e-10		-1.41479e-10	-1.46484e-10	-1.53931e-10	-1.4624e-10	-1.50513e-10	-1.67236e-10	-1.66748e-10	-1.67847e-10
-1.50269e-10	-1.49902e-10	-1.45996e-10	-1.56616e-10	-1.4978e-10	-1.47339e-10	-1.427e-10	-1.4563e-10		-1.41479e-10	-1.46606e-10	-1.54541e-10	-1.45874e-10	-1.50391e-10	-1.66992e-10	-1.66992e-10	-1.67847e-10
-1.50635e-10	-1.49536e-10	-1.46118e-10	-1.56982e-10	-1.49902e-10	-1.47461e-10	-1.43066e-10	-1.4563e-10		-1.41479e-10	-1.46606e-10	-1.55151e-10	-1.45508e-10	-1.50146e-10	-1.6687e-10	-1.67114e-10	-1.67603e-10
-1.50879e-10	-1.49048e-10	-1.4624e-10	-1.57349e-10	-1.50024e-10	-1.47705e-10	-1.43311e-10	-1.45508e-10		-1.41602e-10	-1.46606e-10	-1.55762e-10	-1.45142e-10	-1.50024e-10	-1.66992e-10	-1.67236e-10	-1.6748e-10
-1.51245e-10	-1.48682e-10	-1.46484e-10	-1.57349e-10	-1.50146e-10	-1.47705e-10	-1.43555e-10	-1.45386e-10		-1.41724e-10	-1.46606e-10	-1.5625e-10	-1.4502e-10	-1.4978e-10	-1.67236e-10	-1.67114e-10	-1.67236e-10
-1.51489e-10	-1.48437e-10	-1.46729e-10	-1.57349e-10	-1.50391e-10	-1.47827e-10	-1.43555e-10	-1.45142e-10		-1.4209e-10	-1.46606e-10	-1.56616e-10	-1.44897e-10	-1.49536e-10	-1.67603e-10	-1.66992e-10	-1.66992e-10
-1.51855e-10	-1.48315e-10	-1.47095e-10	-1.57227e-10	-1.50513e-10	-1.47949e-10	-1.43433e-10	-1.4502e-10		-1.42334e-10	-1.46606e-10	-1.5686e-10	-1.44775e-10	-1.49292e-10	-1.67969e-10	-1.6687e-10	-1.6687e-10
-1.52222e-10	-1.48193e-10	-1.47583e-10	-1.5686e-10	-1.50635e-10	-1.47949e-10	-1.43433e-10	-1.44897e-10		-1.427e-10	-1.46484e-10	-1.56982e-10	-1.44653e-10	-1.49048e-10	-1.68335e-10	-1.66504e-10	-1.66626e-10
-1.52466e-10	-1.48315e-10	-1.47949e-10	-1.56372e-10	-1.50879e-10	-1.48071e-10	-1.43311e-10	-1.44775e-10		-1.43066e-10	-1.46484e-10	-1.56982e-10	-1.44531e-10	-1.49048e-10	-1.68701e-10	-1.66138e-10	-1.66504e-10
-1.52832e-10	-1.4856e-10	-1.48437e-10	-1.55884e-10	-1.51245e-10	-1.47949e-10	-1.43311e-10	-1.44775e-10		-1.43555e-10	-1.46362e-10	-1.56982e-10	-1.44531e-10	-1.49048e-10	-1.69189e-10	-1.65771e-10	-1.6626e-10
-1.53076e-10	-1.48804e-10	-1.48804e-10	-1.55273e-10	-1.51489e-10	-1.47827e-10	-1.43433e-10	-1.44897e-10		-1.43799e-10	-1.4624e-10	-1.56738e-10	-1.44409e-10	-1.49292e-10	-1.69434e-10	-1.65283e-10	-1.66016e-10
-1.5332e-10	-1.4917e-10	-1.4917e-10	-1.54785e-10	-1.51855e-10	-1.47583e-10	-1.43677e-10	-1.4502e-10		-1.44043e-10	-1.46118e-10	-1.56494e-10	-1.44287e-10	-1.49414e-10	-1.69678e-10	-1.64917e-10	-1.65771e-10
-1.53564e-10	-1.49536e-10	-1.49414e-10	-1.54419e-10	-1.521e-10	-1.47217e-10	-1.43921e-10	-1.45264e-10		-1.44165e-10	-1.45996e-10	-1.56128e-10	-1.44165e-10	-1.4978e-10	-1.69678e-10	-1.64673e-10	-1.65405e-10
-1.53687e-10	-1.4978e-10	-1.49536e-10	-1.54053e-10	-1.52344e-10	-1.46973e-10	-1.44287e-10	-1.45264e-10		-1.44165e-10	-1.45874e-10	-1.55762e-10	-1.44043e-10	-1.50146e-10	-1.69556e-10	-1.64429e-10	-1.65039e-10
-1.53809e-10	-1.50024e-10	-1.49414e-10	-1.54053e-10	-1.52466e-10	-1.46729e-10	-1.44653e-10	-1.45386e-10		-1.44043e-10	-1.4563e-10	-1.55395e-10	-1.43921e-10	-1.50635e-10	-1.69189e-10	-1.64429e-10	-1.64551e-10
-1.53809e-10	-1.50269e-10	-1.49414e-10	-1.54175e-10	-1.52466e-10	-1.46606e-10	-1.4502e-10	-1.45386e-10		-1.43799e-10	-1.45264e-10	-1.55029e-10	-1.43799e-10	-1.51001e-10	-1.68823e-10	-1.64551e-10	-1.6394e-10
-1.53687e-10	-1.50513e-10	-1.49292e-10	-1.54419e-10	-1.52466e-10	-1.46729e-10	-1.45386e-10	-1.45386e-10		-1.43555e-10	-1.4502e-10	-1.54785e-10	-1.43677e-10	-1.51245e-10	-1.68335e-10	-1.64917e-10	-1.63574e-10
-1.53564e-10	-1.50513e-10	-1.4917e-10	-1.54785e-10	-1.52344e-10	-1.46851e-10	-1.45752e-10	-1.45386e-10		-1.43188e-10	-1.44775e-10	-1.54663e-10	-1.43555e-10	-1.51489e-10	-1.67969e-10	-1.65283e-10	-1.63208e-10
-1.5332e-10	-1.50513e-10	-1.49048e-10	-1.55151e-10	-1.52222e-10	-1.47095e-10	-1.45874e-10	-1.45386e-10		-1.42944e-10	-1.44653e-10	-1.54541e-10	-1.43433e-10	-1.51489e-10	-1.67603e-10	-1.65771e-10	-1.63086e-10
-1.52954e-10	-1.50513e-10	-1.48804e-10	-1.55518e-10	-1.51978e-10	-1.47461e-10	-1.45996e-10	-1.45386e-10		-1.427e-10	-1.44653e-10	-1.54663e-10	-1.43555e-10	-1.51367e-10	-1.67236e-10	-1.66382e-10	-1.63086e-10
-1.52588e-10	-1.50513e-10	-1.48682e-10	-1.56006e-10	-1.51733e-10	-1.47827e-10	-1.45996e-10	-1.45386e-10		-1.42578e-10	-1.44897e-10	-1.54907e-10	-1.43677e-10	-1.51123e-10	-1.66992e-10	-1.6687e-10	-1.63208e-10
-1.52222e-10	-1.50513e-10	-1.48437e-10	-1.56372e-10	-1.51367e-10	-1.48193e-10	-1.45874e-10	-1.45264e-10		-1.42456e-10	-1.45142e-10	-1.55273e-10	-1.43921e-10	-1.50757e-10	-1.6687e-10	-1.67236e-10	-1.63452e-10
-1.51855e-10	-1.50635e-10	-1.48315e-10	-1.56738e-10	-1.51245e-10	-1.4856e-10	-1.45874e-10	-1.45264e-10		-1.42578e-10	-1.45508e-10	-1.55762e-10	-1.44287e-10	-1.50269e-10	-1.66626e-10	-1.6748e-10	-1.63818e-10
-1.51611e-10	-1.50635e-10	-1.48071e-10	-1.57104e-10	-1.51123e-10	-1.48804e-10	-1.4563e-10	-1.45142e-10		-1.427e-10	-1.45996e-10	-1.56494e-10	-1.44653e-10	-1.49902e-10	-1.66504e-10	-1.67603e-10	-1.64307e-10
-1.51245e-10	-1.50879e-10	-1.47827e-10	-1.57349e-10	-1.51001e-10	-1.48926e-10	-1.4563e-10	-1.44897e-10		-1.42822e-10	-1.46484e-10	-1.57227e-10	-1.45264e-10	-1.49414e-10	-1.6626e-10	-1.6748e-10	-1.64917e-10
-1.50879e-10	-1.51123e-10	-1.47461e-10	-1.57349e-10	-1.51001e-10	-1.49048e-10	-1.45508e-10	-1.44775e-10		-1.43066e-10	-1.47095e-10	-1.57959e-10	-1.45752e-10	-1.4917e-10	-1.66138e-10	-1.67236e-10	-1.65527e-10
-1.50635e-10	-1.51245e-10	-1.47095e-10	-1.57349e-10	-1.51001e-10	-1.4917e-10	-1.45386e-10	-1.44531e-10		-1.43311e-10	-1.47705e-10	-1.58813e-10	-1.46362e-10	-1.48926e-10	-1.65894e-10	-1.66992e-10	-1.66016e-10
-1.50269e-10	-1.51489e-10	-1.46606e-10	-1.57349e-10	-1.51001e-10	-1.49048e-10	-1.45386e-10	-1.44287e-10		-1.43677e-10	-1.48193e-10	-1.5979e-10	-1.46851e-10	-1.48926e-10	-1.65771e-10	-1.66626e-10	-1.66504e-10
-1.49902e-10	-1.51733e-10	-1.4624e-10	-1.57227e-10	-1.51001e-10	-1.48926e-10	-1.45386e-10	-1.44043e-10		-1.43921e-10	-1.48682e-10	-1.60645e-10	-1.47339e-10	-1.4917e-10	-1.65771e-10	-1.66382e-10	-1.6687e-10
-1.49658e-10	-1.51978e-10	-1.45874e-10	-1.57227e-10	-1.51001e-10	-1.48804e-10	-1.45508e-10	-1.43799e-10		-1.44409e-10	-1.48926e-10	-1.61499e-10	-1.47827e-10	-1.49414e-10	-1.65771e-10	-1.66138e-10	-1.67236e-10
-1.49414e-10	-1.52222e-10	-1.4563e-10	-1.57104e-10	-1.51001e-10	-1.4856e-10	-1.4563e-10	-1.43555e-10		-1.44775e-10	-1.4917e-10	-1.62354e-10	-1.48071e-10	-1.4978e-10	-1.66016e-10	-1.66016e-10	-1.67236e-10
-1.49292e-10	-1.52466e-10	-1.45386e-10	-1.57104e-10	-1.51123e-10	-1.48437e-10	-1.45874e-10	-1.43433e-10		-1.45264e-10	-1.49414e-10	-1.63086e-10	-1.48315e-10	-1.50146e-10	-1.6626e-10	-1.65894e-10	-1.66992e-10
-1.49292e-10	-1.5271e-10	-1.45264e-10	-1.57104e-10	-1.51245e-10	-1.48193e-10	-1.46118e-10	-1.43311e-10		-1.4563e-10	-1.49536e-10	-1.63818e-10	-1.48315e-10	-1.50513e-10	-1.66748e-10	-1.65771e-10	-1.66748e-10
-1.49414e-10	-1.52954e-10	-1.45142e-10	-1.57104e-10	-1.51367e-10	-1.48193e-10	-1.46484e-10	-1.43311e-10		-1.45996e-10	-1.4978e-10	-1.64429e-10	-1.48193e-10	-1.50879e-10	-1.67114e-10	-1.65649e-10	-1.66382e-10
-1.49536e-10	-1.53198e-10	-1.4502e-10	-1.57227e-10	-1.51489e-10	-1.48193e-10	-1.46851e-10	-1.43433e-10		-1.4624e-10	-1.50024e-10	-1.65039e-10	-1.47827e-10	-1.51123e-10	-1.6748e-10	-1.65527e-10	-1.66016e-10
-1.4978e-10	-1.5332e-10	-1.44897e-10	-1.57227e-10	-1.51733e-10	-1.48193e-10	-1.47339e-10	-1.43555e-10		-1.4624e-10	-1.50269e-10	-1.65527e-10	-1.47461e-10	-1.51245e-10	-1.67847e-10	-1.65527e-10	-1.65649e-10
-1.50024e-10	-1.53564e-10	-1.44775e-10	-1.57349e-10	-1.521e-10	-1.48437e-10	-1.47705e-10	-1.43799e-10		-1.45996e-10	-1.50513e-10	-1.65894e-10	-1.47095e-10	-1.51245e-10	-1.68213e-10	-1.65405e-10	-1.65283e-10
-1.50146e-10	-1.53687e-10	-1.44775e-10	-1.57349e-10	-1.52344e-10	-1.48682e-10	-1.48193e-10	-1.44043e-10		-1.4563e-10	-1.50635e-10	-1.66138e-10	-1.46606e-10	-1.51001e-10	-1.68335e-10	-1.65283e-10	-1.64917e-10
-1.50391e-10	-1.53809e-10	-1.44653e-10	-1.57471e-10	-1.5271e-10	-1.48926e-10	-1.48437e-10	-1.44409e-10		-1.4502e-10	-1.50513e-10	-1.66504e-10	-1.46118e-10	-1.50757e-10	-1.68457e-10	-1.65161e-10	-1.64551e-10
-1.50513e-10	-1.53687e-10	-1.44531e-10	-1.57593e-10	-1.53076e-10	-1.4917e-10	-1.48682e-10	-1.44775e-10		-1.44287e-10	-1.50269e-10	-1.66748e-10	-1.45752e-10	-1.50391e-10	-1.68457e-10	-1.65039e-10	-1.64185e-10
-1.50635e-10	-1.53564e-10	-1.44531e-10	-1.57715e-10	-1.53442e-10	-1.49414e-10	-1.48682e-10	-1.45142e-10		-1.43555e-10	-1.49902e-10	-1.66992e-10	-1.45386e-10	-1.50146e-10	-1.68457e-10	-1.64795e-10	-1.63818e-10
-1.50757e-10	-1.53198e-10	-1.44653e-10	-1.57959e-10	-1.53687e-10	-1.49536e-10	-1.4856e-10	-1.45508e-10		-1.42944e-10	-1.49292e-10	-1.67114e-10	-1.45142e-10	-1.49902e-10	-1.68335e-10	-1.64673e-10	-1.63452e-10
-1.50879e-10	-1.52954e-10	-1.44897e-10	-1.58081e-10	-1.53931e-10	-1.49536e-10	-1.48437e-10	-1.45752e-10		-1.42456e-10	-1.48682e-10	-1.67114e-10	-1.4502e-10	-1.4978e-10	-1.68335e-10	-1.64673e-10	-1.63086e-10
-1.51001e-10	-1.52588e-10	-1.45142e-10	-1.58203e-10	-1.54175e-10	-1.49536e-10	-1.48071e-10	-1.46118e-10		-1.4209e-10	-1.47949e-10	-1.67114e-10	-1.4502e-10	-1.4978e-10	-1.68335e-10	-1.64673e-10	-1.62842e-10
-1.51123e-10	-1.521e-10	-1.45386e-10	-1.58447e-10	-1.54297e-10	-1.49414e-10	-1.47705e-10	-1.46484e-10		-1.41846e-10	-1.47217e-10	-1.66992e-10	-1.4502e-10	-1.4978e-10	-1.68335e-10	-1.64917e-10	-1.62476e-10
-1.51245e-10	-1.51733e-10	-1.4563e-10	-1.58447e-10	-1.54297e-10	-1.49292e-10	-1.47339e-10	-1.46729e-10		-1.41724e-10	-1.46484e-10	-1.6687e-10	-1.45142e-10	-1.50024e-10	-1.68213e-10	-1.65283e-10	-1.62109e-10
-1.51367e-10	-1.51367e-10	-1.45874e-10	-1.58569e-10	-1.54297e-10	-1.49048e-10	-1.46973e-10	-1.46973e-10		-1.41724e-10	-1.45874e-10	-1.66626e-10	-1.45142e-10	-1.50391e-10	-1.68091e-10	-1.65649e-10	-1.61621e-10
-1.51489e-10	-1.51245e-10	-1.46118e-10	-1.58691e-10	-1.54053e-10	-1.48804e-10	-1.46729e-10	-1.46973e-10		-1.41846e-10	-1.45264e-10	-1.66504e-10	-1.45142e-10	-1.50635e-10	-1.67969e-10	-1.66016e-10	-1.61133e-10
-1.51489e-10	-1.51245e-10	-1.46484e-10	-1.58813e-10	-1.53809e-10	-1.4856e-10	-1.46362e-10	-1.47095e-10		-1.41846e-10	-1.44653e-10	-1.66504e-10	-1.45264e-10	-1.51001e-10	-1.67847e-10	-1.6626e-10	-1.60645e-10
-1.51367e-10	-1.51245e-10	-1.46729e-10	-1.58936e-10	-1.53442e-10	-1.48437e-10	-1.46118e-10	-1.46973e-10		-1.41846e-10	-1.44165e-10	-1.66504e-10	-1.45264e-10	-1.51123e-10	-1.67725e-10	-1.66626e-10	-1.60156e-10
-1.51367e-10	-1.51489e-10	-1.46851e-10	-1.59058e-10	-1.53076e-10	-1.48315e-10	-1.45752e-10	-1.46973e-10		-1.41602e-10	-1.43921e-10	-1.66626e-10	-1.45264e-10	-1.51245e-10	-1.67603e-10	-1.6687e-10	-1.59668e-10
-1.51123e-10	-1.51611e-10	-1.47095e-10	-1.59058e-10	-1.52588e-10	-1.48193e-10	-1.45508e-10	-1.46973e-10		-1.41479e-10	-1.43677e-10	-1.66748e-10	-1.45142e-10	-1.51245e-10	-1.6748e-10	-1.66992e-10	-1.59302e-10
-1.51001e-10	-1.51855e-10	-1.47339e-10	-1.58936e-10	-1.521e-10	-1.48193e-10	-1.45386e-10	-1.46851e-10		-1.41235e-10	-1.43799e-10	-1.67114e-10	-1.45142e-10	-1.51367e-10	-1.6748e-10	-1.67114e-10	-1.58936e-10
-1.50879e-10	-1.51978e-10	-1.47461e-10	-1.58813e-10	-1.51733e-10	-1.48071e-10	-1.45264e-10	-1.46729e-10		-1.40869e-10	-1.44043e-10	-1.67358e-10	-1.4502e-10	-1.51489e-10	-1.6748e-10	-1.67114e-10	-1.58813e-10
-1.50757e-10	-1.51978e-10	-1.47583e-10	-1.58569e-10	-1.51245e-10	-1.47949e-10	-1.45142e-10	-1.46606e-10		-1.40625e-10	-1.44409e-10	-1.67603e-10	-1.4502e-10	-1.51611e-10	-1.6748e-10	-1.67114e-10	-1.58813e-10
-1.50635e-10	-1.51978e-10	-1.47705e-10	-1.58325e-10	-1.51001e-10	-1.47827e-10	-1.45142e-10	-1.46362e-10		-1.40259e-10	-1.44897e-10	-1.67969e-10	-1.45142e-10	-1.51855e-10	-1.6748e-10	-1.66992e-10	-1.5918e-10
-1.50635e-10	-1.51855e-10	-1.47705e-10	-1.58081e-10	-1.50757e-10	-1.47705e-10	-1.4502e-10	-1.4624e-10		-1.40015e-10	-1.45386e-10	-1.68213e-10	-1.45264e-10	-1.51978e-10	-1.67358e-10	-1.6687e-10	-1.59546e-10
-1.50513e-10	-1.51611e-10	-1.47705e-10	-1.57837e-10	-1.50635e-10	-1.47583e-10	-1.44775e-10	-1.45996e-10		-1.3977e-10	-1.45874e-10	-1.68457e-10	-1.45508e-10	-1.52222e-10	-1.67236e-10	-1.66504e-10	-1.60034e-10
-1.50391e-10	-1.51367e-10	-1.47583e-10	-1.57593e-10	-1.50513e-10	-1.47461e-10	-1.44531e-10	-1.45874e-10		-1.39648e-10	-1.46118e-10	-1.68823e-10	-1.45752e-10	-1.52222e-10	-1.66992e-10	-1.66138e-10	-1.60522e-10
-1.50146e-10	-1.51123e-10	-1.47217e-10	-1.57349e-10	-1.50513e-10	-1.47217e-10	-1.44287e-10	-1.4563e-10		-1.39648e-10	-1.46362e-10	-1.69189e-10	-1.45996e-10	-1.52222e-10	-1.66748e-10	-1.65771e-10	-1.61011e-10
-1.49902e-10	-1.50879e-10	-1.46606e-10	-1.57104e-10	-1.50513e-10	-1.46973e-10	-1.43921e-10	-1.45508e-10		-1.3977e-10	-1.46362e-10	-1.69556e-10	-1.45996e-10	-1.521e-10	-1.66504e-10	-1.65283e-10	-1.61499e-10
-1.49536e-10	-1.50391e-10	-1.45996e-10	-1.5686e-10	-1.50513e-10	-1.46729e-10	-1.43555e-10	-1.45264e-10		-1.39893e-10	-1.4624e-10	-1.69922e-10	-1.45996e-10	-1.51978e-10	-1.66016e-10	-1.64917e-10	-1.61987e-10
-1.49048e-10	-1.50146e-10	-1.45142e-10	-1.56738e-10	-1.50513e-10	-1.46606e-10	-1.43188e-10	-1.4502e-10		-1.40137e-10	-1.46118e-10	-1.70288e-10	-1.45996e-10	-1.51733e-10	-1.65649e-10	-1.64429e-10	-1.62476e-10
-1.48682e-10	-1.4978e-10	-1.44165e-10	-1.56616e-10	-1.50635e-10	-1.46606e-10	-1.42822e-10	-1.44775e-10		-1.40381e-10	-1.45996e-10	-1.70532e-10	-1.45874e-10	-1.51489e-10	-1.65283e-10	-1.6394e-10	-1.62964e-10
-1.48315e-10	-1.49414e-10	-1.43311e-10	-1.56738e-10	-1.50635e-10	-1.46606e-10	-1.42578e-10	-1.44531e-10		-1.40747e-10	-1.45874e-10	-1.70654e-10	-1.4563e-10	-1.51367e-10	-1.64917e-10	-1.63696e-10	-1.63574e-10
-1.47949e-10	-1.4917e-10	-1.42578e-10	-1.56738e-10	-1.50757e-10	-1.46729e-10	-1.42334e-10	-1.44165e-10		-1.41235e-10	-1.4563e-10	-1.70776e-10	-1.45508e-10	-1.51123e-10	-1.64551e-10	-1.63452e-10	-1.64062e-10
-1.47705e-10	-1.48926e-10	-1.4209e-10	-1.5686e-10	-1.50757e-10	-1.46851e-10	-1.42212e-10	-1.43799e-10		-1.41724e-10	-1.45386e-10	-1.70898e-10	-1.45264e-10	-1.51001e-10	-1.64429e-10	-1.63208e-10	-1.64551e-10
-1.47583e-10	-1.48682e-10	-1.41846e-10	-1.56982e-10	-1.50879e-10	-1.47095e-10	-1.41968e-10	-1.43433e-10		-1.42212e-10	-1.4502e-10	-1.70776e-10	-1.4502e-10	-1.51001e-10	-1.64429e-10	-1.63086e-10	-1.65039e-10
-1.47461e-10	-1.48315e-10	-1.41602e-10	-1.57104e-10	-1.51001e-10	-1.47217e-10	-1.41846e-10	-1.43188e-10		-1.42578e-10	-1.44653e-10	-1.70654e-10	-1.4502e-10	-1.51123e-10	-1.64551e-10	-1.63086e-10	-1.65527e-10
-1.47461e-10	-1.48071e-10	-1.41602e-10	-1.57104e-10	-1.51123e-10	-1.47461e-10	-1.41846e-10	-1.43066e-10		-1.43066e-10	-1.44287e-10	-1.7041e-10	-1.44897e-10	-1.51245e-10	-1.64795e-10	-1.63208e-10	-1.65894e-10
-1.47583e-10	-1.47827e-10	-1.41846e-10	-1.57104e-10	-1.51123e-10	-1.47583e-10	-1.41724e-10	-1.42944e-10		-1.43433e-10	-1.43921e-10	-1.70166e-10	-1.44775e-10	-1.51489e-10	-1.65161e-10	-1.6333e-10	-1.6626e-10
-1.47827e-10	-1.47705e-10	-1.41968e-10	-1.57104e-10	-1.51245e-10	-1.47827e-10	-1.41724e-10	-1.42822e-10		-1.43799e-10	-1.43677e-10	-1.69922e-10	-1.44775e-10	-1.51611e-10	-1.65527e-10	-1.6333e-10	-1.66382e-10
-1.48193e-10	-1.47583e-10	-1.42212e-10	-1.56982e-10	-1.51245e-10	-1.47949e-10	-1.41846e-10	-1.42822e-10		-1.44165e-10	-1.43433e-10	-1.698e-10	-1.44775e-10	-1.51611e-10	-1.66016e-10	-1.6333e-10	-1.66626e-10
-1.48682e-10	-1.47461e-10	-1.42456e-10	-1.5686e-10	-1.51245e-10	-1.48193e-10	-1.41846e-10	-1.42944e-10		-1.44531e-10	-1.43188e-10	-1.698e-10	-1.44897e-10	-1.51611e-10	-1.66382e-10	-1.63208e-10	-1.66504e-10
-1.4917e-10	-1.47461e-10	-1.42578e-10	-1.56494e-10	-1.51123e-10	-1.48315e-10	-1.41968e-10	-1.43066e-10		-1.44897e-10	-1.43188e-10	-1.69922e-10	-1.45264e-10	-1.51611e-10	-1.66626e-10	-1.63208e-10	-1.66504e-10
-1.4978e-10	-1.47339e-10	-1.42822e-10	-1.5625e-10	-1.51001e-10	-1.4856e-10	-1.4209e-10	-1.43311e-10		-1.45142e-10	-1.43311e-10	-1.70288e-10	-1.4563e-10	-1.51489e-10	-1.66748e-10	-1.63086e-10	-1.6626e-10
-1.50513e-10	-1.47339e-10	-1.42944e-10	-1.56006e-10	-1.50757e-10	-1.48804e-10	-1.4209e-10	-1.43555e-10		-1.45508e-10	-1.43433e-10	-1.70898e-10	-1.46118e-10	-1.51489e-10	-1.66748e-10	-1.63086e-10	-1.66138e-10
-1.51001e-10	-1.47217e-10	-1.43188e-10	-1.55884e-10	-1.50391e-10	-1.49048e-10	-1.42212e-10	-1.43921e-10		-1.45752e-10	-1.43555e-10	-1.71387e-10	-1.46606e-10	-1.51489e-10	-1.66504e-10	-1.63208e-10	-1.65894e-10
-1.51489e-10	-1.47217e-10	-1.43311e-10	-1.5564e-10	-1.50146e-10	-1.49292e-10	-1.42334e-10	-1.44287e-10		-1.45874e-10	-1.43677e-10	-1.72119e-10	-1.46973e-10	-1.51489e-10	-1.66382e-10	-1.6333e-10	-1.65527e-10
-1.51855e-10	-1.47217e-10	-1.43555e-10	-1.5564e-10	-1.4978e-10	-1.49536e-10	-1.42578e-10	-1.44653e-10		-1.46118e-10	-1.43799e-10	-1.72729e-10	-1.47339e-10	-1.51489e-10	-1.6626e-10	-1.63574e-10	-1.65283e-10
-1.52222e-10	-1.47217e-10	-1.43799e-10	-1.5564e-10	-1.49414e-10	-1.49658e-10	-1.42822e-10	-1.4502e-10		-1.46118e-10	-1.43921e-10	-1.73218e-10	-1.47705e-10	-1.51489e-10	-1.66138e-10	-1.63696e-10	-1.65039e-10
-1.52466e-10	-1.47339e-10	-1.43921e-10	-1.5564e-10	-1.49292e-10	-1.49902e-10	-1.43188e-10	-1.45386e-10		-1.46118e-10	-1.43921e-10	-1.73584e-10	-1.48071e-10	-1.51489e-10	-1.66016e-10	-1.63696e-10	-1.64795e-10
-1.52588e-10	-1.47339e-10	-1.43921e-10	-1.55762e-10	-1.49292e-10	-1.50146e-10	-1.43555e-10	-1.45874e-10		-1.46118e-10	-1.43921e-10	-1.73828e-10	-1.48315e-10	-1.51611e-10	-1.66016e-10	-1.63696e-10	-1.64673e-10
-1.52588e-10	-1.47461e-10	-1.43921e-10	-1.55884e-10	-1.49292e-10	-1.50269e-10	-1.43921e-10	-1.4624e-10		-1.45996e-10	-1.43921e-10	-1.73828e-10	-1.48682e-10	-1.51733e-10	-1.66016e-10	-1.63696e-10	-1.64429e-10
-1.52588e-10	-1.47461e-10	-1.43921e-10	-1.55884e-10	-1.49292e-10	-1.50391e-10	-1.44287e-10	-1.46484e-10		-1.45996e-10	-1.43799e-10	-1.73828e-10	-1.49048e-10	-1.51978e-10	-1.66016e-10	-1.63574e-10	-1.64185e-10
-1.52466e-10	-1.47461e-10	-1.43799e-10	-1.55884e-10	-1.49292e-10	-1.50513e-10	-1.44409e-10	-1.46729e-10		-1.45874e-10	-1.43799e-10	-1.73584e-10	-1.49414e-10	-1.52222e-10	-1.66138e-10	-1.63574e-10	-1.64062e-10
-1.52222e-10	-1.47339e-10	-1.43555e-10	-1.55884e-10	-1.49414e-10	-1.50513e-10	-1.44531e-10	-1.46973e-10		-1.45874e-10	-1.43921e-10	-1.7334e-10	-1.49658e-10	-1.52344e-10	-1.6626e-10	-1.63574e-10	-1.6394e-10
-1.51733e-10	-1.47339e-10	-1.43555e-10	-1.55884e-10	-1.49658e-10	-1.50513e-10	-1.44531e-10	-1.47095e-10		-1.45752e-10	-1.43921e-10	-1.72974e-10	-1.50024e-10	-1.52466e-10	-1.66382e-10	-1.63574e-10	-1.63818e-10
-1.51245e-10	-1.47217e-10	-1.43311e-10	-1.56006e-10	-1.4978e-10	-1.50635e-10	-1.44409e-10	-1.47339e-10		-1.4563e-10	-1.44043e-10	-1.72485e-10	-1.50269e-10	-1.52588e-10	-1.66504e-10	-1.63818e-10	-1.63818e-10
-1.50757e-10	-1.47095e-10	-1.43311e-10	-1.56006e-10	-1.49902e-10	-1.50757e-10	-1.44287e-10	-1.47583e-10		-1.45508e-10	-1.44287e-10	-1.72119e-10	-1.50391e-10	-1.52466e-10	-1.66626e-10	-1.64062e-10	-1.63818e-10
-1.50146e-10	-1.46973e-10	-1.43066e-10	-1.56128e-10	-1.50146e-10	-1.50879e-10	-1.44043e-10	-1.47949e-10		-1.45386e-10	-1.44531e-10	-1.71753e-10	-1.50391e-10	-1.52344e-10	-1.66626e-10	-1.64429e-10	-1.63818e-10
-1.49536e-10	-1.46851e-10	-1.42944e-10	-1.56372e-10	-1.50391e-10	-1.51123e-10	-1.43921e-10	-1.48193e-10		-1.45508e-10	-1.44653e-10	-1.71387e-10	-1.50269e-10	-1.52222e-10	-1.66626e-10	-1.64795e-10	-1.6394e-10
-1.49048e-10	-1.46851e-10	-1.42822e-10	-1.56616e-10	-1.50635e-10	-1.51245e-10	-1.43799e-10	-1.4856e-10		-1.4563e-10	-1.44775e-10	-1.7102e-10	-1.50269e-10	-1.521e-10	-1.66382e-10	-1.65161e-10	-1.64185e-10
-1.4856e-10	-1.46973e-10	-1.427e-10	-1.56982e-10	-1.50879e-10	-1.51367e-10	-1.43799e-10	-1.49048e-10		-1.45752e-10	-1.44897e-10	-1.70776e-10	-1.50146e-10	-1.51978e-10	-1.66016e-10	-1.65405e-10	-1.64429e-10
-1.48193e-10	-1.47095e-10	-1.42578e-10	-1.57471e-10	-1.51123e-10	-1.51489e-10	-1.43921e-10	-1.49536e-10		-1.45996e-10	-1.4502e-10	-1.70532e-10	-1.50146e-10	-1.51978e-10	-1.65527e-10	-1.65649e-10	-1.64795e-10
-1.47827e-10	-1.47339e-10	-1.42334e-10	-1.57959e-10	-1.51123e-10	-1.51489e-10	-1.44043e-10	-1.50024e-10		-1.4624e-10	-1.45142e-10	-1.70288e-10	-1.50269e-10	-1.51978e-10	-1.65161e-10	-1.65649e-10	-1.65283e-10
-1.47583e-10	-1.47705e-10	-1.42212e-10	-1.58325e-10	-1.51123e-10	-1.51489e-10	-1.44043e-10	-1.50513e-10		-1.46484e-10	-1.45386e-10	-1.70166e-10	-1.50269e-10	-1.521e-10	-1.64551e-10	-1.65527e-10	-1.65771e-10
-1.47339e-10	-1.48071e-10	-1.41968e-10	-1.58569e-10	-1.51001e-10	-1.51489e-10	-1.44165e-10	-1.51001e-10		-1.46729e-10	-1.45752e-10	-1.70166e-10	-1.50391e-10	-1.52222e-10	-1.64062e-10	-1.65405e-10	-1.6626e-10
-1.47095e-10	-1.48437e-10	-1.41724e-10	-1.58813e-10	-1.50757e-10	-1.51489e-10	-1.44287e-10	-1.51245e-10		-1.46729e-10	-1.46118e-10	-1.70288e-10	-1.50513e-10	-1.52344e-10	-1.63574e-10	-1.65161e-10	-1.66626e-10
-1.46851e-10	-1.48804e-10	-1.41479e-10	-1.58813e-10	-1.50635e-10	-1.51245e-10	-1.44531e-10	-1.51489e-10		-1.46851e-10	-1.46484e-10	-1.70532e-10	-1.50513e-10	-1.52466e-10	-1.63086e-10	-1.65039e-10	-1.66992e-10
-1.46484e-10	-1.48926e-10	-1.41357e-10	-1.58813e-10	-1.50391e-10	-1.51123e-10	-1.44531e-10	-1.51489e-10		-1.46729e-10	-1.46973e-10	-1.70898e-10	-1.50635e-10	-1.5271e-10	-1.6272e-10	-1.64795e-10	-1.67114e-10
-1.46118e-10	-1.4917e-10	-1.41235e-10	-1.58569e-10	-1.50146e-10	-1.51001e-10	-1.44653e-10	-1.51489e-10		-1.46484e-10	-1.47461e-10	-1.71387e-10	-1.50757e-10	-1.52832e-10	-1.62354e-10	-1.64795e-10	-1.66992e-10
-1.45874e-10	-1.4917e-10	-1.41235e-10	-1.58447e-10	-1.50024e-10	-1.50757e-10	-1.44653e-10	-1.51367e-10		-1.4624e-10	-1.47827e-10	-1.71997e-10	-1.50757e-10	-1.52832e-10	-1.62231e-10	-1.64673e-10	-1.66504e-10
-1.4563e-10	-1.48926e-10	-1.41235e-10	-1.58325e-10	-1.50024e-10	-1.50513e-10	-1.44653e-10	-1.51123e-10		-1.46118e-10	-1.48071e-10	-1.72485e-10	-1.50879e-10	-1.5271e-10	-1.62109e-10	-1.64795e-10	-1.66016e-10
-1.45508e-10	-1.48804e-10	-1.41479e-10	-1.58081e-10	-1.50146e-10	-1.50269e-10	-1.44531e-10	-1.50757e-10		-1.45874e-10	-1.48193e-10	-1.73218e-10	-1.50879e-10	-1.5271e-10	-1.62231e-10	-1.64917e-10	-1.65405e-10
-1.45386e-10	-1.4856e-10	-1.41724e-10	-1.57959e-10	-1.50269e-10	-1.50024e-10	-1.44531e-10	-1.50391e-10		-1.45752e-10	-1.48193e-10	-1.73828e-10	-1.50757e-10	-1.52588e-10	-1.62476e-10	-1.65039e-10	-1.64673e-10
-1.45386e-10	-1.48315e-10	-1.42212e-10	-1.57837e-10	-1.50513e-10	-1.49658e-10	-1.44287e-10	-1.49902e-10		-1.45508e-10	-1.48071e-10	-1.74561e-10	-1.50635e-10	-1.52344e-10	-1.62964e-10	-1.65283e-10	-1.63818e-10
-1.45508e-10	-1.48193e-10	-1.427e-10	-1.57715e-10	-1.50757e-10	-1.49414e-10	-1.44043e-10	-1.49536e-10		-1.45264e-10	-1.47827e-10	-1.75171e-10	-1.50391e-10	-1.52222e-10	-1.63574e-10	-1.65527e-10	-1.63086e-10
-1.45752e-10	-1.47949e-10	-1.43188e-10	-1.57593e-10	-1.51001e-10	-1.4917e-10	-1.43555e-10	-1.49048e-10		-1.44897e-10	-1.47583e-10	-1.75903e-10	-1.50024e-10	-1.51978e-10	-1.64307e-10	-1.65771e-10	-1.62476e-10
-1.46118e-10	-1.47949e-10	-1.43677e-10	-1.57471e-10	-1.51245e-10	-1.48926e-10	-1.43066e-10	-1.48682e-10		-1.44409e-10	-1.47339e-10	-1.76514e-10	-1.49658e-10	-1.51978e-10	-1.64917e-10	-1.65894e-10	-1.61987e-10
-1.46606e-10	-1.47949e-10	-1.43921e-10	-1.57471e-10	-1.51367e-10	-1.48682e-10	-1.42334e-10	-1.48315e-10		-1.43921e-10	-1.47095e-10	-1.77002e-10	-1.49048e-10	-1.51978e-10	-1.65527e-10	-1.66016e-10	-1.61499e-10
-1.47339e-10	-1.48071e-10	-1.44043e-10	-1.57471e-10	-1.51489e-10	-1.48437e-10	-1.41724e-10	-1.48071e-10		-1.43311e-10	-1.46973e-10	-1.7749e-10	-1.4856e-10	-1.521e-10	-1.66016e-10	-1.66016e-10	-1.61255e-10
-1.47949e-10	-1.48193e-10	-1.44165e-10	-1.57593e-10	-1.51611e-10	-1.48071e-10	-1.40991e-10	-1.47827e-10		-1.427e-10	-1.46729e-10	-1.77734e-10	-1.48071e-10	-1.52222e-10	-1.6626e-10	-1.65894e-10	-1.61133e-10
-1.48437e-10	-1.4856e-10	-1.44043e-10	-1.57715e-10	-1.51733e-10	-1.47827e-10	-1.40259e-10	-1.47461e-10		-1.41968e-10	-1.46362e-10	-1.77734e-10	-1.47705e-10	-1.52222e-10	-1.66382e-10	-1.65771e-10	-1.61133e-10
-1.48926e-10	-1.48804e-10	-1.43921e-10	-1.57959e-10	-1.51978e-10	-1.47583e-10	-1.39648e-10	-1.46973e-10		-1.41357e-10	-1.46118e-10	-1.77612e-10	-1.47217e-10	-1.52222e-10	-1.66382e-10	-1.65527e-10	-1.61133e-10
-1.4917e-10	-1.49048e-10	-1.43799e-10	-1.58081e-10	-1.521e-10	-1.47339e-10	-1.38916e-10	-1.46484e-10		-1.40747e-10	-1.45874e-10	-1.77368e-10	-1.46973e-10	-1.521e-10	-1.66138e-10	-1.65161e-10	-1.61255e-10
-1.49292e-10	-1.49292e-10	-1.43677e-10	-1.58325e-10	-1.52344e-10	-1.47095e-10	-1.38428e-10	-1.45996e-10		-1.40137e-10	-1.45508e-10	-1.77002e-10	-1.46729e-10	-1.51978e-10	-1.65894e-10	-1.64795e-10	-1.61377e-10
-1.49292e-10	-1.49658e-10	-1.43677e-10	-1.58447e-10	-1.52466e-10	-1.46973e-10	-1.37939e-10	-1.45508e-10		-1.3977e-10	-1.45142e-10	-1.76636e-10	-1.46606e-10	-1.51733e-10	-1.65527e-10	-1.64429e-10	-1.61499e-10
-1.4917e-10	-1.4978e-10	-1.43921e-10	-1.58691e-10	-1.5271e-10	-1.46973e-10	-1.37573e-10	-1.45142e-10		-1.39404e-10	-1.44775e-10	-1.7627e-10	-1.46606e-10	-1.51489e-10	-1.65039e-10	-1.64062e-10	-1.61743e-10
-1.49048e-10	-1.49902e-10	-1.44165e-10	-1.58813e-10	-1.53076e-10	-1.46973e-10	-1.37329e-10	-1.44775e-10		-1.3916e-10	-1.44409e-10	-1.75781e-10	-1.46606e-10	-1.51001e-10	-1.64673e-10	-1.63818e-10	-1.61865e-10
-1.48926e-10	-1.50024e-10	-1.44653e-10	-1.58936e-10	-1.5332e-10	-1.47095e-10	-1.37207e-10	-1.44531e-10		-1.39038e-10	-1.44165e-10	-1.75293e-10	-1.46729e-10	-1.50391e-10	-1.64429e-10	-1.63818e-10	-1.61987e-10
-1.48804e-10	-1.50024e-10	-1.45142e-10	-1.59058e-10	-1.53564e-10	-1.47339e-10	-1.37085e-10	-1.44531e-10		-1.39038e-10	-1.44043e-10	-1.74683e-10	-1.46851e-10	-1.49658e-10	-1.64185e-10	-1.63818e-10	-1.62109e-10
-1.48804e-10	-1.50146e-10	-1.4563e-10	-1.59058e-10	-1.53687e-10	-1.47583e-10	-1.37207e-10	-1.44531e-10		-1.3916e-10	-1.43921e-10	-1.74194e-10	-1.47095e-10	-1.48926e-10	-1.64062e-10	-1.64062e-10	-1.62109e-10
-1.48804e-10	-1.50146e-10	-1.45996e-10	-1.58936e-10	-1.53931e-10	-1.47705e-10	-1.37329e-10	-1.44531e-10		-1.39282e-10	-1.43799e-10	-1.73828e-10	-1.47339e-10	-1.48437e-10	-1.6394e-10	-1.64429e-10	-1.62109e-10
-1.48804e-10	-1.50146e-10	-1.46362e-10	-1.58813e-10	-1.54053e-10	-1.47827e-10	-1.37573e-10	-1.44653e-10		-1.39526e-10	-1.43799e-10	-1.73584e-10	-1.47583e-10	-1.47949e-10	-1.6394e-10	-1.64917e-10	-1.62231e-10
-1.48804e-10	-1.50146e-10	-1.46606e-10	-1.58691e-10	-1.54297e-10	-1.47949e-10	-1.37939e-10	-1.44775e-10		-1.3977e-10	-1.43677e-10	-1.73462e-10	-1.47827e-10	-1.47705e-10	-1.6394e-10	-1.65527e-10	-1.62231e-10
-1.48804e-10	-1.50146e-10	-1.46851e-10	-1.58447e-10	-1.54297e-10	-1.48071e-10	-1.38306e-10	-1.44897e-10		-1.40015e-10	-1.43799e-10	-1.73462e-10	-1.48193e-10	-1.47583e-10	-1.6394e-10	-1.66138e-10	-1.62354e-10
-1.48804e-10	-1.50024e-10	-1.47095e-10	-1.58203e-10	-1.54419e-10	-1.48193e-10	-1.38672e-10	-1.45142e-10		-1.40381e-10	-1.43799e-10	-1.73584e-10	-1.4856e-10	-1.47583e-10	-1.63818e-10	-1.66748e-10	-1.62476e-10
-1.48682e-10	-1.50024e-10	-1.47095e-10	-1.58081e-10	-1.54419e-10	-1.48193e-10	-1.3916e-10	-1.45386e-10		-1.40747e-10	-1.43799e-10	-1.73584e-10	-1.48926e-10	-1.47705e-10	-1.63574e-10	-1.67236e-10	-1.62598e-10
-1.4856e-10	-1.49902e-10	-1.47217e-10	-1.57837e-10	-1.54419e-10	-1.48193e-10	-1.39648e-10	-1.4563e-10		-1.41235e-10	-1.43921e-10	-1.73828e-10	-1.4917e-10	-1.47949e-10	-1.6333e-10	-1.67725e-10	-1.62842e-10
-1.48315e-10	-1.49658e-10	-1.47217e-10	-1.57593e-10	-1.54175e-10	-1.48193e-10	-1.40137e-10	-1.45874e-10		-1.41724e-10	-1.43799e-10	-1.7395e-10	-1.49414e-10	-1.48071e-10	-1.62964e-10	-1.67969e-10	-1.62964e-10
-1.48193e-10	-1.49536e-10	-1.47217e-10	-1.57471e-10	-1.53931e-10	-1.48315e-10	-1.40625e-10	-1.45996e-10		-1.42212e-10	-1.43677e-10	-1.74194e-10	-1.49536e-10	-1.48193e-10	-1.6272e-10	-1.68091e-10	-1.63208e-10
-1.47949e-10	-1.49292e-10	-1.47339e-10	-1.57227e-10	-1.53687e-10	-1.48315e-10	-1.41113e-10	-1.46118e-10		-1.427e-10	-1.43433e-10	-1.74561e-10	-1.4978e-10	-1.48315e-10	-1.62476e-10	-1.68213e-10	-1.6333e-10
-1.47705e-10	-1.49048e-10	-1.47339e-10	-1.57227e-10	-1.53198e-10	-1.48437e-10	-1.41479e-10	-1.4624e-10		-1.43066e-10	-1.43311e-10	-1.74805e-10	-1.49902e-10	-1.48315e-10	-1.62354e-10	-1.68091e-10	-1.63452e-10
-1.47461e-10	-1.48804e-10	-1.47339e-10	-1.56982e-10	-1.52832e-10	-1.48682e-10	-1.41724e-10	-1.46484e-10		-1.43433e-10	-1.43311e-10	-1.75049e-10	-1.49902e-10	-1.48193e-10	-1.62354e-10	-1.67969e-10	-1.63574e-10
-1.47217e-10	-1.4856e-10	-1.47461e-10	-1.56982e-10	-1.52344e-10	-1.48926e-10	-1.41968e-10	-1.46606e-10		-1.43555e-10	-1.43188e-10	-1.75171e-10	-1.4978e-10	-1.48071e-10	-1.62476e-10	-1.67847e-10	-1.63696e-10
-1.46973e-10	-1.48315e-10	-1.47461e-10	-1.5686e-10	-1.51978e-10	-1.49048e-10	-1.4209e-10	-1.46729e-10		-1.43555e-10	-1.43188e-10	-1.75293e-10	-1.49658e-10	-1.48071e-10	-1.62476e-10	-1.67603e-10	-1.63696e-10
-1.46851e-10	-1.48071e-10	-1.47705e-10	-1.56738e-10	-1.51611e-10	-1.4917e-10	-1.42212e-10	-1.46851e-10		-1.43433e-10	-1.43311e-10	-1.75293e-10	-1.49292e-10	-1.48071e-10	-1.62598e-10	-1.6748e-10	-1.63574e-10
-1.46729e-10	-1.47827e-10	-1.47827e-10	-1.56738e-10	-1.51367e-10	-1.4917e-10	-1.42212e-10	-1.46851e-10		-1.43066e-10	-1.43555e-10	-1.75171e-10	-1.48926e-10	-1.48071e-10	-1.62842e-10	-1.67358e-10	-1.63452e-10
-1.46606e-10	-1.47583e-10	-1.48071e-10	-1.5686e-10	-1.51245e-10	-1.4917e-10	-1.42212e-10	-1.46729e-10		-1.427e-10	-1.43921e-10	-1.75171e-10	-1.48437e-10	-1.48193e-10	-1.63086e-10	-1.67358e-10	-1.6333e-10
-1.46606e-10	-1.47461e-10	-1.48193e-10	-1.56982e-10	-1.51245e-10	-1.49048e-10	-1.41968e-10	-1.46606e-10		-1.42212e-10	-1.44409e-10	-1.75171e-10	-1.47827e-10	-1.48437e-10	-1.6333e-10	-1.6748e-10	-1.63208e-10
-1.46606e-10	-1.47217e-10	-1.48315e-10	-1.57227e-10	-1.51245e-10	-1.49048e-10	-1.41724e-10	-1.46484e-10		-1.41724e-10	-1.44897e-10	-1.75171e-10	-1.47339e-10	-1.48682e-10	-1.63574e-10	-1.6748e-10	-1.62964e-10
-1.46606e-10	-1.47095e-10	-1.48315e-10	-1.57471e-10	-1.51123e-10	-1.48926e-10	-1.41357e-10	-1.4624e-10		-1.41235e-10	-1.45508e-10	-1.75171e-10	-1.46973e-10	-1.48926e-10	-1.63818e-10	-1.67603e-10	-1.62842e-10
-1.46729e-10	-1.46973e-10	-1.48071e-10	-1.57715e-10	-1.51001e-10	-1.48804e-10	-1.41113e-10	-1.45996e-10		-1.40747e-10	-1.45996e-10	-1.75293e-10	-1.46606e-10	-1.4917e-10	-1.64062e-10	-1.67603e-10	-1.62842e-10
-1.46851e-10	-1.46851e-10	-1.47827e-10	-1.57959e-10	-1.50879e-10	-1.48804e-10	-1.40869e-10	-1.45752e-10		-1.40259e-10	-1.46606e-10	-1.75415e-10	-1.46362e-10	-1.49292e-10	-1.64307e-10	-1.6748e-10	-1.62842e-10
-1.46973e-10	-1.46729e-10	-1.47461e-10	-1.58203e-10	-1.50757e-10	-1.48682e-10	-1.40625e-10	-1.4563e-10		-1.3977e-10	-1.47217e-10	-1.75293e-10	-1.4624e-10	-1.49414e-10	-1.64673e-10	-1.67358e-10	-1.62842e-10
-1.47095e-10	-1.46729e-10	-1.47095e-10	-1.58447e-10	-1.50513e-10	-1.4856e-10	-1.40503e-10	-1.4563e-10		-1.39282e-10	-1.47705e-10	-1.75171e-10	-1.4624e-10	-1.49292e-10	-1.64917e-10	-1.67114e-10	-1.62964e-10
-1.47217e-10	-1.46851e-10	-1.46729e-10	-1.58569e-10	-1.50391e-10	-1.48437e-10	-1.40503e-10	-1.4563e-10		-1.3916e-10	-1.48315e-10	-1.75049e-10	-1.46118e-10	-1.49048e-10	-1.65161e-10	-1.6687e-10	-1.62842e-10
-1.47217e-10	-1.46851e-10	-1.46484e-10	-1.58691e-10	-1.50146e-10	-1.48315e-10	-1.40625e-10	-1.45874e-10		-1.39038e-10	-1.48804e-10	-1.74927e-10	-1.46118e-10	-1.48804e-10	-1.65283e-10	-1.66504e-10	-1.6272e-10
-1.47217e-10	-1.47095e-10	-1.46362e-10	-1.58691e-10	-1.49902e-10	-1.48193e-10	-1.40869e-10	-1.4624e-10		-1.3916e-10	-1.4917e-10	-1.74805e-10	-1.46118e-10	-1.48437e-10	-1.65527e-10	-1.66138e-10	-1.62598e-10
-1.47217e-10	-1.47461e-10	-1.4624e-10	-1.58691e-10	-1.4978e-10	-1.47949e-10	-1.41235e-10	-1.46484e-10		-1.39404e-10	-1.49414e-10	-1.74805e-10	-1.45996e-10	-1.48071e-10	-1.65771e-10	-1.65771e-10	-1.62231e-10
-1.47217e-10	-1.47705e-10	-1.4624e-10	-1.58691e-10	-1.49536e-10	-1.47827e-10	-1.41846e-10	-1.46729e-10		-1.39648e-10	-1.49536e-10	-1.74805e-10	-1.45996e-10	-1.47827e-10	-1.65894e-10	-1.65405e-10	-1.61987e-10
-1.47339e-10	-1.48071e-10	-1.46362e-10	-1.58691e-10	-1.49414e-10	-1.47705e-10	-1.427e-10	-1.46851e-10		-1.40015e-10	-1.49536e-10	-1.74927e-10	-1.46118e-10	-1.47705e-10	-1.66138e-10	-1.65039e-10	-1.61743e-10
-1.47461e-10	-1.48437e-10	-1.46362e-10	-1.58691e-10	-1.49292e-10	-1.47705e-10	-1.43555e-10	-1.46973e-10		-1.40259e-10	-1.49292e-10	-1.75171e-10	-1.46118e-10	-1.47583e-10	-1.66138e-10	-1.64795e-10	-1.61499e-10
-1.47705e-10	-1.48926e-10	-1.46484e-10	-1.58813e-10	-1.49292e-10	-1.47705e-10	-1.44409e-10	-1.47095e-10		-1.40625e-10	-1.48926e-10	-1.75659e-10	-1.4624e-10	-1.47705e-10	-1.6626e-10	-1.64551e-10	-1.61255e-10
-1.47949e-10	-1.49292e-10	-1.46484e-10	-1.58813e-10	-1.49292e-10	-1.47705e-10	-1.45142e-10	-1.47095e-10		-1.40747e-10	-1.48437e-10	-1.76025e-10	-1.46362e-10	-1.47949e-10	-1.6626e-10	-1.64429e-10	-1.61011e-10
-1.48193e-10	-1.49658e-10	-1.46484e-10	-1.58813e-10	-1.49292e-10	-1.47827e-10	-1.45874e-10	-1.47095e-10		-1.40991e-10	-1.47949e-10	-1.76514e-10	-1.46606e-10	-1.48193e-10	-1.66138e-10	-1.64429e-10	-1.60889e-10
-1.48315e-10	-1.50024e-10	-1.46484e-10	-1.58691e-10	-1.49414e-10	-1.48071e-10	-1.46362e-10	-1.47095e-10		-1.41113e-10	-1.47339e-10	-1.77002e-10	-1.46851e-10	-1.48315e-10	-1.66138e-10	-1.64307e-10	-1.60889e-10
-1.4856e-10	-1.50391e-10	-1.46484e-10	-1.58569e-10	-1.49658e-10	-1.48193e-10	-1.46606e-10	-1.47095e-10		-1.41113e-10	-1.46606e-10	-1.77368e-10	-1.47095e-10	-1.48437e-10	-1.66016e-10	-1.64429e-10	-1.60767e-10
-1.48804e-10	-1.50635e-10	-1.46362e-10	-1.58569e-10	-1.49902e-10	-1.48437e-10	-1.46729e-10	-1.47095e-10		-1.41113e-10	-1.45874e-10	-1.7749e-10	-1.47339e-10	-1.48437e-10	-1.65894e-10	-1.64551e-10	-1.60767e-10
-1.48926e-10	-1.50879e-10	-1.46362e-10	-1.58325e-10	-1.50269e-10	-1.4856e-10	-1.46729e-10	-1.47095e-10		-1.41113e-10	-1.45264e-10	-1.77612e-10	-1.47583e-10	-1.48437e-10	-1.65649e-10	-1.64551e-10	-1.60767e-10
-1.48926e-10	-1.50879e-10	-1.4624e-10	-1.58203e-10	-1.50635e-10	-1.48682e-10	-1.46729e-10	-1.46973e-10		-1.41113e-10	-1.44531e-10	-1.77368e-10	-1.47827e-10	-1.48437e-10	-1.65405e-10	-1.64673e-10	-1.60767e-10
-1.48926e-10	-1.50879e-10	-1.4624e-10	-1.58081e-10	-1.51001e-10	-1.48804e-10	-1.46729e-10	-1.46973e-10		-1.41235e-10	-1.43921e-10	-1.7688e-10	-1.47949e-10	-1.48315e-10	-1.65039e-10	-1.64795e-10	-1.60645e-10
-1.48804e-10	-1.50757e-10	-1.4624e-10	-1.57837e-10	-1.51367e-10	-1.48804e-10	-1.46606e-10	-1.47095e-10		-1.41235e-10	-1.43433e-10	-1.76392e-10	-1.48071e-10	-1.48315e-10	-1.64795e-10	-1.64795e-10	-1.60645e-10
-1.4856e-10	-1.50635e-10	-1.4624e-10	-1.57593e-10	-1.51733e-10	-1.48682e-10	-1.46484e-10	-1.47095e-10		-1.41113e-10	-1.43188e-10	-1.75659e-10	-1.48193e-10	-1.48315e-10	-1.64551e-10	-1.64795e-10	-1.60645e-10
-1.48437e-10	-1.50513e-10	-1.46362e-10	-1.57227e-10	-1.521e-10	-1.48682e-10	-1.46362e-10	-1.47095e-10		-1.41235e-10	-1.43066e-10	-1.74927e-10	-1.48193e-10	-1.48315e-10	-1.64429e-10	-1.64917e-10	-1.60522e-10
-1.48193e-10	-1.50391e-10	-1.46362e-10	-1.56616e-10	-1.52344e-10	-1.4856e-10	-1.46118e-10	-1.46973e-10		-1.41235e-10	-1.42944e-10	-1.74194e-10	-1.48071e-10	-1.48315e-10	-1.64429e-10	-1.64917e-10	-1.604e-10
-1.48071e-10	-1.50146e-10	-1.46484e-10	-1.56006e-10	-1.52466e-10	-1.4856e-10	-1.45874e-10	-1.46973e-10		-1.41479e-10	-1.43066e-10	-1.73584e-10	-1.47827e-10	-1.48315e-10	-1.64429e-10	-1.65161e-10	-1.604e-10
-1.47949e-10	-1.50024e-10	-1.46484e-10	-1.55273e-10	-1.52588e-10	-1.48437e-10	-1.45752e-10	-1.46973e-10		-1.41602e-10	-1.43188e-10	-1.73096e-10	-1.47461e-10	-1.48193e-10	-1.64429e-10	-1.65283e-10	-1.604e-10
-1.47827e-10	-1.49902e-10	-1.46606e-10	-1.54419e-10	-1.5271e-10	-1.48315e-10	-1.4563e-10	-1.46973e-10		-1.41846e-10	-1.43555e-10	-1.72607e-10	-1.47095e-10	-1.48071e-10	-1.64551e-10	-1.65649e-10	-1.60522e-10
-1.47705e-10	-1.4978e-10	-1.46606e-10	-1.53809e-10	-1.52588e-10	-1.48193e-10	-1.45508e-10	-1.47095e-10		-1.41968e-10	-1.43799e-10	-1.72363e-10	-1.46606e-10	-1.47827e-10	-1.64551e-10	-1.65894e-10	-1.60767e-10
-1.47827e-10	-1.49658e-10	-1.46606e-10	-1.53198e-10	-1.52466e-10	-1.48193e-10	-1.45508e-10	-1.47339e-10		-1.4209e-10	-1.44165e-10	-1.72363e-10	-1.4624e-10	-1.47705e-10	-1.64429e-10	-1.6626e-10	-1.61133e-10
-1.47827e-10	-1.49658e-10	-1.46606e-10	-1.52832e-10	-1.521e-10	-1.48193e-10	-1.45386e-10	-1.47461e-10		-1.4209e-10	-1.44531e-10	-1.72485e-10	-1.45996e-10	-1.47583e-10	-1.64307e-10	-1.66748e-10	-1.61499e-10
-1.47949e-10	-1.49658e-10	-1.46362e-10	-1.5271e-10	-1.51611e-10	-1.48193e-10	-1.45386e-10	-1.47705e-10		-1.41968e-10	-1.44897e-10	-1.72729e-10	-1.45752e-10	-1.47461e-10	-1.64185e-10	-1.67236e-10	-1.61865e-10
-1.48071e-10	-1.49658e-10	-1.46118e-10	-1.52832e-10	-1.51123e-10	-1.48193e-10	-1.45386e-10	-1.47705e-10		-1.41724e-10	-1.45264e-10	-1.73096e-10	-1.4563e-10	-1.47339e-10	-1.64062e-10	-1.67847e-10	-1.62354e-10
-1.48193e-10	-1.4978e-10	-1.45752e-10	-1.53198e-10	-1.50635e-10	-1.48315e-10	-1.45508e-10	-1.47705e-10		-1.41357e-10	-1.4563e-10	-1.73462e-10	-1.45508e-10	-1.47217e-10	-1.6394e-10	-1.68335e-10	-1.6272e-10
-1.48437e-10	-1.49902e-10	-1.45386e-10	-1.53564e-10	-1.50024e-10	-1.48437e-10	-1.45508e-10	-1.47583e-10		-1.40747e-10	-1.45874e-10	-1.73828e-10	-1.45508e-10	-1.47217e-10	-1.63818e-10	-1.68823e-10	-1.63086e-10
-1.48804e-10	-1.49902e-10	-1.44897e-10	-1.54175e-10	-1.49536e-10	-1.48437e-10	-1.4563e-10	-1.47461e-10		-1.40015e-10	-1.4624e-10	-1.74072e-10	-1.4563e-10	-1.47095e-10	-1.63696e-10	-1.69189e-10	-1.63208e-10
-1.4917e-10	-1.4978e-10	-1.44531e-10	-1.54785e-10	-1.49048e-10	-1.48437e-10	-1.4563e-10	-1.47339e-10		-1.3916e-10	-1.46484e-10	-1.74194e-10	-1.45752e-10	-1.47095e-10	-1.63452e-10	-1.69434e-10	-1.63086e-10
-1.49414e-10	-1.4978e-10	-1.44043e-10	-1.55395e-10	-1.48437e-10	-1.48315e-10	-1.4563e-10	-1.47095e-10		-1.38428e-10	-1.46606e-10	-1.74316e-10	-1.45996e-10	-1.47217e-10	-1.63208e-10	-1.69678e-10	-1.62842e-10
-1.49658e-10	-1.49536e-10	-1.43677e-10	-1.56006e-10	-1.48071e-10	-1.48193e-10	-1.45508e-10	-1.46973e-10		-1.37817e-10	-1.46729e-10	-1.74316e-10	-1.4624e-10	-1.47461e-10	-1.62842e-10	-1.69678e-10	-1.62476e-10
-1.49902e-10	-1.49292e-10	-1.43433e-10	-1.56616e-10	-1.47583e-10	-1.47949e-10	-1.4563e-10	-1.46973e-10		-1.37207e-10	-1.46851e-10	-1.74316e-10	-1.46606e-10	-1.47705e-10	-1.62476e-10	-1.69556e-10	-1.62109e-10
-1.50024e-10	-1.48926e-10	-1.43188e-10	-1.57104e-10	-1.47217e-10	-1.47705e-10	-1.45752e-10	-1.46973e-10		-1.36841e-10	-1.46973e-10	-1.74194e-10	-1.47095e-10	-1.47949e-10	-1.62109e-10	-1.69312e-10	-1.61743e-10
-1.50269e-10	-1.48437e-10	-1.42944e-10	-1.57593e-10	-1.46851e-10	-1.47583e-10	-1.45996e-10	-1.46973e-10		-1.36475e-10	-1.46851e-10	-1.74194e-10	-1.47461e-10	-1.48071e-10	-1.61743e-10	-1.68945e-10	-1.61255e-10
-1.50513e-10	-1.47949e-10	-1.42822e-10	-1.57959e-10	-1.46484e-10	-1.47583e-10	-1.46362e-10	-1.47095e-10		-1.36475e-10	-1.46851e-10	-1.74072e-10	-1.47949e-10	-1.48193e-10	-1.61377e-10	-1.68579e-10	-1.60767e-10
-1.50757e-10	-1.47461e-10	-1.427e-10	-1.58203e-10	-1.4624e-10	-1.47583e-10	-1.46606e-10	-1.47095e-10		-1.36353e-10	-1.46729e-10	-1.74072e-10	-1.48437e-10	-1.48315e-10	-1.61133e-10	-1.67969e-10	-1.60278e-10
-1.51001e-10	-1.47095e-10	-1.42578e-10	-1.58325e-10	-1.45996e-10	-1.47827e-10	-1.46973e-10	-1.47217e-10		-1.36597e-10	-1.46606e-10	-1.74072e-10	-1.48682e-10	-1.48193e-10	-1.61011e-10	-1.67358e-10	-1.59912e-10
-1.51123e-10	-1.46973e-10	-1.42578e-10	-1.58447e-10	-1.45874e-10	-1.48193e-10	-1.47339e-10	-1.47339e-10		-1.36719e-10	-1.46362e-10	-1.74072e-10	-1.48926e-10	-1.48071e-10	-1.61011e-10	-1.66626e-10	-1.59668e-10
-1.51245e-10	-1.46973e-10	-1.42456e-10	-1.58325e-10	-1.45874e-10	-1.48682e-10	-1.47461e-10	-1.47583e-10		-1.36963e-10	-1.45996e-10	-1.74072e-10	-1.49048e-10	-1.47827e-10	-1.61011e-10	-1.65771e-10	-1.59546e-10
-1.51367e-10	-1.47217e-10	-1.42456e-10	-1.58203e-10	-1.45996e-10	-1.49292e-10	-1.47583e-10	-1.47827e-10		-1.37329e-10	-1.4563e-10	-1.74194e-10	-1.49048e-10	-1.47583e-10	-1.61255e-10	-1.65039e-10	-1.59668e-10
-1.51367e-10	-1.47583e-10	-1.42334e-10	-1.57959e-10	-1.46118e-10	-1.4978e-10	-1.47339e-10	-1.48193e-10		-1.37573e-10	-1.45142e-10	-1.74194e-10	-1.49048e-10	-1.47217e-10	-1.61499e-10	-1.64429e-10	-1.59912e-10
-1.51367e-10	-1.48071e-10	-1.42334e-10	-1.57715e-10	-1.46484e-10	-1.50391e-10	-1.47095e-10	-1.4856e-10		-1.37695e-10	-1.44775e-10	-1.74194e-10	-1.49048e-10	-1.46973e-10	-1.61743e-10	-1.6394e-10	-1.604e-10
-1.51367e-10	-1.4856e-10	-1.42212e-10	-1.57593e-10	-1.46729e-10	-1.51001e-10	-1.46729e-10	-1.48926e-10		-1.37817e-10	-1.44409e-10	-1.74194e-10	-1.48926e-10	-1.46729e-10	-1.61865e-10	-1.63574e-10	-1.60889e-10
-1.51367e-10	-1.49048e-10	-1.4209e-10	-1.57349e-10	-1.47095e-10	-1.51611e-10	-1.46362e-10	-1.4917e-10		-1.37817e-10	-1.44043e-10	-1.74072e-10	-1.48926e-10	-1.46484e-10	-1.61987e-10	-1.63452e-10	-1.61499e-10
-1.51367e-10	-1.49536e-10	-1.4209e-10	-1.57227e-10	-1.47461e-10	-1.52222e-10	-1.45996e-10	-1.49414e-10		-1.37817e-10	-1.43799e-10	-1.7395e-10	-1.49048e-10	-1.4624e-10	-1.61865e-10	-1.63452e-10	-1.62109e-10
-1.51489e-10	-1.49902e-10	-1.4209e-10	-1.57104e-10	-1.47827e-10	-1.52832e-10	-1.45752e-10	-1.49536e-10		-1.37695e-10	-1.43677e-10	-1.73828e-10	-1.4917e-10	-1.45996e-10	-1.61621e-10	-1.63452e-10	-1.62598e-10
-1.51489e-10	-1.50146e-10	-1.42334e-10	-1.5686e-10	-1.48071e-10	-1.5332e-10	-1.45508e-10	-1.49658e-10		-1.37695e-10	-1.43433e-10	-1.73706e-10	-1.49292e-10	-1.45996e-10	-1.61377e-10	-1.63696e-10	-1.62964e-10
-1.51489e-10	-1.50269e-10	-1.427e-10	-1.56616e-10	-1.48437e-10	-1.53809e-10	-1.45142e-10	-1.4978e-10		-1.37573e-10	-1.43311e-10	-1.73584e-10	-1.49414e-10	-1.45996e-10	-1.61133e-10	-1.63818e-10	-1.63208e-10
-1.51611e-10	-1.50269e-10	-1.43188e-10	-1.5625e-10	-1.48682e-10	-1.54297e-10	-1.44897e-10	-1.49902e-10		-1.37451e-10	-1.43311e-10	-1.73584e-10	-1.49536e-10	-1.46118e-10	-1.60767e-10	-1.63818e-10	-1.63086e-10
-1.51611e-10	-1.50146e-10	-1.43677e-10	-1.56006e-10	-1.48926e-10	-1.54785e-10	-1.44531e-10	-1.49902e-10		-1.37451e-10	-1.43311e-10	-1.73462e-10	-1.49658e-10	-1.46484e-10	-1.604e-10	-1.6394e-10	-1.62842e-10
-1.51733e-10	-1.50146e-10	-1.44165e-10	-1.55518e-10	-1.49048e-10	-1.55029e-10	-1.44409e-10	-1.49902e-10		-1.37329e-10	-1.43433e-10	-1.73462e-10	-1.49536e-10	-1.46851e-10	-1.60034e-10	-1.6394e-10	-1.62476e-10
-1.51855e-10	-1.50146e-10	-1.44653e-10	-1.55029e-10	-1.49292e-10	-1.55273e-10	-1.44287e-10	-1.49902e-10		-1.37451e-10	-1.43677e-10	-1.73462e-10	-1.49414e-10	-1.47217e-10	-1.5979e-10	-1.6394e-10	-1.61987e-10
-1.51978e-10	-1.50146e-10	-1.45142e-10	-1.54419e-10	-1.49536e-10	-1.55273e-10	-1.44409e-10	-1.4978e-10		-1.37451e-10	-1.43921e-10	-1.73584e-10	-1.49292e-10	-1.47461e-10	-1.59668e-10	-1.63818e-10	-1.61377e-10
-1.52222e-10	-1.50146e-10	-1.4563e-10	-1.53931e-10	-1.4978e-10	-1.55273e-10	-1.44531e-10	-1.4978e-10		-1.37573e-10	-1.44287e-10	-1.73584e-10	-1.49048e-10	-1.47827e-10	-1.59668e-10	-1.63574e-10	-1.60767e-10
-1.52466e-10	-1.50269e-10	-1.46118e-10	-1.53442e-10	-1.50024e-10	-1.55151e-10	-1.44897e-10	-1.49658e-10		-1.37573e-10	-1.44531e-10	-1.73584e-10	-1.48804e-10	-1.48315e-10	-1.5979e-10	-1.63452e-10	-1.60156e-10
-1.52588e-10	-1.50269e-10	-1.46484e-10	-1.53076e-10	-1.50269e-10	-1.54785e-10	-1.4502e-10	-1.49536e-10		-1.37573e-10	-1.44775e-10	-1.73584e-10	-1.4856e-10	-1.48682e-10	-1.60034e-10	-1.63208e-10	-1.59546e-10
-1.52832e-10	-1.50269e-10	-1.46729e-10	-1.52832e-10	-1.50513e-10	-1.54541e-10	-1.45386e-10	-1.49536e-10		-1.37573e-10	-1.4502e-10	-1.73462e-10	-1.48437e-10	-1.4917e-10	-1.604e-10	-1.63086e-10	-1.59058e-10
-1.52832e-10	-1.50391e-10	-1.46973e-10	-1.52832e-10	-1.50879e-10	-1.54175e-10	-1.4563e-10	-1.49536e-10		-1.37451e-10	-1.45142e-10	-1.7334e-10	-1.48193e-10	-1.49414e-10	-1.60889e-10	-1.62964e-10	-1.58813e-10
-1.5271e-10	-1.50391e-10	-1.47095e-10	-1.52954e-10	-1.51001e-10	-1.53687e-10	-1.45874e-10	-1.49536e-10		-1.37451e-10	-1.45264e-10	-1.73218e-10	-1.48071e-10	-1.49658e-10	-1.61255e-10	-1.62964e-10	-1.58569e-10
-1.52588e-10	-1.50391e-10	-1.47095e-10	-1.53076e-10	-1.51245e-10	-1.53198e-10	-1.46118e-10	-1.49536e-10		-1.37329e-10	-1.45264e-10	-1.72974e-10	-1.47949e-10	-1.49902e-10	-1.61743e-10	-1.62842e-10	-1.58569e-10
-1.52466e-10	-1.50269e-10	-1.47095e-10	-1.5332e-10	-1.51367e-10	-1.5271e-10	-1.46362e-10	-1.49658e-10		-1.37329e-10	-1.45264e-10	-1.72729e-10	-1.47949e-10	-1.49902e-10	-1.62231e-10	-1.62964e-10	-1.58569e-10
-1.52222e-10	-1.50269e-10	-1.46973e-10	-1.53442e-10	-1.51367e-10	-1.52222e-10	-1.46484e-10	-1.49902e-10		-1.37329e-10	-1.45142e-10	-1.72363e-10	-1.48071e-10	-1.49902e-10	-1.62476e-10	-1.63208e-10	-1.58691e-10
-1.521e-10	-1.50146e-10	-1.46729e-10	-1.53564e-10	-1.51367e-10	-1.51733e-10	-1.46606e-10	-1.50146e-10		-1.37573e-10	-1.4502e-10	-1.72119e-10	-1.48071e-10	-1.4978e-10	-1.6272e-10	-1.63452e-10	-1.58813e-10
-1.51855e-10	-1.49902e-10	-1.46362e-10	-1.53809e-10	-1.51245e-10	-1.51245e-10	-1.46729e-10	-1.50391e-10		-1.38062e-10	-1.44897e-10	-1.71875e-10	-1.48193e-10	-1.49536e-10	-1.6272e-10	-1.6394e-10	-1.58936e-10
-1.51855e-10	-1.49658e-10	-1.45874e-10	-1.53931e-10	-1.51123e-10	-1.50757e-10	-1.46729e-10	-1.50635e-10		-1.3855e-10	-1.44653e-10	-1.71631e-10	-1.48437e-10	-1.49292e-10	-1.6272e-10	-1.64551e-10	-1.5918e-10
-1.51855e-10	-1.49292e-10	-1.45386e-10	-1.54053e-10	-1.51001e-10	-1.50269e-10	-1.46729e-10	-1.50757e-10		-1.3916e-10	-1.44531e-10	-1.71509e-10	-1.48804e-10	-1.49048e-10	-1.62598e-10	-1.65283e-10	-1.59302e-10
-1.51855e-10	-1.48804e-10	-1.44897e-10	-1.54053e-10	-1.50757e-10	-1.4978e-10	-1.46606e-10	-1.50879e-10		-1.39893e-10	-1.44531e-10	-1.71265e-10	-1.49292e-10	-1.48926e-10	-1.62476e-10	-1.66016e-10	-1.59546e-10
-1.51855e-10	-1.48315e-10	-1.44409e-10	-1.54053e-10	-1.50513e-10	-1.49414e-10	-1.46484e-10	-1.50879e-10		-1.40381e-10	-1.44531e-10	-1.7102e-10	-1.4978e-10	-1.48926e-10	-1.62354e-10	-1.66992e-10	-1.5979e-10
-1.51978e-10	-1.47827e-10	-1.43921e-10	-1.54053e-10	-1.50269e-10	-1.49048e-10	-1.4624e-10	-1.50757e-10		-1.40869e-10	-1.44653e-10	-1.7102e-10	-1.50391e-10	-1.48926e-10	-1.62354e-10	-1.67969e-10	-1.59912e-10
-1.51978e-10	-1.47461e-10	-1.43433e-10	-1.53809e-10	-1.50024e-10	-1.48804e-10	-1.45996e-10	-1.50513e-10		-1.41235e-10	-1.44897e-10	-1.70898e-10	-1.50879e-10	-1.48926e-10	-1.62231e-10	-1.68945e-10	-1.60156e-10
-1.51978e-10	-1.47095e-10	-1.43066e-10	-1.53687e-10	-1.4978e-10	-1.48437e-10	-1.45874e-10	-1.50391e-10		-1.41357e-10	-1.45142e-10	-1.70898e-10	-1.51367e-10	-1.49048e-10	-1.62231e-10	-1.698e-10	-1.60278e-10
-1.51978e-10	-1.46973e-10	-1.42822e-10	-1.53442e-10	-1.49414e-10	-1.48071e-10	-1.45752e-10	-1.50269e-10		-1.41479e-10	-1.45386e-10	-1.7102e-10	-1.51855e-10	-1.4917e-10	-1.62109e-10	-1.70532e-10	-1.60522e-10
-1.51855e-10	-1.46973e-10	-1.427e-10	-1.53442e-10	-1.49048e-10	-1.47705e-10	-1.45752e-10	-1.50024e-10		-1.41479e-10	-1.4563e-10	-1.7102e-10	-1.52222e-10	-1.49292e-10	-1.61987e-10	-1.71143e-10	-1.60645e-10
-1.51733e-10	-1.47095e-10	-1.42578e-10	-1.53442e-10	-1.48682e-10	-1.47217e-10	-1.45874e-10	-1.50024e-10		-1.41357e-10	-1.45996e-10	-1.71143e-10	-1.52588e-10	-1.49292e-10	-1.61987e-10	-1.71387e-10	-1.61011e-10
-1.51611e-10	-1.47339e-10	-1.42456e-10	-1.53564e-10	-1.48437e-10	-1.46851e-10	-1.45874e-10	-1.49902e-10		-1.41235e-10	-1.4624e-10	-1.7102e-10	-1.5271e-10	-1.49292e-10	-1.61865e-10	-1.71509e-10	-1.61255e-10
-1.51367e-10	-1.47705e-10	-1.42334e-10	-1.54053e-10	-1.48193e-10	-1.46484e-10	-1.45996e-10	-1.50024e-10		-1.40991e-10	-1.46484e-10	-1.7102e-10	-1.5271e-10	-1.49048e-10	-1.61865e-10	-1.71387e-10	-1.61377e-10
-1.51001e-10	-1.48315e-10	-1.42334e-10	-1.54663e-10	-1.47949e-10	-1.45996e-10	-1.45996e-10	-1.50146e-10		-1.40869e-10	-1.46729e-10	-1.70898e-10	-1.5271e-10	-1.48804e-10	-1.61865e-10	-1.71143e-10	-1.61621e-10
-1.50635e-10	-1.48804e-10	-1.42334e-10	-1.55518e-10	-1.47949e-10	-1.45752e-10	-1.45996e-10	-1.50269e-10		-1.40625e-10	-1.46973e-10	-1.70776e-10	-1.5271e-10	-1.48437e-10	-1.61987e-10	-1.70898e-10	-1.61865e-10
-1.50146e-10	-1.49414e-10	-1.42456e-10	-1.56372e-10	-1.48071e-10	-1.4563e-10	-1.45752e-10	-1.50391e-10		-1.40381e-10	-1.47339e-10	-1.70654e-10	-1.52588e-10	-1.48071e-10	-1.61987e-10	-1.7041e-10	-1.62109e-10
-1.49536e-10	-1.49902e-10	-1.427e-10	-1.57349e-10	-1.48315e-10	-1.45752e-10	-1.45508e-10	-1.50513e-10		-1.40259e-10	-1.47827e-10	-1.70532e-10	-1.52466e-10	-1.47583e-10	-1.62109e-10	-1.69922e-10	-1.62231e-10
-1.48926e-10	-1.50269e-10	-1.43066e-10	-1.58203e-10	-1.4856e-10	-1.45996e-10	-1.4502e-10	-1.50757e-10		-1.40137e-10	-1.48437e-10	-1.70532e-10	-1.52222e-10	-1.46973e-10	-1.61987e-10	-1.69312e-10	-1.62598e-10
-1.48315e-10	-1.50757e-10	-1.43555e-10	-1.58936e-10	-1.48926e-10	-1.4624e-10	-1.44531e-10	-1.50879e-10		-1.40015e-10	-1.48926e-10	-1.7041e-10	-1.51978e-10	-1.46362e-10	-1.61987e-10	-1.68579e-10	-1.62842e-10
-1.47827e-10	-1.51245e-10	-1.44043e-10	-1.59424e-10	-1.49292e-10	-1.46729e-10	-1.44165e-10	-1.51123e-10		-1.40137e-10	-1.49414e-10	-1.70532e-10	-1.51855e-10	-1.45752e-10	-1.61987e-10	-1.67725e-10	-1.63086e-10
-1.47339e-10	-1.51733e-10	-1.44531e-10	-1.59912e-10	-1.49536e-10	-1.47217e-10	-1.43799e-10	-1.51245e-10		-1.40259e-10	-1.49902e-10	-1.70532e-10	-1.51733e-10	-1.45264e-10	-1.61865e-10	-1.66992e-10	-1.63208e-10
-1.46851e-10	-1.52222e-10	-1.44897e-10	-1.60156e-10	-1.49902e-10	-1.47705e-10	-1.43433e-10	-1.51489e-10		-1.40503e-10	-1.50269e-10	-1.70654e-10	-1.51733e-10	-1.44897e-10	-1.61743e-10	-1.66382e-10	-1.6333e-10
-1.46606e-10	-1.5271e-10	-1.45264e-10	-1.60278e-10	-1.50146e-10	-1.48071e-10	-1.43188e-10	-1.51611e-10		-1.40625e-10	-1.50513e-10	-1.70898e-10	-1.51855e-10	-1.44531e-10	-1.61499e-10	-1.65771e-10	-1.63452e-10
-1.46362e-10	-1.53198e-10	-1.4563e-10	-1.60278e-10	-1.50391e-10	-1.4856e-10	-1.42944e-10	-1.51855e-10		-1.40869e-10	-1.50513e-10	-1.7102e-10	-1.521e-10	-1.44409e-10	-1.61255e-10	-1.65283e-10	-1.63452e-10
-1.4624e-10	-1.53442e-10	-1.45752e-10	-1.60278e-10	-1.50635e-10	-1.49048e-10	-1.42822e-10	-1.51978e-10		-1.40991e-10	-1.50391e-10	-1.71265e-10	-1.52466e-10	-1.44531e-10	-1.61133e-10	-1.65039e-10	-1.63452e-10
-1.46362e-10	-1.53687e-10	-1.45752e-10	-1.60156e-10	-1.50879e-10	-1.49414e-10	-1.427e-10	-1.521e-10		-1.41113e-10	-1.50269e-10	-1.71509e-10	-1.52832e-10	-1.44653e-10	-1.61133e-10	-1.64795e-10	-1.6333e-10
-1.46484e-10	-1.53687e-10	-1.4563e-10	-1.60034e-10	-1.51001e-10	-1.49658e-10	-1.427e-10	-1.52222e-10		-1.41113e-10	-1.50024e-10	-1.71875e-10	-1.5332e-10	-1.44775e-10	-1.61255e-10	-1.64673e-10	-1.63208e-10
-1.46973e-10	-1.53687e-10	-1.45508e-10	-1.59912e-10	-1.51245e-10	-1.50024e-10	-1.42822e-10	-1.52222e-10		-1.41113e-10	-1.49658e-10	-1.72241e-10	-1.53809e-10	-1.4502e-10	-1.61621e-10	-1.64673e-10	-1.63086e-10
-1.47583e-10	-1.53442e-10	-1.45264e-10	-1.5979e-10	-1.51367e-10	-1.50391e-10	-1.43188e-10	-1.521e-10		-1.40869e-10	-1.4917e-10	-1.72607e-10	-1.54175e-10	-1.45386e-10	-1.62109e-10	-1.64673e-10	-1.62842e-10
-1.48315e-10	-1.53076e-10	-1.4502e-10	-1.59668e-10	-1.51489e-10	-1.50635e-10	-1.43555e-10	-1.51855e-10		-1.40503e-10	-1.48682e-10	-1.72852e-10	-1.54663e-10	-1.45752e-10	-1.62598e-10	-1.64917e-10	-1.6272e-10
-1.48926e-10	-1.52466e-10	-1.44653e-10	-1.59668e-10	-1.51611e-10	-1.50757e-10	-1.44043e-10	-1.51489e-10		-1.40015e-10	-1.48193e-10	-1.73096e-10	-1.55029e-10	-1.46118e-10	-1.63208e-10	-1.65283e-10	-1.62354e-10
-1.49536e-10	-1.51855e-10	-1.44531e-10	-1.5979e-10	-1.51733e-10	-1.51001e-10	-1.44653e-10	-1.51001e-10		-1.39282e-10	-1.47705e-10	-1.73462e-10	-1.55273e-10	-1.46484e-10	-1.63696e-10	-1.65894e-10	-1.62109e-10
-1.50024e-10	-1.51123e-10	-1.44287e-10	-1.59912e-10	-1.51855e-10	-1.51123e-10	-1.45142e-10	-1.50513e-10		-1.38672e-10	-1.47339e-10	-1.73706e-10	-1.5564e-10	-1.46851e-10	-1.64062e-10	-1.66626e-10	-1.61865e-10
-1.50391e-10	-1.50269e-10	-1.44043e-10	-1.60156e-10	-1.51978e-10	-1.51245e-10	-1.45752e-10	-1.50024e-10		-1.38062e-10	-1.47095e-10	-1.7395e-10	-1.55884e-10	-1.47095e-10	-1.64429e-10	-1.67603e-10	-1.61499e-10
-1.50513e-10	-1.49536e-10	-1.43921e-10	-1.60522e-10	-1.521e-10	-1.51367e-10	-1.4624e-10	-1.49536e-10		-1.37573e-10	-1.46851e-10	-1.74194e-10	-1.56128e-10	-1.47461e-10	-1.64551e-10	-1.68457e-10	-1.61255e-10
-1.50391e-10	-1.48804e-10	-1.43799e-10	-1.61011e-10	-1.52222e-10	-1.51611e-10	-1.46606e-10	-1.4917e-10		-1.37207e-10	-1.46851e-10	-1.74561e-10	-1.5625e-10	-1.47705e-10	-1.64551e-10	-1.69312e-10	-1.61133e-10
-1.50269e-10	-1.48193e-10	-1.43799e-10	-1.61499e-10	-1.52344e-10	-1.51733e-10	-1.46973e-10	-1.48804e-10		-1.36963e-10	-1.46851e-10	-1.74805e-10	-1.5625e-10	-1.47949e-10	-1.64429e-10	-1.70044e-10	-1.61011e-10
-1.4978e-10	-1.47705e-10	-1.43677e-10	-1.62231e-10	-1.52222e-10	-1.51978e-10	-1.47339e-10	-1.48682e-10		-1.36963e-10	-1.46851e-10	-1.75171e-10	-1.5625e-10	-1.48071e-10	-1.64062e-10	-1.70532e-10	-1.60889e-10
-1.49292e-10	-1.47339e-10	-1.43677e-10	-1.62964e-10	-1.51978e-10	-1.521e-10	-1.47583e-10	-1.4856e-10		-1.37085e-10	-1.46851e-10	-1.75537e-10	-1.56128e-10	-1.48193e-10	-1.63574e-10	-1.70898e-10	-1.61011e-10
-1.48804e-10	-1.47095e-10	-1.43677e-10	-1.63696e-10	-1.51733e-10	-1.521e-10	-1.47705e-10	-1.4856e-10		-1.37329e-10	-1.46851e-10	-1.75659e-10	-1.56006e-10	-1.48071e-10	-1.62964e-10	-1.7102e-10	-1.61133e-10
-1.48315e-10	-1.47095e-10	-1.43799e-10	-1.64307e-10	-1.51489e-10	-1.51855e-10	-1.47949e-10	-1.48437e-10		-1.37695e-10	-1.46973e-10	-1.75781e-10	-1.55884e-10	-1.47827e-10	-1.62231e-10	-1.7102e-10	-1.61377e-10
-1.47949e-10	-1.46973e-10	-1.43921e-10	-1.64673e-10	-1.51245e-10	-1.51611e-10	-1.48071e-10	-1.4856e-10		-1.38184e-10	-1.46973e-10	-1.75781e-10	-1.55762e-10	-1.47705e-10	-1.61499e-10	-1.70898e-10	-1.61743e-10
-1.47705e-10	-1.46973e-10	-1.44043e-10	-1.64917e-10	-1.50879e-10	-1.51245e-10	-1.48193e-10	-1.4856e-10		-1.38672e-10	-1.46973e-10	-1.75659e-10	-1.5564e-10	-1.47461e-10	-1.60645e-10	-1.70776e-10	-1.62109e-10
-1.47583e-10	-1.47095e-10	-1.44287e-10	-1.64917e-10	-1.50635e-10	-1.50757e-10	-1.48193e-10	-1.4856e-10		-1.3916e-10	-1.46851e-10	-1.75415e-10	-1.55518e-10	-1.47461e-10	-1.5979e-10	-1.70654e-10	-1.62476e-10
-1.47461e-10	-1.47095e-10	-1.44531e-10	-1.64673e-10	-1.50269e-10	-1.50269e-10	-1.48193e-10	-1.4856e-10		-1.39526e-10	-1.46729e-10	-1.75049e-10	-1.55395e-10	-1.47461e-10	-1.58813e-10	-1.7041e-10	-1.62842e-10
-1.47583e-10	-1.47339e-10	-1.44897e-10	-1.64429e-10	-1.49902e-10	-1.4978e-10	-1.48193e-10	-1.48437e-10		-1.39893e-10	-1.46606e-10	-1.74683e-10	-1.55273e-10	-1.47583e-10	-1.57959e-10	-1.70166e-10	-1.63086e-10
-1.47705e-10	-1.47583e-10	-1.45142e-10	-1.64062e-10	-1.49536e-10	-1.49414e-10	-1.47949e-10	-1.48437e-10		-1.40137e-10	-1.46484e-10	-1.74194e-10	-1.55151e-10	-1.47827e-10	-1.57227e-10	-1.698e-10	-1.63208e-10
-1.47705e-10	-1.47827e-10	-1.45264e-10	-1.63452e-10	-1.49048e-10	-1.49048e-10	-1.47705e-10	-1.48315e-10		-1.40259e-10	-1.46362e-10	-1.73584e-10	-1.55029e-10	-1.47949e-10	-1.56616e-10	-1.69434e-10	-1.63208e-10
-1.47827e-10	-1.48193e-10	-1.45386e-10	-1.62964e-10	-1.48437e-10	-1.48804e-10	-1.47339e-10	-1.48071e-10		-1.40259e-10	-1.46484e-10	-1.73096e-10	-1.54907e-10	-1.48071e-10	-1.56128e-10	-1.68945e-10	-1.62964e-10
-1.47949e-10	-1.48437e-10	-1.45386e-10	-1.62476e-10	-1.47949e-10	-1.4856e-10	-1.47095e-10	-1.47949e-10		-1.40137e-10	-1.46484e-10	-1.72729e-10	-1.54785e-10	-1.48193e-10	-1.55884e-10	-1.68335e-10	-1.62842e-10
-1.48071e-10	-1.48804e-10	-1.45264e-10	-1.62109e-10	-1.47583e-10	-1.4856e-10	-1.46851e-10	-1.47827e-10		-1.39893e-10	-1.46729e-10	-1.72485e-10	-1.54785e-10	-1.48193e-10	-1.5564e-10	-1.67603e-10	-1.62598e-10
-1.48071e-10	-1.49048e-10	-1.4502e-10	-1.61743e-10	-1.47217e-10	-1.4856e-10	-1.46606e-10	-1.47705e-10		-1.39648e-10	-1.46973e-10	-1.72485e-10	-1.54785e-10	-1.48193e-10	-1.5564e-10	-1.6687e-10	-1.62354e-10
-1.47949e-10	-1.49292e-10	-1.44653e-10	-1.61377e-10	-1.47095e-10	-1.48682e-10	-1.46484e-10	-1.47583e-10		-1.39282e-10	-1.47339e-10	-1.72485e-10	-1.54907e-10	-1.48071e-10	-1.55518e-10	-1.66138e-10	-1.61987e-10
-1.47705e-10	-1.49414e-10	-1.44409e-10	-1.61133e-10	-1.47339e-10	-1.48682e-10	-1.46484e-10	-1.47583e-10		-1.38916e-10	-1.47705e-10	-1.72607e-10	-1.55029e-10	-1.47827e-10	-1.5564e-10	-1.65527e-10	-1.61621e-10
-1.47339e-10	-1.49414e-10	-1.44043e-10	-1.61011e-10	-1.47705e-10	-1.48804e-10	-1.46484e-10	-1.47583e-10		-1.38428e-10	-1.48071e-10	-1.72729e-10	-1.55273e-10	-1.47583e-10	-1.55762e-10	-1.64795e-10	-1.61377e-10
-1.46973e-10	-1.49414e-10	-1.43799e-10	-1.60889e-10	-1.48193e-10	-1.48926e-10	-1.46729e-10	-1.47827e-10		-1.37939e-10	-1.48315e-10	-1.72729e-10	-1.5564e-10	-1.47095e-10	-1.55884e-10	-1.64307e-10	-1.61011e-10
-1.46484e-10	-1.49414e-10	-1.43555e-10	-1.60767e-10	-1.48926e-10	-1.49048e-10	-1.46851e-10	-1.48071e-10		-1.37329e-10	-1.4856e-10	-1.72607e-10	-1.56128e-10	-1.46729e-10	-1.56006e-10	-1.64062e-10	-1.60645e-10
-1.46118e-10	-1.49414e-10	-1.43311e-10	-1.60767e-10	-1.49658e-10	-1.49048e-10	-1.47095e-10	-1.48437e-10		-1.36841e-10	-1.48682e-10	-1.72241e-10	-1.56616e-10	-1.46362e-10	-1.5625e-10	-1.6394e-10	-1.604e-10
-1.4563e-10	-1.49414e-10	-1.43066e-10	-1.60889e-10	-1.50269e-10	-1.49048e-10	-1.47339e-10	-1.48804e-10		-1.36353e-10	-1.49048e-10	-1.71753e-10	-1.57227e-10	-1.45996e-10	-1.56616e-10	-1.64062e-10	-1.60278e-10
-1.45142e-10	-1.49292e-10	-1.42944e-10	-1.61133e-10	-1.50879e-10	-1.49048e-10	-1.47461e-10	-1.4917e-10		-1.35742e-10	-1.49292e-10	-1.71143e-10	-1.57837e-10	-1.45874e-10	-1.57104e-10	-1.64185e-10	-1.60156e-10
-1.44653e-10	-1.49292e-10	-1.42944e-10	-1.61377e-10	-1.51367e-10	-1.49048e-10	-1.47583e-10	-1.49414e-10		-1.35254e-10	-1.4978e-10	-1.7041e-10	-1.58325e-10	-1.45752e-10	-1.57593e-10	-1.64551e-10	-1.60278e-10
-1.44287e-10	-1.4917e-10	-1.43066e-10	-1.61743e-10	-1.51733e-10	-1.49048e-10	-1.47705e-10	-1.4978e-10		-1.34766e-10	-1.50269e-10	-1.69434e-10	-1.58813e-10	-1.45752e-10	-1.57959e-10	-1.64795e-10	-1.60278e-10
-1.43921e-10	-1.49292e-10	-1.43188e-10	-1.62109e-10	-1.51978e-10	-1.49048e-10	-1.47705e-10	-1.50146e-10		-1.34521e-10	-1.50879e-10	-1.68457e-10	-1.59058e-10	-1.45874e-10	-1.58325e-10	-1.65161e-10	-1.604e-10
-1.43677e-10	-1.49292e-10	-1.43555e-10	-1.62476e-10	-1.51978e-10	-1.4917e-10	-1.47705e-10	-1.50391e-10		-1.34399e-10	-1.51367e-10	-1.67603e-10	-1.59302e-10	-1.45996e-10	-1.58691e-10	-1.65527e-10	-1.60645e-10
-1.43677e-10	-1.49536e-10	-1.43921e-10	-1.62842e-10	-1.521e-10	-1.49414e-10	-1.47583e-10	-1.50635e-10		-1.34521e-10	-1.51855e-10	-1.66748e-10	-1.59424e-10	-1.45996e-10	-1.59058e-10	-1.65771e-10	-1.60889e-10
-1.43921e-10	-1.49658e-10	-1.44287e-10	-1.63208e-10	-1.521e-10	-1.4978e-10	-1.47461e-10	-1.50879e-10		-1.34888e-10	-1.521e-10	-1.66138e-10	-1.59424e-10	-1.45874e-10	-1.59302e-10	-1.66016e-10	-1.61255e-10
-1.44287e-10	-1.49902e-10	-1.44897e-10	-1.63696e-10	-1.52222e-10	-1.50146e-10	-1.47095e-10	-1.51001e-10		-1.35498e-10	-1.52344e-10	-1.65649e-10	-1.59424e-10	-1.45752e-10	-1.59546e-10	-1.6626e-10	-1.61621e-10
-1.44897e-10	-1.50146e-10	-1.45386e-10	-1.64185e-10	-1.52222e-10	-1.50513e-10	-1.46851e-10	-1.51001e-10		-1.3623e-10	-1.52344e-10	-1.65283e-10	-1.59424e-10	-1.45508e-10	-1.59912e-10	-1.66382e-10	-1.62109e-10
-1.4563e-10	-1.50269e-10	-1.45874e-10	-1.64673e-10	-1.52344e-10	-1.51001e-10	-1.46484e-10	-1.51001e-10		-1.36963e-10	-1.52222e-10	-1.65161e-10	-1.59302e-10	-1.45264e-10	-1.60034e-10	-1.66626e-10	-1.62598e-10
-1.46362e-10	-1.50391e-10	-1.46362e-10	-1.65039e-10	-1.52466e-10	-1.51489e-10	-1.46118e-10	-1.50879e-10		-1.37817e-10	-1.521e-10	-1.65039e-10	-1.5918e-10	-1.45142e-10	-1.60278e-10	-1.6687e-10	-1.63086e-10
-1.47217e-10	-1.50513e-10	-1.46729e-10	-1.65405e-10	-1.52466e-10	-1.51855e-10	-1.45874e-10	-1.50879e-10		-1.3855e-10	-1.51733e-10	-1.65161e-10	-1.5918e-10	-1.45264e-10	-1.604e-10	-1.66992e-10	-1.63452e-10
-1.47949e-10	-1.50513e-10	-1.47095e-10	-1.65649e-10	-1.52588e-10	-1.521e-10	-1.4563e-10	-1.50757e-10		-1.39282e-10	-1.51245e-10	-1.65161e-10	-1.58936e-10	-1.45508e-10	-1.60645e-10	-1.66992e-10	-1.63696e-10
-1.48682e-10	-1.50269e-10	-1.47095e-10	-1.65771e-10	-1.52588e-10	-1.52466e-10	-1.4563e-10	-1.50757e-10		-1.40015e-10	-1.50635e-10	-1.65283e-10	-1.58813e-10	-1.45874e-10	-1.60767e-10	-1.66992e-10	-1.6394e-10
-1.49292e-10	-1.50146e-10	-1.47095e-10	-1.65771e-10	-1.52466e-10	-1.52832e-10	-1.4563e-10	-1.50757e-10		-1.40503e-10	-1.49902e-10	-1.65405e-10	-1.58691e-10	-1.46118e-10	-1.61011e-10	-1.66992e-10	-1.6394e-10
-1.4978e-10	-1.49902e-10	-1.46973e-10	-1.65771e-10	-1.52344e-10	-1.53198e-10	-1.4563e-10	-1.50757e-10		-1.40869e-10	-1.4917e-10	-1.65283e-10	-1.58447e-10	-1.46484e-10	-1.61133e-10	-1.6687e-10	-1.6394e-10
-1.50024e-10	-1.49536e-10	-1.46606e-10	-1.65771e-10	-1.521e-10	-1.53564e-10	-1.45752e-10	-1.50879e-10		-1.41235e-10	-1.48437e-10	-1.65283e-10	-1.58325e-10	-1.46729e-10	-1.61133e-10	-1.6687e-10	-1.63818e-10
-1.50269e-10	-1.49292e-10	-1.4624e-10	-1.65771e-10	-1.51855e-10	-1.53931e-10	-1.45752e-10	-1.51001e-10		-1.41479e-10	-1.47705e-10	-1.65161e-10	-1.57959e-10	-1.46973e-10	-1.61133e-10	-1.6687e-10	-1.63574e-10
-1.50269e-10	-1.49048e-10	-1.45752e-10	-1.65649e-10	-1.51489e-10	-1.54175e-10	-1.45752e-10	-1.51123e-10		-1.41602e-10	-1.47095e-10	-1.65039e-10	-1.57715e-10	-1.47217e-10	-1.61133e-10	-1.66748e-10	-1.63208e-10
-1.50024e-10	-1.48926e-10	-1.45264e-10	-1.65649e-10	-1.51123e-10	-1.54419e-10	-1.45752e-10	-1.51367e-10		-1.41724e-10	-1.46606e-10	-1.64917e-10	-1.57471e-10	-1.47339e-10	-1.61133e-10	-1.66748e-10	-1.6272e-10
-1.49658e-10	-1.48926e-10	-1.44775e-10	-1.65771e-10	-1.50757e-10	-1.54541e-10	-1.4563e-10	-1.51489e-10		-1.41602e-10	-1.4624e-10	-1.64917e-10	-1.57104e-10	-1.47461e-10	-1.61255e-10	-1.66626e-10	-1.62109e-10
-1.49048e-10	-1.49048e-10	-1.44409e-10	-1.65894e-10	-1.50513e-10	-1.54663e-10	-1.45508e-10	-1.51611e-10		-1.41479e-10	-1.45996e-10	-1.64917e-10	-1.56738e-10	-1.47461e-10	-1.61255e-10	-1.66504e-10	-1.61499e-10
-1.48437e-10	-1.4917e-10	-1.44165e-10	-1.66016e-10	-1.50513e-10	-1.54663e-10	-1.45386e-10	-1.51611e-10		-1.41113e-10	-1.45996e-10	-1.65039e-10	-1.56494e-10	-1.47583e-10	-1.61377e-10	-1.6626e-10	-1.60889e-10
-1.47827e-10	-1.49536e-10	-1.44043e-10	-1.6626e-10	-1.50513e-10	-1.54541e-10	-1.45264e-10	-1.51611e-10		-1.40747e-10	-1.45996e-10	-1.65161e-10	-1.56128e-10	-1.47705e-10	-1.61377e-10	-1.65894e-10	-1.60156e-10
-1.47339e-10	-1.4978e-10	-1.43921e-10	-1.66626e-10	-1.50635e-10	-1.54297e-10	-1.45142e-10	-1.51489e-10		-1.40137e-10	-1.45996e-10	-1.65405e-10	-1.55884e-10	-1.47705e-10	-1.61255e-10	-1.65527e-10	-1.59546e-10
-1.46973e-10	-1.50269e-10	-1.43799e-10	-1.6687e-10	-1.50879e-10	-1.54053e-10	-1.45142e-10	-1.51367e-10		-1.39648e-10	-1.4624e-10	-1.65649e-10	-1.5564e-10	-1.47827e-10	-1.61133e-10	-1.65161e-10	-1.59058e-10
-1.46729e-10	-1.50635e-10	-1.43677e-10	-1.66992e-10	-1.51245e-10	-1.53564e-10	-1.4502e-10	-1.51245e-10		-1.39038e-10	-1.46362e-10	-1.65894e-10	-1.5564e-10	-1.48071e-10	-1.60889e-10	-1.64673e-10	-1.58691e-10
-1.46606e-10	-1.51001e-10	-1.43555e-10	-1.67236e-10	-1.51489e-10	-1.53198e-10	-1.44897e-10	-1.51123e-10		-1.3855e-10	-1.46729e-10	-1.66138e-10	-1.5564e-10	-1.48193e-10	-1.60522e-10	-1.64307e-10	-1.58325e-10
-1.46851e-10	-1.51367e-10	-1.43433e-10	-1.6748e-10	-1.51733e-10	-1.52588e-10	-1.44897e-10	-1.51001e-10		-1.38184e-10	-1.47095e-10	-1.66382e-10	-1.5564e-10	-1.48437e-10	-1.60034e-10	-1.6394e-10	-1.58081e-10
-1.47095e-10	-1.51611e-10	-1.43311e-10	-1.67725e-10	-1.51855e-10	-1.521e-10	-1.44775e-10	-1.50757e-10		-1.37817e-10	-1.47461e-10	-1.66626e-10	-1.55762e-10	-1.48682e-10	-1.5979e-10	-1.63696e-10	-1.57959e-10
-1.47339e-10	-1.51855e-10	-1.43311e-10	-1.67847e-10	-1.51855e-10	-1.51489e-10	-1.44775e-10	-1.50513e-10		-1.37817e-10	-1.47949e-10	-1.6687e-10	-1.55762e-10	-1.48926e-10	-1.59424e-10	-1.63696e-10	-1.57715e-10
-1.47705e-10	-1.51978e-10	-1.43188e-10	-1.67969e-10	-1.51978e-10	-1.50879e-10	-1.44897e-10	-1.50269e-10		-1.37817e-10	-1.48315e-10	-1.66992e-10	-1.55884e-10	-1.48926e-10	-1.59424e-10	-1.63818e-10	-1.57593e-10
-1.48071e-10	-1.51855e-10	-1.43188e-10	-1.68091e-10	-1.521e-10	-1.50269e-10	-1.4502e-10	-1.50024e-10		-1.37817e-10	-1.48682e-10	-1.67236e-10	-1.56006e-10	-1.48926e-10	-1.59546e-10	-1.6394e-10	-1.57349e-10
-1.48437e-10	-1.51611e-10	-1.43188e-10	-1.68091e-10	-1.52222e-10	-1.49902e-10	-1.45264e-10	-1.4978e-10		-1.37939e-10	-1.49048e-10	-1.67358e-10	-1.5625e-10	-1.48682e-10	-1.5979e-10	-1.64429e-10	-1.57227e-10
-1.48804e-10	-1.51245e-10	-1.43188e-10	-1.68091e-10	-1.52466e-10	-1.49536e-10	-1.4563e-10	-1.49658e-10		-1.38062e-10	-1.4917e-10	-1.6748e-10	-1.56494e-10	-1.48437e-10	-1.60278e-10	-1.64917e-10	-1.56982e-10
-1.4917e-10	-1.50635e-10	-1.43311e-10	-1.68091e-10	-1.5271e-10	-1.49414e-10	-1.46118e-10	-1.49658e-10		-1.38062e-10	-1.49292e-10	-1.67603e-10	-1.56738e-10	-1.48071e-10	-1.60645e-10	-1.65527e-10	-1.56982e-10
-1.49292e-10	-1.50024e-10	-1.43433e-10	-1.67969e-10	-1.52954e-10	-1.49414e-10	-1.46606e-10	-1.4978e-10		-1.38062e-10	-1.49292e-10	-1.67603e-10	-1.56982e-10	-1.47827e-10	-1.61133e-10	-1.6626e-10	-1.56982e-10
-1.49414e-10	-1.49414e-10	-1.43677e-10	-1.67969e-10	-1.53198e-10	-1.49536e-10	-1.46973e-10	-1.49902e-10		-1.37817e-10	-1.49292e-10	-1.67603e-10	-1.57227e-10	-1.47461e-10	-1.61499e-10	-1.66992e-10	-1.56982e-10
-1.49292e-10	-1.48682e-10	-1.43921e-10	-1.67969e-10	-1.53564e-10	-1.49658e-10	-1.47461e-10	-1.50146e-10		-1.37573e-10	-1.49048e-10	-1.67603e-10	-1.57471e-10	-1.47217e-10	-1.61743e-10	-1.67603e-10	-1.56982e-10
-1.4917e-10	-1.48071e-10	-1.44165e-10	-1.68091e-10	-1.53809e-10	-1.49902e-10	-1.47949e-10	-1.50513e-10		-1.37329e-10	-1.48926e-10	-1.67358e-10	-1.57593e-10	-1.46973e-10	-1.61987e-10	-1.68213e-10	-1.56982e-10
-1.4917e-10	-1.47461e-10	-1.44531e-10	-1.68335e-10	-1.54175e-10	-1.50146e-10	-1.48315e-10	-1.50879e-10		-1.37085e-10	-1.48682e-10	-1.67236e-10	-1.57715e-10	-1.46973e-10	-1.61987e-10	-1.68823e-10	-1.56982e-10
-1.49048e-10	-1.47095e-10	-1.44897e-10	-1.68579e-10	-1.54419e-10	-1.50391e-10	-1.48804e-10	-1.51245e-10		-1.36963e-10	-1.4856e-10	-1.67114e-10	-1.57715e-10	-1.46973e-10	-1.61865e-10	-1.69189e-10	-1.56982e-10
-1.48926e-10	-1.46851e-10	-1.45142e-10	-1.68823e-10	-1.54663e-10	-1.50635e-10	-1.49048e-10	-1.51489e-10		-1.36963e-10	-1.48437e-10	-1.67114e-10	-1.57715e-10	-1.46973e-10	-1.61621e-10	-1.69556e-10	-1.57104e-10
-1.48926e-10	-1.46851e-10	-1.45386e-10	-1.69067e-10	-1.54907e-10	-1.51001e-10	-1.49292e-10	-1.51733e-10		-1.37085e-10	-1.48193e-10	-1.67114e-10	-1.57593e-10	-1.47217e-10	-1.61255e-10	-1.69922e-10	-1.57349e-10
-1.48926e-10	-1.46973e-10	-1.4563e-10	-1.69189e-10	-1.55151e-10	-1.51245e-10	-1.49414e-10	-1.51855e-10		-1.37329e-10	-1.48071e-10	-1.67358e-10	-1.57349e-10	-1.47583e-10	-1.60767e-10	-1.70288e-10	-1.57471e-10
-1.49048e-10	-1.47217e-10	-1.45752e-10	-1.69312e-10	-1.55273e-10	-1.51367e-10	-1.49292e-10	-1.51855e-10		-1.37573e-10	-1.47949e-10	-1.67603e-10	-1.57227e-10	-1.47949e-10	-1.604e-10	-1.70532e-10	-1.57715e-10
-1.49292e-10	-1.47461e-10	-1.45752e-10	-1.69434e-10	-1.55395e-10	-1.51489e-10	-1.4917e-10	-1.51733e-10		-1.38062e-10	-1.47827e-10	-1.67969e-10	-1.56982e-10	-1.4856e-10	-1.60034e-10	-1.70898e-10	-1.58081e-10
-1.49536e-10	-1.47949e-10	-1.45752e-10	-1.69556e-10	-1.55395e-10	-1.51611e-10	-1.48804e-10	-1.51611e-10		-1.38428e-10	-1.47705e-10	-1.68335e-10	-1.5686e-10	-1.49048e-10	-1.59546e-10	-1.71143e-10	-1.58325e-10
-1.49902e-10	-1.48315e-10	-1.45752e-10	-1.698e-10	-1.55273e-10	-1.51733e-10	-1.48437e-10	-1.51489e-10		-1.38794e-10	-1.47583e-10	-1.68823e-10	-1.56616e-10	-1.49536e-10	-1.5918e-10	-1.71387e-10	-1.58691e-10
-1.50269e-10	-1.48682e-10	-1.45752e-10	-1.70044e-10	-1.55151e-10	-1.51855e-10	-1.48071e-10	-1.51367e-10		-1.39282e-10	-1.47339e-10	-1.69312e-10	-1.56372e-10	-1.50024e-10	-1.58691e-10	-1.71509e-10	-1.5918e-10
-1.50635e-10	-1.49048e-10	-1.45752e-10	-1.70288e-10	-1.54907e-10	-1.51855e-10	-1.47583e-10	-1.51245e-10		-1.39648e-10	-1.47217e-10	-1.698e-10	-1.5625e-10	-1.50269e-10	-1.58325e-10	-1.71509e-10	-1.59546e-10
-1.51001e-10	-1.49414e-10	-1.45874e-10	-1.70532e-10	-1.54785e-10	-1.51855e-10	-1.47095e-10	-1.51245e-10		-1.40015e-10	-1.46973e-10	-1.70166e-10	-1.5625e-10	-1.50391e-10	-1.58081e-10	-1.71509e-10	-1.59912e-10
-1.51123e-10	-1.49658e-10	-1.45996e-10	-1.70898e-10	-1.54663e-10	-1.51855e-10	-1.46729e-10	-1.51367e-10		-1.40137e-10	-1.46729e-10	-1.70532e-10	-1.5625e-10	-1.50391e-10	-1.57715e-10	-1.71387e-10	-1.60278e-10
-1.51245e-10	-1.49902e-10	-1.4624e-10	-1.71265e-10	-1.54541e-10	-1.51855e-10	-1.4624e-10	-1.51489e-10		-1.40259e-10	-1.46484e-10	-1.70898e-10	-1.56372e-10	-1.50269e-10	-1.57593e-10	-1.71265e-10	-1.60522e-10
-1.51245e-10	-1.50146e-10	-1.46484e-10	-1.71631e-10	-1.54419e-10	-1.51978e-10	-1.45996e-10	-1.51733e-10		-1.40259e-10	-1.46362e-10	-1.7102e-10	-1.56494e-10	-1.50146e-10	-1.57471e-10	-1.71143e-10	-1.60767e-10
-1.51001e-10	-1.50391e-10	-1.46729e-10	-1.71997e-10	-1.54175e-10	-1.51978e-10	-1.45752e-10	-1.51978e-10		-1.40137e-10	-1.4624e-10	-1.71143e-10	-1.56616e-10	-1.50024e-10	-1.57227e-10	-1.71265e-10	-1.60889e-10
-1.50757e-10	-1.50757e-10	-1.47095e-10	-1.72241e-10	-1.54053e-10	-1.51978e-10	-1.4563e-10	-1.521e-10		-1.40137e-10	-1.4624e-10	-1.71143e-10	-1.5686e-10	-1.4978e-10	-1.56982e-10	-1.71387e-10	-1.61011e-10
-1.50269e-10	-1.51245e-10	-1.47339e-10	-1.72241e-10	-1.53809e-10	-1.51855e-10	-1.45752e-10	-1.52344e-10		-1.40015e-10	-1.46118e-10	-1.71143e-10	-1.56982e-10	-1.49536e-10	-1.5686e-10	-1.71753e-10	-1.61011e-10
-1.49658e-10	-1.51611e-10	-1.47583e-10	-1.72241e-10	-1.53564e-10	-1.51855e-10	-1.45996e-10	-1.52466e-10		-1.39893e-10	-1.46118e-10	-1.7102e-10	-1.57104e-10	-1.49292e-10	-1.5686e-10	-1.72119e-10	-1.61011e-10
-1.49048e-10	-1.521e-10	-1.47705e-10	-1.72119e-10	-1.53076e-10	-1.51733e-10	-1.4624e-10	-1.52588e-10		-1.3977e-10	-1.45874e-10	-1.70776e-10	-1.57227e-10	-1.49048e-10	-1.5686e-10	-1.72485e-10	-1.60889e-10
-1.4856e-10	-1.52466e-10	-1.47827e-10	-1.71875e-10	-1.5271e-10	-1.51611e-10	-1.46606e-10	-1.52832e-10		-1.39648e-10	-1.45752e-10	-1.70532e-10	-1.57349e-10	-1.49048e-10	-1.5686e-10	-1.72852e-10	-1.60645e-10
-1.48193e-10	-1.5271e-10	-1.47827e-10	-1.71631e-10	-1.52222e-10	-1.51489e-10	-1.47095e-10	-1.52954e-10		-1.39526e-10	-1.45508e-10	-1.70288e-10	-1.57471e-10	-1.49048e-10	-1.57104e-10	-1.73096e-10	-1.604e-10
-1.47827e-10	-1.52954e-10	-1.47949e-10	-1.71265e-10	-1.51611e-10	-1.51489e-10	-1.47461e-10	-1.53198e-10		-1.39526e-10	-1.45264e-10	-1.70166e-10	-1.57593e-10	-1.49048e-10	-1.57349e-10	-1.7334e-10	-1.60278e-10
-1.47583e-10	-1.52954e-10	-1.48071e-10	-1.7102e-10	-1.51123e-10	-1.51367e-10	-1.47827e-10	-1.53442e-10		-1.39526e-10	-1.45264e-10	-1.69922e-10	-1.57715e-10	-1.49048e-10	-1.57593e-10	-1.73584e-10	-1.59912e-10
-1.47461e-10	-1.52832e-10	-1.48071e-10	-1.70654e-10	-1.50757e-10	-1.51245e-10	-1.48071e-10	-1.53809e-10		-1.39526e-10	-1.45142e-10	-1.69556e-10	-1.57837e-10	-1.48926e-10	-1.58081e-10	-1.73584e-10	-1.59668e-10
-1.47461e-10	-1.5271e-10	-1.48315e-10	-1.7041e-10	-1.50391e-10	-1.51001e-10	-1.48315e-10	-1.54175e-10		-1.39526e-10	-1.45142e-10	-1.69189e-10	-1.58081e-10	-1.48804e-10	-1.58569e-10	-1.73706e-10	-1.59302e-10
-1.47583e-10	-1.52466e-10	-1.48315e-10	-1.70044e-10	-1.50024e-10	-1.50879e-10	-1.48437e-10	-1.54541e-10		-1.39404e-10	-1.45264e-10	-1.68823e-10	-1.58325e-10	-1.4856e-10	-1.5918e-10	-1.7395e-10	-1.58813e-10
-1.47827e-10	-1.521e-10	-1.48315e-10	-1.698e-10	-1.4978e-10	-1.50635e-10	-1.48437e-10	-1.54907e-10		-1.3916e-10	-1.45508e-10	-1.68457e-10	-1.58447e-10	-1.48315e-10	-1.59668e-10	-1.74194e-10	-1.58569e-10
-1.48193e-10	-1.51855e-10	-1.48071e-10	-1.69434e-10	-1.49414e-10	-1.50391e-10	-1.48437e-10	-1.55029e-10		-1.38916e-10	-1.45752e-10	-1.67969e-10	-1.58447e-10	-1.47827e-10	-1.60034e-10	-1.74561e-10	-1.58447e-10
-1.48682e-10	-1.51611e-10	-1.47827e-10	-1.69067e-10	-1.4917e-10	-1.50146e-10	-1.48437e-10	-1.55029e-10		-1.38672e-10	-1.45996e-10	-1.67603e-10	-1.58325e-10	-1.47461e-10	-1.60278e-10	-1.75049e-10	-1.58325e-10
-1.49292e-10	-1.51611e-10	-1.47461e-10	-1.68701e-10	-1.48804e-10	-1.50024e-10	-1.48315e-10	-1.54907e-10		-1.38306e-10	-1.46484e-10	-1.67358e-10	-1.58203e-10	-1.47095e-10	-1.60278e-10	-1.75537e-10	-1.58569e-10
-1.49902e-10	-1.51489e-10	-1.46973e-10	-1.68457e-10	-1.4856e-10	-1.49902e-10	-1.48315e-10	-1.54541e-10		-1.37817e-10	-1.46973e-10	-1.67114e-10	-1.57959e-10	-1.46851e-10	-1.60034e-10	-1.7627e-10	-1.58813e-10
-1.50635e-10	-1.51611e-10	-1.46484e-10	-1.68091e-10	-1.48193e-10	-1.49902e-10	-1.48193e-10	-1.54297e-10		-1.37207e-10	-1.47705e-10	-1.67114e-10	-1.57593e-10	-1.46484e-10	-1.59668e-10	-1.77002e-10	-1.5918e-10
-1.51245e-10	-1.51733e-10	-1.46118e-10	-1.67969e-10	-1.47827e-10	-1.50024e-10	-1.48071e-10	-1.53931e-10		-1.36597e-10	-1.48315e-10	-1.67114e-10	-1.57227e-10	-1.46362e-10	-1.5918e-10	-1.77612e-10	-1.59668e-10
-1.51855e-10	-1.51855e-10	-1.4563e-10	-1.67725e-10	-1.47461e-10	-1.50269e-10	-1.48071e-10	-1.53564e-10		-1.36108e-10	-1.49048e-10	-1.67358e-10	-1.56738e-10	-1.4624e-10	-1.58569e-10	-1.78345e-10	-1.60156e-10
-1.521e-10	-1.51978e-10	-1.45142e-10	-1.67725e-10	-1.47217e-10	-1.50513e-10	-1.47949e-10	-1.5332e-10		-1.3562e-10	-1.49658e-10	-1.67603e-10	-1.5625e-10	-1.46118e-10	-1.57959e-10	-1.78833e-10	-1.60522e-10
-1.52222e-10	-1.52222e-10	-1.44653e-10	-1.67725e-10	-1.46973e-10	-1.50635e-10	-1.47705e-10	-1.52954e-10		-1.35254e-10	-1.50269e-10	-1.67847e-10	-1.55762e-10	-1.45996e-10	-1.57349e-10	-1.79199e-10	-1.60767e-10
-1.52222e-10	-1.52344e-10	-1.44287e-10	-1.67847e-10	-1.46973e-10	-1.50757e-10	-1.47461e-10	-1.5271e-10		-1.3501e-10	-1.50635e-10	-1.68091e-10	-1.55518e-10	-1.45752e-10	-1.56738e-10	-1.79443e-10	-1.61011e-10
-1.51978e-10	-1.52222e-10	-1.43921e-10	-1.67969e-10	-1.46973e-10	-1.50635e-10	-1.47095e-10	-1.52466e-10		-1.34888e-10	-1.51123e-10	-1.68213e-10	-1.55273e-10	-1.4563e-10	-1.5625e-10	-1.79565e-10	-1.61133e-10
-1.51611e-10	-1.521e-10	-1.43677e-10	-1.68335e-10	-1.47217e-10	-1.50513e-10	-1.46606e-10	-1.52222e-10		-1.34766e-10	-1.51489e-10	-1.68335e-10	-1.55151e-10	-1.45386e-10	-1.55762e-10	-1.79565e-10	-1.61133e-10
-1.51123e-10	-1.51855e-10	-1.43433e-10	-1.68701e-10	-1.47583e-10	-1.50513e-10	-1.45996e-10	-1.51855e-10		-1.34766e-10	-1.51855e-10	-1.68335e-10	-1.55273e-10	-1.45142e-10	-1.55273e-10	-1.79565e-10	-1.61133e-10
-1.50513e-10	-1.51489e-10	-1.43188e-10	-1.69189e-10	-1.48071e-10	-1.50391e-10	-1.45386e-10	-1.51489e-10		-1.34888e-10	-1.52222e-10	-1.68213e-10	-1.55395e-10	-1.44897e-10	-1.55029e-10	-1.79443e-10	-1.61011e-10
-1.49658e-10	-1.51123e-10	-1.43066e-10	-1.69556e-10	-1.4856e-10	-1.50391e-10	-1.44775e-10	-1.51245e-10		-1.34888e-10	-1.52588e-10	-1.67969e-10	-1.5564e-10	-1.44775e-10	-1.54907e-10	-1.79443e-10	-1.61011e-10
-1.48926e-10	-1.50513e-10	-1.42822e-10	-1.70044e-10	-1.49048e-10	-1.50269e-10	-1.44165e-10	-1.51001e-10		-1.3501e-10	-1.52954e-10	-1.67725e-10	-1.56006e-10	-1.44775e-10	-1.54907e-10	-1.79443e-10	-1.61011e-10
-1.48193e-10	-1.50146e-10	-1.42578e-10	-1.70532e-10	-1.49658e-10	-1.50391e-10	-1.43799e-10	-1.50757e-10		-1.3501e-10	-1.53198e-10	-1.6748e-10	-1.5625e-10	-1.44897e-10	-1.55029e-10	-1.79687e-10	-1.61133e-10
-1.47461e-10	-1.49658e-10	-1.42456e-10	-1.7102e-10	-1.50024e-10	-1.50391e-10	-1.43433e-10	-1.50635e-10		-1.35254e-10	-1.53442e-10	-1.67236e-10	-1.56372e-10	-1.4502e-10	-1.55273e-10	-1.79932e-10	-1.61255e-10
-1.46851e-10	-1.4917e-10	-1.42456e-10	-1.71509e-10	-1.50513e-10	-1.50391e-10	-1.43311e-10	-1.50635e-10		-1.35254e-10	-1.53442e-10	-1.66992e-10	-1.56494e-10	-1.45142e-10	-1.5564e-10	-1.80298e-10	-1.61255e-10
-1.46484e-10	-1.48804e-10	-1.42456e-10	-1.72241e-10	-1.50757e-10	-1.50513e-10	-1.43311e-10	-1.50635e-10		-1.35376e-10	-1.53198e-10	-1.66748e-10	-1.56616e-10	-1.45264e-10	-1.56006e-10	-1.80786e-10	-1.61255e-10
-1.45996e-10	-1.48437e-10	-1.42456e-10	-1.72852e-10	-1.51001e-10	-1.50635e-10	-1.43433e-10	-1.50635e-10		-1.35254e-10	-1.5271e-10	-1.66504e-10	-1.56494e-10	-1.45386e-10	-1.56372e-10	-1.81274e-10	-1.61255e-10
-1.45752e-10	-1.48193e-10	-1.42578e-10	-1.73584e-10	-1.51123e-10	-1.50879e-10	-1.43677e-10	-1.50879e-10		-1.3501e-10	-1.521e-10	-1.66504e-10	-1.56494e-10	-1.45386e-10	-1.56616e-10	-1.81885e-10	-1.61133e-10
-1.45508e-10	-1.47949e-10	-1.427e-10	-1.74194e-10	-1.51123e-10	-1.51001e-10	-1.43921e-10	-1.51245e-10		-1.34766e-10	-1.51611e-10	-1.66504e-10	-1.56372e-10	-1.45264e-10	-1.5686e-10	-1.82373e-10	-1.60889e-10
-1.45508e-10	-1.47827e-10	-1.427e-10	-1.74805e-10	-1.51123e-10	-1.51245e-10	-1.44165e-10	-1.51733e-10		-1.34399e-10	-1.50879e-10	-1.66626e-10	-1.56372e-10	-1.45142e-10	-1.56982e-10	-1.82861e-10	-1.60645e-10
-1.4563e-10	-1.47827e-10	-1.42578e-10	-1.75293e-10	-1.51123e-10	-1.51611e-10	-1.44409e-10	-1.52222e-10		-1.34155e-10	-1.50391e-10	-1.6687e-10	-1.56494e-10	-1.4502e-10	-1.5686e-10	-1.83228e-10	-1.604e-10
-1.45752e-10	-1.47949e-10	-1.42334e-10	-1.75659e-10	-1.50879e-10	-1.51855e-10	-1.44653e-10	-1.5271e-10		-1.33911e-10	-1.49902e-10	-1.67114e-10	-1.56738e-10	-1.4502e-10	-1.56616e-10	-1.83472e-10	-1.60156e-10
-1.46118e-10	-1.48071e-10	-1.4209e-10	-1.75903e-10	-1.50757e-10	-1.521e-10	-1.4502e-10	-1.53076e-10		-1.33911e-10	-1.49536e-10	-1.6748e-10	-1.56982e-10	-1.4502e-10	-1.5625e-10	-1.83594e-10	-1.59912e-10
-1.46606e-10	-1.48437e-10	-1.41724e-10	-1.76025e-10	-1.50513e-10	-1.52222e-10	-1.45142e-10	-1.5332e-10		-1.34033e-10	-1.49292e-10	-1.67603e-10	-1.57227e-10	-1.45142e-10	-1.55762e-10	-1.8335e-10	-1.59668e-10
-1.47217e-10	-1.48804e-10	-1.41357e-10	-1.76025e-10	-1.50391e-10	-1.52344e-10	-1.45264e-10	-1.53442e-10		-1.34399e-10	-1.49048e-10	-1.67603e-10	-1.57471e-10	-1.45264e-10	-1.55273e-10	-1.82861e-10	-1.59668e-10
-1.47827e-10	-1.4917e-10	-1.40991e-10	-1.76025e-10	-1.50269e-10	-1.52344e-10	-1.45264e-10	-1.53442e-10		-1.34888e-10	-1.48926e-10	-1.67358e-10	-1.57715e-10	-1.45386e-10	-1.54907e-10	-1.82251e-10	-1.59668e-10
-1.4856e-10	-1.49658e-10	-1.40747e-10	-1.75903e-10	-1.50146e-10	-1.52222e-10	-1.45264e-10	-1.5332e-10		-1.35498e-10	-1.48804e-10	-1.66992e-10	-1.58081e-10	-1.4563e-10	-1.54785e-10	-1.81641e-10	-1.5979e-10
-1.49292e-10	-1.50024e-10	-1.40625e-10	-1.75659e-10	-1.50146e-10	-1.51978e-10	-1.45142e-10	-1.53076e-10		-1.3623e-10	-1.48682e-10	-1.66504e-10	-1.58325e-10	-1.45752e-10	-1.54663e-10	-1.80786e-10	-1.60034e-10
-1.49902e-10	-1.50513e-10	-1.40747e-10	-1.75293e-10	-1.50146e-10	-1.51733e-10	-1.4502e-10	-1.52588e-10		-1.36963e-10	-1.4856e-10	-1.66016e-10	-1.58691e-10	-1.45996e-10	-1.54785e-10	-1.79932e-10	-1.60156e-10
-1.50391e-10	-1.50879e-10	-1.40991e-10	-1.74927e-10	-1.50146e-10	-1.51367e-10	-1.44775e-10	-1.521e-10		-1.37817e-10	-1.48315e-10	-1.65649e-10	-1.59058e-10	-1.46362e-10	-1.55029e-10	-1.79199e-10	-1.604e-10
-1.50635e-10	-1.51245e-10	-1.41235e-10	-1.74438e-10	-1.50269e-10	-1.51245e-10	-1.44531e-10	-1.51611e-10		-1.38672e-10	-1.48071e-10	-1.65405e-10	-1.59302e-10	-1.46729e-10	-1.55395e-10	-1.78589e-10	-1.60767e-10
-1.50879e-10	-1.51489e-10	-1.41479e-10	-1.7395e-10	-1.50391e-10	-1.51001e-10	-1.44409e-10	-1.51245e-10		-1.39404e-10	-1.47705e-10	-1.65283e-10	-1.59668e-10	-1.47095e-10	-1.55762e-10	-1.78101e-10	-1.61011e-10
-1.50879e-10	-1.51611e-10	-1.41846e-10	-1.73462e-10	-1.50635e-10	-1.50879e-10	-1.44287e-10	-1.50879e-10		-1.40137e-10	-1.47461e-10	-1.65283e-10	-1.60034e-10	-1.47461e-10	-1.56128e-10	-1.77734e-10	-1.61255e-10
-1.50879e-10	-1.51611e-10	-1.4209e-10	-1.73096e-10	-1.50757e-10	-1.51001e-10	-1.44287e-10	-1.50635e-10		-1.40747e-10	-1.47217e-10	-1.65283e-10	-1.60278e-10	-1.47827e-10	-1.56494e-10	-1.77612e-10	-1.61621e-10
-1.50635e-10	-1.51489e-10	-1.42212e-10	-1.72729e-10	-1.51123e-10	-1.51123e-10	-1.44409e-10	-1.50513e-10		-1.40991e-10	-1.46973e-10	-1.65283e-10	-1.60522e-10	-1.48193e-10	-1.56738e-10	-1.77734e-10	-1.61865e-10
-1.50391e-10	-1.51245e-10	-1.42212e-10	-1.72485e-10	-1.51367e-10	-1.51367e-10	-1.44653e-10	-1.50391e-10		-1.40991e-10	-1.46729e-10	-1.65283e-10	-1.60522e-10	-1.4856e-10	-1.57104e-10	-1.78101e-10	-1.62231e-10
-1.50024e-10	-1.50879e-10	-1.42456e-10	-1.72363e-10	-1.51611e-10	-1.51489e-10	-1.4502e-10	-1.50269e-10		-1.40747e-10	-1.46606e-10	-1.65283e-10	-1.60522e-10	-1.48804e-10	-1.57227e-10	-1.78589e-10	-1.6272e-10
-1.49536e-10	-1.50513e-10	-1.42578e-10	-1.72241e-10	-1.51855e-10	-1.51733e-10	-1.45386e-10	-1.50146e-10		-1.40259e-10	-1.46484e-10	-1.65405e-10	-1.604e-10	-1.48926e-10	-1.57471e-10	-1.79199e-10	-1.63086e-10
-1.49048e-10	-1.49902e-10	-1.427e-10	-1.72241e-10	-1.51978e-10	-1.51855e-10	-1.45752e-10	-1.50024e-10		-1.39526e-10	-1.46362e-10	-1.65405e-10	-1.60034e-10	-1.48804e-10	-1.57593e-10	-1.7981e-10	-1.63574e-10
-1.48437e-10	-1.49414e-10	-1.42944e-10	-1.72241e-10	-1.521e-10	-1.51978e-10	-1.46118e-10	-1.49902e-10		-1.38916e-10	-1.46118e-10	-1.65405e-10	-1.59668e-10	-1.48804e-10	-1.57593e-10	-1.8042e-10	-1.6394e-10
-1.47949e-10	-1.48926e-10	-1.43311e-10	-1.72363e-10	-1.52222e-10	-1.52222e-10	-1.46362e-10	-1.4978e-10		-1.38306e-10	-1.45752e-10	-1.65405e-10	-1.5918e-10	-1.4856e-10	-1.57593e-10	-1.80908e-10	-1.64429e-10
-1.47461e-10	-1.4856e-10	-1.43555e-10	-1.72485e-10	-1.52222e-10	-1.52466e-10	-1.46484e-10	-1.49658e-10		-1.37817e-10	-1.45508e-10	-1.65283e-10	-1.58447e-10	-1.48437e-10	-1.57471e-10	-1.81274e-10	-1.64795e-10
-1.46973e-10	-1.48315e-10	-1.43799e-10	-1.72607e-10	-1.52222e-10	-1.52832e-10	-1.46606e-10	-1.49536e-10		-1.37451e-10	-1.45142e-10	-1.65283e-10	-1.57715e-10	-1.48315e-10	-1.57349e-10	-1.81396e-10	-1.65039e-10
-1.46729e-10	-1.48193e-10	-1.44165e-10	-1.72607e-10	-1.52222e-10	-1.5332e-10	-1.46484e-10	-1.49536e-10		-1.37207e-10	-1.44897e-10	-1.65283e-10	-1.5686e-10	-1.48315e-10	-1.57104e-10	-1.81274e-10	-1.65283e-10
-1.46484e-10	-1.48193e-10	-1.44409e-10	-1.72729e-10	-1.52222e-10	-1.53809e-10	-1.46362e-10	-1.49536e-10		-1.37207e-10	-1.44775e-10	-1.65283e-10	-1.56128e-10	-1.48315e-10	-1.56982e-10	-1.8103e-10	-1.65405e-10
-1.46606e-10	-1.48193e-10	-1.44653e-10	-1.72729e-10	-1.52222e-10	-1.54419e-10	-1.46118e-10	-1.49536e-10		-1.37329e-10	-1.44897e-10	-1.65283e-10	-1.55395e-10	-1.48437e-10	-1.5686e-10	-1.80664e-10	-1.65283e-10
-1.46729e-10	-1.48193e-10	-1.44775e-10	-1.72729e-10	-1.52344e-10	-1.54907e-10	-1.45874e-10	-1.49536e-10		-1.37451e-10	-1.45264e-10	-1.65405e-10	-1.54907e-10	-1.4856e-10	-1.56738e-10	-1.80176e-10	-1.65161e-10
-1.46973e-10	-1.48315e-10	-1.44897e-10	-1.72729e-10	-1.52344e-10	-1.55518e-10	-1.45508e-10	-1.49536e-10		-1.37695e-10	-1.4563e-10	-1.65527e-10	-1.54419e-10	-1.48804e-10	-1.5686e-10	-1.79687e-10	-1.64795e-10
-1.47339e-10	-1.48315e-10	-1.44897e-10	-1.72729e-10	-1.52344e-10	-1.56006e-10	-1.45142e-10	-1.49658e-10		-1.37939e-10	-1.46118e-10	-1.65771e-10	-1.54053e-10	-1.49048e-10	-1.56982e-10	-1.79199e-10	-1.64307e-10
-1.47583e-10	-1.48315e-10	-1.44897e-10	-1.72729e-10	-1.52222e-10	-1.56494e-10	-1.44775e-10	-1.4978e-10		-1.38184e-10	-1.46484e-10	-1.66016e-10	-1.53809e-10	-1.49292e-10	-1.57227e-10	-1.78711e-10	-1.63696e-10
-1.47949e-10	-1.48315e-10	-1.44775e-10	-1.72852e-10	-1.52222e-10	-1.5686e-10	-1.44531e-10	-1.4978e-10		-1.3855e-10	-1.46851e-10	-1.66382e-10	-1.53809e-10	-1.49658e-10	-1.57715e-10	-1.78223e-10	-1.63086e-10
-1.48193e-10	-1.48315e-10	-1.44653e-10	-1.72974e-10	-1.52222e-10	-1.57227e-10	-1.44531e-10	-1.49902e-10		-1.38672e-10	-1.47217e-10	-1.66748e-10	-1.53931e-10	-1.50146e-10	-1.58203e-10	-1.77856e-10	-1.62476e-10
-1.48437e-10	-1.48315e-10	-1.44409e-10	-1.73096e-10	-1.521e-10	-1.57593e-10	-1.44531e-10	-1.4978e-10		-1.38916e-10	-1.47339e-10	-1.66992e-10	-1.54175e-10	-1.50635e-10	-1.58569e-10	-1.77612e-10	-1.61743e-10
-1.48804e-10	-1.48315e-10	-1.44043e-10	-1.7334e-10	-1.521e-10	-1.57715e-10	-1.44653e-10	-1.4978e-10		-1.3916e-10	-1.47339e-10	-1.67236e-10	-1.54297e-10	-1.51123e-10	-1.58936e-10	-1.77368e-10	-1.61011e-10
-1.4917e-10	-1.4856e-10	-1.43799e-10	-1.73462e-10	-1.521e-10	-1.57837e-10	-1.44775e-10	-1.49536e-10		-1.39404e-10	-1.47217e-10	-1.67358e-10	-1.54419e-10	-1.51733e-10	-1.59058e-10	-1.77246e-10	-1.604e-10
-1.49658e-10	-1.48804e-10	-1.43433e-10	-1.73828e-10	-1.51978e-10	-1.57959e-10	-1.44897e-10	-1.49292e-10		-1.3977e-10	-1.46851e-10	-1.67358e-10	-1.54541e-10	-1.52344e-10	-1.59058e-10	-1.77246e-10	-1.5979e-10
-1.50146e-10	-1.49292e-10	-1.43066e-10	-1.74072e-10	-1.521e-10	-1.57959e-10	-1.44897e-10	-1.49048e-10		-1.40259e-10	-1.46484e-10	-1.67236e-10	-1.54541e-10	-1.52954e-10	-1.58936e-10	-1.77368e-10	-1.59424e-10
-1.50513e-10	-1.49902e-10	-1.42822e-10	-1.74316e-10	-1.521e-10	-1.57959e-10	-1.44897e-10	-1.48804e-10		-1.40747e-10	-1.46118e-10	-1.66992e-10	-1.54541e-10	-1.53564e-10	-1.58447e-10	-1.77734e-10	-1.59058e-10
-1.50879e-10	-1.50513e-10	-1.42578e-10	-1.74561e-10	-1.52222e-10	-1.57837e-10	-1.44897e-10	-1.48682e-10		-1.41235e-10	-1.45874e-10	-1.66748e-10	-1.54541e-10	-1.53931e-10	-1.57959e-10	-1.77978e-10	-1.58813e-10
-1.51245e-10	-1.51245e-10	-1.42456e-10	-1.74927e-10	-1.52344e-10	-1.57715e-10	-1.44653e-10	-1.4856e-10		-1.41724e-10	-1.4563e-10	-1.66382e-10	-1.54541e-10	-1.54297e-10	-1.57227e-10	-1.78467e-10	-1.58569e-10
-1.51489e-10	-1.51855e-10	-1.42456e-10	-1.75049e-10	-1.52466e-10	-1.57593e-10	-1.44531e-10	-1.48437e-10		-1.41968e-10	-1.45508e-10	-1.66138e-10	-1.54663e-10	-1.54419e-10	-1.56738e-10	-1.79077e-10	-1.58447e-10
-1.51611e-10	-1.52344e-10	-1.42456e-10	-1.75171e-10	-1.52344e-10	-1.57349e-10	-1.44287e-10	-1.48437e-10		-1.42212e-10	-1.45508e-10	-1.65894e-10	-1.54663e-10	-1.54419e-10	-1.5625e-10	-1.7981e-10	-1.58325e-10
-1.51611e-10	-1.5271e-10	-1.42334e-10	-1.75171e-10	-1.52222e-10	-1.57104e-10	-1.44165e-10	-1.48437e-10		-1.4209e-10	-1.45508e-10	-1.65649e-10	-1.54785e-10	-1.54297e-10	-1.56006e-10	-1.80664e-10	-1.58325e-10
-1.51489e-10	-1.52954e-10	-1.42334e-10	-1.75293e-10	-1.521e-10	-1.56982e-10	-1.43921e-10	-1.48437e-10		-1.41724e-10	-1.45508e-10	-1.65405e-10	-1.54907e-10	-1.54053e-10	-1.56006e-10	-1.81519e-10	-1.58325e-10
-1.51367e-10	-1.53076e-10	-1.42212e-10	-1.75415e-10	-1.51978e-10	-1.56738e-10	-1.43799e-10	-1.4856e-10		-1.41235e-10	-1.45508e-10	-1.65161e-10	-1.55029e-10	-1.53564e-10	-1.56006e-10	-1.82495e-10	-1.58325e-10
-1.51001e-10	-1.53198e-10	-1.41968e-10	-1.75537e-10	-1.51733e-10	-1.56616e-10	-1.43677e-10	-1.48804e-10		-1.40625e-10	-1.45508e-10	-1.64917e-10	-1.55029e-10	-1.52954e-10	-1.5625e-10	-1.83228e-10	-1.58203e-10
-1.50757e-10	-1.53198e-10	-1.41724e-10	-1.75659e-10	-1.51489e-10	-1.56616e-10	-1.43555e-10	-1.48926e-10		-1.40015e-10	-1.45508e-10	-1.64673e-10	-1.55029e-10	-1.52466e-10	-1.56372e-10	-1.83838e-10	-1.58203e-10
-1.50391e-10	-1.53076e-10	-1.41602e-10	-1.75781e-10	-1.51245e-10	-1.56616e-10	-1.43555e-10	-1.49292e-10		-1.39404e-10	-1.45386e-10	-1.64551e-10	-1.55029e-10	-1.51855e-10	-1.56616e-10	-1.84326e-10	-1.58081e-10
-1.50024e-10	-1.52954e-10	-1.41479e-10	-1.75781e-10	-1.51001e-10	-1.56738e-10	-1.43433e-10	-1.49536e-10		-1.38916e-10	-1.45386e-10	-1.64307e-10	-1.55029e-10	-1.51367e-10	-1.56738e-10	-1.84448e-10	-1.58081e-10
-1.4978e-10	-1.52832e-10	-1.41479e-10	-1.75659e-10	-1.50757e-10	-1.5686e-10	-1.43555e-10	-1.4978e-10		-1.3855e-10	-1.45386e-10	-1.64185e-10	-1.55029e-10	-1.50757e-10	-1.5686e-10	-1.84326e-10	-1.57959e-10
-1.4978e-10	-1.52588e-10	-1.41602e-10	-1.75537e-10	-1.50513e-10	-1.57227e-10	-1.43433e-10	-1.50146e-10		-1.38184e-10	-1.45508e-10	-1.64062e-10	-1.55029e-10	-1.50391e-10	-1.56982e-10	-1.84082e-10	-1.57837e-10
-1.4978e-10	-1.52344e-10	-1.41602e-10	-1.75415e-10	-1.50146e-10	-1.57471e-10	-1.43433e-10	-1.50391e-10		-1.37939e-10	-1.45752e-10	-1.6394e-10	-1.55151e-10	-1.50024e-10	-1.56982e-10	-1.83716e-10	-1.57593e-10
-1.49902e-10	-1.51978e-10	-1.41724e-10	-1.75293e-10	-1.49902e-10	-1.57837e-10	-1.43311e-10	-1.50757e-10		-1.37695e-10	-1.46118e-10	-1.6394e-10	-1.55151e-10	-1.4978e-10	-1.56982e-10	-1.8335e-10	-1.57471e-10
-1.50024e-10	-1.51489e-10	-1.41846e-10	-1.75171e-10	-1.49658e-10	-1.58203e-10	-1.43311e-10	-1.51001e-10		-1.37573e-10	-1.46606e-10	-1.6394e-10	-1.55273e-10	-1.49536e-10	-1.5686e-10	-1.82983e-10	-1.57104e-10
-1.50269e-10	-1.51001e-10	-1.41846e-10	-1.74927e-10	-1.49292e-10	-1.58447e-10	-1.43311e-10	-1.51245e-10		-1.37451e-10	-1.47217e-10	-1.64062e-10	-1.55395e-10	-1.49292e-10	-1.56616e-10	-1.82739e-10	-1.5686e-10
-1.50391e-10	-1.50513e-10	-1.41846e-10	-1.74683e-10	-1.4917e-10	-1.58569e-10	-1.43311e-10	-1.51489e-10		-1.37451e-10	-1.47827e-10	-1.64307e-10	-1.55518e-10	-1.49048e-10	-1.56372e-10	-1.82495e-10	-1.56738e-10
-1.50513e-10	-1.4978e-10	-1.41846e-10	-1.74561e-10	-1.49048e-10	-1.58569e-10	-1.43433e-10	-1.51611e-10		-1.37573e-10	-1.48437e-10	-1.64429e-10	-1.5564e-10	-1.48804e-10	-1.56128e-10	-1.82373e-10	-1.56616e-10
-1.50513e-10	-1.49292e-10	-1.41846e-10	-1.74316e-10	-1.49048e-10	-1.58447e-10	-1.43677e-10	-1.51733e-10		-1.37695e-10	-1.49048e-10	-1.64673e-10	-1.55762e-10	-1.4856e-10	-1.55884e-10	-1.82251e-10	-1.56372e-10
-1.50391e-10	-1.48682e-10	-1.41724e-10	-1.74072e-10	-1.4917e-10	-1.58447e-10	-1.44043e-10	-1.51611e-10		-1.37695e-10	-1.49536e-10	-1.64917e-10	-1.55884e-10	-1.48315e-10	-1.55884e-10	-1.82251e-10	-1.5625e-10
-1.50269e-10	-1.48193e-10	-1.41724e-10	-1.73828e-10	-1.49414e-10	-1.58203e-10	-1.44531e-10	-1.51489e-10		-1.37817e-10	-1.49902e-10	-1.65039e-10	-1.56006e-10	-1.48071e-10	-1.55884e-10	-1.82251e-10	-1.5625e-10
-1.50146e-10	-1.47705e-10	-1.41602e-10	-1.73828e-10	-1.4978e-10	-1.58081e-10	-1.4502e-10	-1.51123e-10		-1.38062e-10	-1.50146e-10	-1.65283e-10	-1.5625e-10	-1.48071e-10	-1.55884e-10	-1.82251e-10	-1.56128e-10
-1.49902e-10	-1.47339e-10	-1.41602e-10	-1.73828e-10	-1.50269e-10	-1.57959e-10	-1.45508e-10	-1.50879e-10		-1.38306e-10	-1.50269e-10	-1.65405e-10	-1.56494e-10	-1.48071e-10	-1.56006e-10	-1.82251e-10	-1.56006e-10
-1.4978e-10	-1.46973e-10	-1.41724e-10	-1.73828e-10	-1.50635e-10	-1.57959e-10	-1.45996e-10	-1.50635e-10		-1.38672e-10	-1.50146e-10	-1.65405e-10	-1.56738e-10	-1.48071e-10	-1.5625e-10	-1.82251e-10	-1.55762e-10
-1.49658e-10	-1.46851e-10	-1.41846e-10	-1.73828e-10	-1.51123e-10	-1.57959e-10	-1.46362e-10	-1.50269e-10		-1.38916e-10	-1.50146e-10	-1.65527e-10	-1.57104e-10	-1.48193e-10	-1.56494e-10	-1.82251e-10	-1.5564e-10
-1.49536e-10	-1.46606e-10	-1.4209e-10	-1.73828e-10	-1.51489e-10	-1.58081e-10	-1.46484e-10	-1.50146e-10		-1.39282e-10	-1.49902e-10	-1.65527e-10	-1.57471e-10	-1.48315e-10	-1.5686e-10	-1.82373e-10	-1.55395e-10
-1.49414e-10	-1.46606e-10	-1.42212e-10	-1.7395e-10	-1.51733e-10	-1.58325e-10	-1.46484e-10	-1.50024e-10		-1.39526e-10	-1.49414e-10	-1.65649e-10	-1.57959e-10	-1.48437e-10	-1.57104e-10	-1.82495e-10	-1.55273e-10
-1.49414e-10	-1.46484e-10	-1.42212e-10	-1.74072e-10	-1.521e-10	-1.58691e-10	-1.4624e-10	-1.49902e-10		-1.39893e-10	-1.48926e-10	-1.65649e-10	-1.58325e-10	-1.4856e-10	-1.57349e-10	-1.82739e-10	-1.55273e-10
-1.49292e-10	-1.46484e-10	-1.42334e-10	-1.74194e-10	-1.52344e-10	-1.58936e-10	-1.45996e-10	-1.49902e-10		-1.40137e-10	-1.48193e-10	-1.65894e-10	-1.58569e-10	-1.48682e-10	-1.57593e-10	-1.82983e-10	-1.55273e-10
-1.49292e-10	-1.46606e-10	-1.42212e-10	-1.74438e-10	-1.52466e-10	-1.5918e-10	-1.45752e-10	-1.50024e-10		-1.40503e-10	-1.47583e-10	-1.66138e-10	-1.58813e-10	-1.48682e-10	-1.57837e-10	-1.83228e-10	-1.55518e-10
-1.49292e-10	-1.46851e-10	-1.42212e-10	-1.74683e-10	-1.5271e-10	-1.59424e-10	-1.45264e-10	-1.50146e-10		-1.40747e-10	-1.46851e-10	-1.6626e-10	-1.58936e-10	-1.48804e-10	-1.58203e-10	-1.83472e-10	-1.5564e-10
-1.49414e-10	-1.47095e-10	-1.42334e-10	-1.75049e-10	-1.52832e-10	-1.59546e-10	-1.44897e-10	-1.50391e-10		-1.41113e-10	-1.4624e-10	-1.66504e-10	-1.58813e-10	-1.48804e-10	-1.58447e-10	-1.83716e-10	-1.55762e-10
-1.49414e-10	-1.47583e-10	-1.42334e-10	-1.75415e-10	-1.53076e-10	-1.59546e-10	-1.44531e-10	-1.50757e-10		-1.41479e-10	-1.45508e-10	-1.66626e-10	-1.58569e-10	-1.48926e-10	-1.58569e-10	-1.83838e-10	-1.55884e-10
-1.49414e-10	-1.48071e-10	-1.42334e-10	-1.75781e-10	-1.53198e-10	-1.59546e-10	-1.44165e-10	-1.51123e-10		-1.41846e-10	-1.44897e-10	-1.66748e-10	-1.58203e-10	-1.48926e-10	-1.58691e-10	-1.8396e-10	-1.55884e-10
-1.49292e-10	-1.48682e-10	-1.42456e-10	-1.76025e-10	-1.5332e-10	-1.59546e-10	-1.43799e-10	-1.51367e-10		-1.42212e-10	-1.44409e-10	-1.6687e-10	-1.57593e-10	-1.49048e-10	-1.58691e-10	-1.84082e-10	-1.56006e-10
-1.4917e-10	-1.49414e-10	-1.42578e-10	-1.76025e-10	-1.53442e-10	-1.59424e-10	-1.43555e-10	-1.51489e-10		-1.42578e-10	-1.43799e-10	-1.66748e-10	-1.56982e-10	-1.49048e-10	-1.58691e-10	-1.84204e-10	-1.55884e-10
-1.48926e-10	-1.50146e-10	-1.427e-10	-1.76025e-10	-1.53564e-10	-1.59302e-10	-1.43311e-10	-1.51489e-10		-1.42822e-10	-1.43311e-10	-1.66748e-10	-1.56372e-10	-1.48926e-10	-1.58691e-10	-1.84448e-10	-1.55884e-10
-1.48804e-10	-1.51001e-10	-1.42944e-10	-1.75903e-10	-1.53564e-10	-1.5918e-10	-1.43066e-10	-1.51489e-10		-1.42822e-10	-1.42944e-10	-1.66626e-10	-1.5564e-10	-1.48804e-10	-1.58569e-10	-1.8457e-10	-1.55762e-10
-1.4856e-10	-1.51733e-10	-1.43066e-10	-1.75659e-10	-1.53442e-10	-1.59058e-10	-1.42944e-10	-1.51367e-10		-1.42822e-10	-1.427e-10	-1.66626e-10	-1.55151e-10	-1.4856e-10	-1.58325e-10	-1.84692e-10	-1.55762e-10
-1.48437e-10	-1.52466e-10	-1.43188e-10	-1.75293e-10	-1.5332e-10	-1.58936e-10	-1.42944e-10	-1.51367e-10		-1.42578e-10	-1.427e-10	-1.66748e-10	-1.54541e-10	-1.48437e-10	-1.57959e-10	-1.84692e-10	-1.5564e-10
-1.48315e-10	-1.53076e-10	-1.43311e-10	-1.75171e-10	-1.53076e-10	-1.58813e-10	-1.42944e-10	-1.51245e-10		-1.42334e-10	-1.427e-10	-1.6687e-10	-1.54053e-10	-1.48193e-10	-1.57593e-10	-1.84814e-10	-1.55762e-10
-1.48193e-10	-1.53564e-10	-1.43555e-10	-1.74927e-10	-1.52832e-10	-1.58691e-10	-1.42944e-10	-1.51123e-10		-1.41968e-10	-1.42822e-10	-1.66992e-10	-1.53687e-10	-1.47827e-10	-1.57227e-10	-1.84814e-10	-1.56006e-10
-1.48193e-10	-1.54053e-10	-1.43799e-10	-1.74683e-10	-1.52588e-10	-1.58447e-10	-1.43066e-10	-1.51123e-10		-1.41602e-10	-1.43066e-10	-1.67358e-10	-1.53442e-10	-1.47583e-10	-1.5686e-10	-1.84692e-10	-1.5625e-10
-1.48193e-10	-1.54175e-10	-1.44043e-10	-1.74561e-10	-1.52344e-10	-1.58203e-10	-1.43066e-10	-1.51123e-10		-1.41235e-10	-1.43433e-10	-1.67603e-10	-1.5332e-10	-1.47217e-10	-1.56494e-10	-1.8457e-10	-1.56616e-10
-1.48071e-10	-1.54419e-10	-1.44409e-10	-1.74561e-10	-1.52222e-10	-1.58081e-10	-1.43188e-10	-1.51245e-10		-1.40991e-10	-1.43921e-10	-1.67969e-10	-1.5332e-10	-1.46973e-10	-1.5625e-10	-1.84204e-10	-1.56982e-10
-1.47949e-10	-1.54419e-10	-1.44897e-10	-1.74561e-10	-1.521e-10	-1.57837e-10	-1.43311e-10	-1.51367e-10		-1.40747e-10	-1.44531e-10	-1.68213e-10	-1.5332e-10	-1.46606e-10	-1.56128e-10	-1.83838e-10	-1.57349e-10
-1.47827e-10	-1.54541e-10	-1.45264e-10	-1.74683e-10	-1.51978e-10	-1.57593e-10	-1.43433e-10	-1.51489e-10		-1.40503e-10	-1.45264e-10	-1.68579e-10	-1.53564e-10	-1.46362e-10	-1.56128e-10	-1.8335e-10	-1.57837e-10
-1.47705e-10	-1.54663e-10	-1.45508e-10	-1.74683e-10	-1.521e-10	-1.57471e-10	-1.43677e-10	-1.51611e-10		-1.40259e-10	-1.45996e-10	-1.68823e-10	-1.53809e-10	-1.45996e-10	-1.56128e-10	-1.82861e-10	-1.58203e-10
-1.47583e-10	-1.54907e-10	-1.4563e-10	-1.74683e-10	-1.52222e-10	-1.57471e-10	-1.43799e-10	-1.51611e-10		-1.40137e-10	-1.46606e-10	-1.68945e-10	-1.54175e-10	-1.45752e-10	-1.5625e-10	-1.82373e-10	-1.58447e-10
-1.47583e-10	-1.55151e-10	-1.4563e-10	-1.74683e-10	-1.52466e-10	-1.57593e-10	-1.43921e-10	-1.51733e-10		-1.40137e-10	-1.47217e-10	-1.68945e-10	-1.54541e-10	-1.45386e-10	-1.56372e-10	-1.82129e-10	-1.58813e-10
-1.47583e-10	-1.55518e-10	-1.45508e-10	-1.74683e-10	-1.5271e-10	-1.57837e-10	-1.44043e-10	-1.51855e-10		-1.40137e-10	-1.47827e-10	-1.68945e-10	-1.55029e-10	-1.45142e-10	-1.56494e-10	-1.81763e-10	-1.59058e-10
-1.47705e-10	-1.55762e-10	-1.45264e-10	-1.74683e-10	-1.52954e-10	-1.58203e-10	-1.44165e-10	-1.51978e-10		-1.40015e-10	-1.48193e-10	-1.68823e-10	-1.55395e-10	-1.44897e-10	-1.56494e-10	-1.81641e-10	-1.5918e-10
-1.47827e-10	-1.56006e-10	-1.44897e-10	-1.74438e-10	-1.5332e-10	-1.58691e-10	-1.44287e-10	-1.521e-10		-1.39893e-10	-1.48315e-10	-1.68701e-10	-1.55762e-10	-1.44775e-10	-1.56616e-10	-1.81519e-10	-1.59302e-10
-1.48071e-10	-1.56006e-10	-1.44653e-10	-1.74316e-10	-1.53564e-10	-1.5918e-10	-1.44409e-10	-1.52222e-10		-1.39648e-10	-1.48315e-10	-1.68457e-10	-1.56128e-10	-1.44897e-10	-1.56738e-10	-1.81396e-10	-1.59424e-10
-1.48315e-10	-1.55884e-10	-1.44287e-10	-1.7395e-10	-1.53931e-10	-1.59546e-10	-1.44287e-10	-1.52344e-10		-1.39282e-10	-1.48315e-10	-1.68335e-10	-1.5625e-10	-1.4502e-10	-1.56982e-10	-1.81274e-10	-1.59546e-10
-1.4856e-10	-1.5564e-10	-1.43921e-10	-1.73584e-10	-1.54419e-10	-1.59912e-10	-1.44287e-10	-1.52466e-10		-1.38794e-10	-1.48071e-10	-1.67969e-10	-1.5625e-10	-1.45142e-10	-1.57349e-10	-1.81152e-10	-1.59668e-10
-1.48926e-10	-1.55273e-10	-1.43677e-10	-1.73096e-10	-1.54907e-10	-1.604e-10	-1.44043e-10	-1.52588e-10		-1.38306e-10	-1.47827e-10	-1.67603e-10	-1.56128e-10	-1.45264e-10	-1.57837e-10	-1.8103e-10	-1.5979e-10
-1.49048e-10	-1.54663e-10	-1.43433e-10	-1.72729e-10	-1.55395e-10	-1.60645e-10	-1.43799e-10	-1.52588e-10		-1.37573e-10	-1.47461e-10	-1.67236e-10	-1.55884e-10	-1.45264e-10	-1.58447e-10	-1.80908e-10	-1.5979e-10
-1.4917e-10	-1.54053e-10	-1.43433e-10	-1.72485e-10	-1.55884e-10	-1.60889e-10	-1.43433e-10	-1.52588e-10		-1.36841e-10	-1.47095e-10	-1.66748e-10	-1.5564e-10	-1.45264e-10	-1.58936e-10	-1.80786e-10	-1.59912e-10
-1.49292e-10	-1.53442e-10	-1.43311e-10	-1.72363e-10	-1.56372e-10	-1.61011e-10	-1.43066e-10	-1.52466e-10		-1.3623e-10	-1.46729e-10	-1.66504e-10	-1.55151e-10	-1.45142e-10	-1.59424e-10	-1.80664e-10	-1.59912e-10
-1.49414e-10	-1.5271e-10	-1.43433e-10	-1.72363e-10	-1.56738e-10	-1.61011e-10	-1.427e-10	-1.52222e-10		-1.35742e-10	-1.46362e-10	-1.66382e-10	-1.54785e-10	-1.45142e-10	-1.59912e-10	-1.80542e-10	-1.59912e-10
-1.49658e-10	-1.521e-10	-1.43677e-10	-1.72607e-10	-1.5686e-10	-1.60889e-10	-1.42334e-10	-1.51978e-10		-1.3562e-10	-1.45996e-10	-1.6626e-10	-1.54541e-10	-1.4502e-10	-1.60156e-10	-1.80542e-10	-1.59912e-10
-1.4978e-10	-1.51367e-10	-1.44043e-10	-1.72852e-10	-1.5686e-10	-1.60645e-10	-1.42212e-10	-1.51733e-10		-1.35742e-10	-1.4563e-10	-1.66382e-10	-1.54297e-10	-1.4502e-10	-1.60278e-10	-1.8042e-10	-1.59912e-10
-1.49902e-10	-1.50513e-10	-1.44409e-10	-1.73218e-10	-1.56616e-10	-1.604e-10	-1.41968e-10	-1.51489e-10		-1.36108e-10	-1.45386e-10	-1.66504e-10	-1.54297e-10	-1.44897e-10	-1.604e-10	-1.80542e-10	-1.5979e-10
-1.50024e-10	-1.4978e-10	-1.4502e-10	-1.73706e-10	-1.56372e-10	-1.60156e-10	-1.41846e-10	-1.51123e-10		-1.36597e-10	-1.45264e-10	-1.6687e-10	-1.54175e-10	-1.44897e-10	-1.60278e-10	-1.80542e-10	-1.59668e-10
-1.50024e-10	-1.49048e-10	-1.45508e-10	-1.74072e-10	-1.55884e-10	-1.60034e-10	-1.41724e-10	-1.50757e-10		-1.37207e-10	-1.45142e-10	-1.67114e-10	-1.54175e-10	-1.44775e-10	-1.60156e-10	-1.80786e-10	-1.59424e-10
-1.50024e-10	-1.48315e-10	-1.45996e-10	-1.74561e-10	-1.55395e-10	-1.59912e-10	-1.41724e-10	-1.50513e-10		-1.37817e-10	-1.45142e-10	-1.6748e-10	-1.54175e-10	-1.44775e-10	-1.60034e-10	-1.8103e-10	-1.5918e-10
-1.50024e-10	-1.47705e-10	-1.46484e-10	-1.74927e-10	-1.55029e-10	-1.59912e-10	-1.41846e-10	-1.50146e-10		-1.38428e-10	-1.45264e-10	-1.67603e-10	-1.54297e-10	-1.44653e-10	-1.5979e-10	-1.81396e-10	-1.58813e-10
-1.49902e-10	-1.47339e-10	-1.46973e-10	-1.75171e-10	-1.54663e-10	-1.60034e-10	-1.4209e-10	-1.4978e-10		-1.38794e-10	-1.45508e-10	-1.67847e-10	-1.54541e-10	-1.44653e-10	-1.59546e-10	-1.82007e-10	-1.58569e-10
-1.4978e-10	-1.46973e-10	-1.47217e-10	-1.75293e-10	-1.54419e-10	-1.60156e-10	-1.42334e-10	-1.49414e-10		-1.39038e-10	-1.45874e-10	-1.67847e-10	-1.54785e-10	-1.44531e-10	-1.59302e-10	-1.82617e-10	-1.58325e-10
-1.49658e-10	-1.46851e-10	-1.47461e-10	-1.75537e-10	-1.54175e-10	-1.604e-10	-1.42578e-10	-1.49048e-10		-1.3916e-10	-1.46362e-10	-1.67969e-10	-1.55029e-10	-1.44531e-10	-1.5918e-10	-1.83228e-10	-1.58081e-10
-1.49536e-10	-1.46851e-10	-1.47583e-10	-1.75781e-10	-1.53931e-10	-1.60645e-10	-1.42822e-10	-1.48682e-10		-1.3916e-10	-1.46973e-10	-1.67969e-10	-1.55395e-10	-1.44531e-10	-1.58936e-10	-1.84082e-10	-1.57837e-10
-1.49414e-10	-1.46973e-10	-1.47583e-10	-1.76025e-10	-1.53809e-10	-1.61011e-10	-1.43066e-10	-1.48315e-10		-1.39038e-10	-1.47583e-10	-1.67969e-10	-1.5564e-10	-1.44531e-10	-1.58813e-10	-1.84814e-10	-1.57593e-10
-1.4917e-10	-1.47217e-10	-1.47583e-10	-1.76147e-10	-1.53687e-10	-1.61499e-10	-1.43433e-10	-1.48193e-10		-1.38916e-10	-1.48315e-10	-1.67969e-10	-1.56006e-10	-1.44409e-10	-1.58569e-10	-1.85669e-10	-1.57593e-10
-1.49048e-10	-1.47583e-10	-1.47461e-10	-1.76392e-10	-1.53809e-10	-1.61865e-10	-1.43677e-10	-1.48071e-10		-1.38794e-10	-1.48926e-10	-1.67969e-10	-1.56128e-10	-1.44165e-10	-1.58325e-10	-1.86279e-10	-1.57593e-10
-1.48926e-10	-1.48071e-10	-1.47339e-10	-1.76514e-10	-1.53931e-10	-1.62354e-10	-1.43799e-10	-1.48071e-10		-1.38672e-10	-1.49536e-10	-1.67847e-10	-1.56372e-10	-1.43677e-10	-1.58081e-10	-1.87012e-10	-1.57715e-10
-1.48682e-10	-1.4856e-10	-1.47217e-10	-1.76636e-10	-1.53931e-10	-1.6272e-10	-1.43921e-10	-1.48193e-10		-1.38428e-10	-1.50269e-10	-1.67603e-10	-1.56494e-10	-1.43188e-10	-1.57959e-10	-1.875e-10	-1.57959e-10
-1.48437e-10	-1.4917e-10	-1.46851e-10	-1.76636e-10	-1.54053e-10	-1.63086e-10	-1.43921e-10	-1.48437e-10		-1.38184e-10	-1.50757e-10	-1.67358e-10	-1.56616e-10	-1.427e-10	-1.57715e-10	-1.87866e-10	-1.58081e-10
-1.48193e-10	-1.49536e-10	-1.46484e-10	-1.76514e-10	-1.54175e-10	-1.6333e-10	-1.44043e-10	-1.48804e-10		-1.37817e-10	-1.51123e-10	-1.66992e-10	-1.56616e-10	-1.42212e-10	-1.57593e-10	-1.87988e-10	-1.58325e-10
-1.47827e-10	-1.50024e-10	-1.45996e-10	-1.7627e-10	-1.54297e-10	-1.6333e-10	-1.43921e-10	-1.4917e-10		-1.37207e-10	-1.51367e-10	-1.66626e-10	-1.56494e-10	-1.41846e-10	-1.57349e-10	-1.87988e-10	-1.58569e-10
-1.47461e-10	-1.50269e-10	-1.45508e-10	-1.76025e-10	-1.54297e-10	-1.6333e-10	-1.43799e-10	-1.49658e-10		-1.36353e-10	-1.51611e-10	-1.6626e-10	-1.56372e-10	-1.41602e-10	-1.57227e-10	-1.87744e-10	-1.58813e-10
-1.46973e-10	-1.50513e-10	-1.45264e-10	-1.75659e-10	-1.54175e-10	-1.63086e-10	-1.43677e-10	-1.50024e-10		-1.3562e-10	-1.51733e-10	-1.65771e-10	-1.56128e-10	-1.41479e-10	-1.56982e-10	-1.87256e-10	-1.58936e-10
-1.46484e-10	-1.50513e-10	-1.44897e-10	-1.75293e-10	-1.54053e-10	-1.6272e-10	-1.43311e-10	-1.50391e-10		-1.34888e-10	-1.51978e-10	-1.65527e-10	-1.56006e-10	-1.41479e-10	-1.5686e-10	-1.86523e-10	-1.5918e-10
-1.45996e-10	-1.50513e-10	-1.44531e-10	-1.74927e-10	-1.53809e-10	-1.62476e-10	-1.42944e-10	-1.50757e-10		-1.34277e-10	-1.52222e-10	-1.65161e-10	-1.55762e-10	-1.41602e-10	-1.56616e-10	-1.85913e-10	-1.59302e-10
-1.45508e-10	-1.50513e-10	-1.44165e-10	-1.74561e-10	-1.53564e-10	-1.61987e-10	-1.42456e-10	-1.51001e-10		-1.33911e-10	-1.52466e-10	-1.64917e-10	-1.55518e-10	-1.41846e-10	-1.56372e-10	-1.85059e-10	-1.59302e-10
-1.4502e-10	-1.50391e-10	-1.43799e-10	-1.74194e-10	-1.5332e-10	-1.61499e-10	-1.41846e-10	-1.51123e-10		-1.33789e-10	-1.52832e-10	-1.64795e-10	-1.55395e-10	-1.4209e-10	-1.5625e-10	-1.84448e-10	-1.59302e-10
-1.44775e-10	-1.50391e-10	-1.43311e-10	-1.7395e-10	-1.53076e-10	-1.61133e-10	-1.41235e-10	-1.51123e-10		-1.33911e-10	-1.5332e-10	-1.64673e-10	-1.55395e-10	-1.42578e-10	-1.56128e-10	-1.8396e-10	-1.59302e-10
-1.44531e-10	-1.50269e-10	-1.42822e-10	-1.73584e-10	-1.52954e-10	-1.60767e-10	-1.40747e-10	-1.51001e-10		-1.34155e-10	-1.53564e-10	-1.64673e-10	-1.55518e-10	-1.43066e-10	-1.56006e-10	-1.83594e-10	-1.59302e-10
-1.44287e-10	-1.50269e-10	-1.42456e-10	-1.7334e-10	-1.52954e-10	-1.60522e-10	-1.40381e-10	-1.50757e-10		-1.34399e-10	-1.53809e-10	-1.64551e-10	-1.55762e-10	-1.43799e-10	-1.56006e-10	-1.8335e-10	-1.59302e-10
-1.44287e-10	-1.50269e-10	-1.41968e-10	-1.73096e-10	-1.53076e-10	-1.604e-10	-1.40137e-10	-1.50391e-10		-1.34644e-10	-1.53809e-10	-1.64429e-10	-1.55884e-10	-1.44409e-10	-1.56128e-10	-1.83228e-10	-1.5918e-10
-1.44287e-10	-1.50269e-10	-1.41602e-10	-1.72852e-10	-1.5332e-10	-1.604e-10	-1.40137e-10	-1.50024e-10		-1.34888e-10	-1.53809e-10	-1.64307e-10	-1.56128e-10	-1.45142e-10	-1.56128e-10	-1.83228e-10	-1.5918e-10
-1.44409e-10	-1.50269e-10	-1.41357e-10	-1.72607e-10	-1.53442e-10	-1.604e-10	-1.40381e-10	-1.49658e-10		-1.35132e-10	-1.53687e-10	-1.64185e-10	-1.56372e-10	-1.45874e-10	-1.5625e-10	-1.83228e-10	-1.58936e-10
-1.44775e-10	-1.50391e-10	-1.40991e-10	-1.72363e-10	-1.53564e-10	-1.60522e-10	-1.40747e-10	-1.49414e-10		-1.35376e-10	-1.53564e-10	-1.64062e-10	-1.56616e-10	-1.46606e-10	-1.5625e-10	-1.83105e-10	-1.58691e-10
-1.45142e-10	-1.50513e-10	-1.40869e-10	-1.71997e-10	-1.53687e-10	-1.60522e-10	-1.41357e-10	-1.49414e-10		-1.35498e-10	-1.5332e-10	-1.6394e-10	-1.5686e-10	-1.47217e-10	-1.56372e-10	-1.83105e-10	-1.58447e-10
-1.4563e-10	-1.50635e-10	-1.40625e-10	-1.71753e-10	-1.53687e-10	-1.60522e-10	-1.41968e-10	-1.49414e-10		-1.3562e-10	-1.53198e-10	-1.63696e-10	-1.57104e-10	-1.47705e-10	-1.56494e-10	-1.83105e-10	-1.58081e-10
-1.46118e-10	-1.50635e-10	-1.40503e-10	-1.71509e-10	-1.53687e-10	-1.60522e-10	-1.42456e-10	-1.49536e-10		-1.3562e-10	-1.53198e-10	-1.63452e-10	-1.57227e-10	-1.48193e-10	-1.56494e-10	-1.83105e-10	-1.57715e-10
-1.46729e-10	-1.50391e-10	-1.40381e-10	-1.71387e-10	-1.53687e-10	-1.604e-10	-1.43066e-10	-1.4978e-10		-1.35742e-10	-1.53198e-10	-1.63086e-10	-1.57349e-10	-1.4856e-10	-1.56372e-10	-1.83228e-10	-1.57349e-10
-1.47461e-10	-1.50269e-10	-1.40381e-10	-1.71387e-10	-1.53564e-10	-1.60156e-10	-1.43433e-10	-1.50146e-10		-1.35742e-10	-1.53076e-10	-1.62842e-10	-1.57471e-10	-1.48804e-10	-1.5625e-10	-1.83594e-10	-1.56982e-10
-1.48071e-10	-1.49902e-10	-1.40381e-10	-1.71387e-10	-1.53198e-10	-1.60034e-10	-1.43799e-10	-1.50513e-10		-1.35742e-10	-1.53076e-10	-1.62476e-10	-1.57593e-10	-1.49048e-10	-1.56006e-10	-1.8396e-10	-1.56616e-10
-1.48682e-10	-1.49536e-10	-1.40625e-10	-1.71631e-10	-1.52832e-10	-1.59912e-10	-1.44043e-10	-1.50879e-10		-1.35986e-10	-1.53076e-10	-1.62109e-10	-1.57593e-10	-1.49048e-10	-1.55884e-10	-1.84326e-10	-1.56372e-10
-1.4917e-10	-1.4917e-10	-1.40869e-10	-1.71997e-10	-1.52466e-10	-1.5979e-10	-1.44165e-10	-1.51123e-10		-1.36108e-10	-1.53076e-10	-1.61743e-10	-1.57593e-10	-1.48926e-10	-1.55762e-10	-1.84814e-10	-1.5625e-10
-1.49536e-10	-1.48926e-10	-1.41357e-10	-1.72485e-10	-1.51978e-10	-1.5979e-10	-1.44287e-10	-1.51367e-10		-1.36353e-10	-1.53198e-10	-1.61377e-10	-1.57715e-10	-1.48804e-10	-1.5564e-10	-1.85181e-10	-1.56128e-10
-1.49902e-10	-1.48804e-10	-1.41846e-10	-1.73096e-10	-1.51489e-10	-1.59912e-10	-1.44287e-10	-1.51489e-10		-1.36475e-10	-1.5332e-10	-1.61255e-10	-1.57715e-10	-1.48682e-10	-1.55518e-10	-1.85669e-10	-1.56128e-10
-1.50146e-10	-1.48682e-10	-1.42456e-10	-1.73706e-10	-1.51001e-10	-1.60034e-10	-1.44287e-10	-1.51245e-10		-1.36597e-10	-1.53442e-10	-1.61133e-10	-1.57715e-10	-1.48682e-10	-1.55518e-10	-1.85913e-10	-1.5625e-10
-1.50391e-10	-1.48682e-10	-1.43066e-10	-1.74316e-10	-1.50513e-10	-1.60156e-10	-1.44287e-10	-1.50879e-10		-1.36597e-10	-1.53442e-10	-1.61255e-10	-1.57715e-10	-1.4856e-10	-1.5564e-10	-1.86157e-10	-1.56494e-10
-1.50513e-10	-1.48804e-10	-1.43555e-10	-1.74927e-10	-1.50146e-10	-1.60278e-10	-1.44287e-10	-1.50391e-10		-1.36719e-10	-1.53442e-10	-1.61499e-10	-1.57715e-10	-1.4856e-10	-1.55762e-10	-1.86157e-10	-1.56982e-10
-1.50513e-10	-1.49048e-10	-1.44043e-10	-1.75415e-10	-1.50024e-10	-1.60522e-10	-1.44287e-10	-1.49658e-10		-1.36719e-10	-1.53442e-10	-1.62109e-10	-1.57837e-10	-1.48437e-10	-1.55762e-10	-1.86035e-10	-1.57471e-10
-1.50513e-10	-1.49414e-10	-1.44409e-10	-1.75903e-10	-1.49902e-10	-1.60889e-10	-1.44287e-10	-1.49048e-10		-1.36719e-10	-1.53198e-10	-1.62842e-10	-1.57837e-10	-1.48315e-10	-1.55884e-10	-1.85913e-10	-1.58081e-10
-1.50513e-10	-1.49658e-10	-1.44653e-10	-1.76392e-10	-1.49902e-10	-1.61255e-10	-1.44287e-10	-1.48437e-10		-1.36841e-10	-1.52954e-10	-1.63696e-10	-1.57959e-10	-1.48193e-10	-1.55884e-10	-1.85547e-10	-1.58813e-10
-1.50391e-10	-1.50024e-10	-1.44653e-10	-1.76758e-10	-1.50024e-10	-1.61621e-10	-1.44287e-10	-1.47949e-10		-1.36963e-10	-1.52588e-10	-1.64673e-10	-1.57959e-10	-1.48071e-10	-1.56006e-10	-1.85059e-10	-1.59546e-10
-1.50391e-10	-1.50391e-10	-1.44531e-10	-1.77124e-10	-1.50269e-10	-1.61987e-10	-1.44165e-10	-1.47583e-10		-1.37207e-10	-1.52222e-10	-1.65771e-10	-1.57959e-10	-1.47705e-10	-1.55884e-10	-1.8457e-10	-1.60278e-10
-1.50391e-10	-1.50513e-10	-1.44287e-10	-1.77368e-10	-1.50635e-10	-1.62354e-10	-1.44043e-10	-1.47217e-10		-1.37573e-10	-1.51611e-10	-1.66748e-10	-1.57715e-10	-1.47339e-10	-1.55884e-10	-1.8396e-10	-1.60889e-10
-1.50513e-10	-1.50635e-10	-1.43921e-10	-1.77734e-10	-1.51001e-10	-1.6272e-10	-1.43799e-10	-1.46973e-10		-1.37939e-10	-1.51123e-10	-1.67847e-10	-1.57471e-10	-1.46851e-10	-1.56006e-10	-1.83472e-10	-1.61499e-10
-1.50635e-10	-1.50513e-10	-1.43555e-10	-1.77856e-10	-1.51367e-10	-1.62964e-10	-1.43555e-10	-1.46729e-10		-1.38306e-10	-1.50635e-10	-1.68823e-10	-1.57227e-10	-1.46362e-10	-1.56128e-10	-1.82983e-10	-1.61987e-10
-1.50757e-10	-1.50269e-10	-1.43188e-10	-1.77978e-10	-1.51733e-10	-1.63208e-10	-1.43188e-10	-1.46606e-10		-1.3855e-10	-1.50269e-10	-1.698e-10	-1.5686e-10	-1.45874e-10	-1.5625e-10	-1.82617e-10	-1.62109e-10
-1.50757e-10	-1.49902e-10	-1.42944e-10	-1.77978e-10	-1.521e-10	-1.63452e-10	-1.42944e-10	-1.46606e-10		-1.38916e-10	-1.50024e-10	-1.70776e-10	-1.56494e-10	-1.45508e-10	-1.56494e-10	-1.82251e-10	-1.61987e-10
-1.50635e-10	-1.49536e-10	-1.42578e-10	-1.77978e-10	-1.52344e-10	-1.63574e-10	-1.427e-10	-1.46484e-10		-1.39282e-10	-1.4978e-10	-1.71509e-10	-1.5625e-10	-1.45264e-10	-1.56738e-10	-1.82129e-10	-1.61743e-10
-1.50513e-10	-1.48926e-10	-1.42334e-10	-1.77978e-10	-1.52466e-10	-1.63696e-10	-1.427e-10	-1.46362e-10		-1.39526e-10	-1.49536e-10	-1.72119e-10	-1.5625e-10	-1.45264e-10	-1.56982e-10	-1.81885e-10	-1.61255e-10
-1.50269e-10	-1.48437e-10	-1.42212e-10	-1.77856e-10	-1.5271e-10	-1.63696e-10	-1.42578e-10	-1.46118e-10		-1.3977e-10	-1.49414e-10	-1.72363e-10	-1.56372e-10	-1.45264e-10	-1.57227e-10	-1.81885e-10	-1.60645e-10
-1.50024e-10	-1.47827e-10	-1.4209e-10	-1.77734e-10	-1.52954e-10	-1.63696e-10	-1.42456e-10	-1.45874e-10		-1.39893e-10	-1.49292e-10	-1.72485e-10	-1.56738e-10	-1.45386e-10	-1.57593e-10	-1.81885e-10	-1.60034e-10
-1.4978e-10	-1.47339e-10	-1.4209e-10	-1.7749e-10	-1.53198e-10	-1.63696e-10	-1.42212e-10	-1.45752e-10		-1.40015e-10	-1.4917e-10	-1.72119e-10	-1.57349e-10	-1.45508e-10	-1.58081e-10	-1.82007e-10	-1.59546e-10
-1.49658e-10	-1.46851e-10	-1.41968e-10	-1.77124e-10	-1.5332e-10	-1.63574e-10	-1.41968e-10	-1.45508e-10		-1.40015e-10	-1.49048e-10	-1.71753e-10	-1.57959e-10	-1.4563e-10	-1.58447e-10	-1.82251e-10	-1.59058e-10
-1.49536e-10	-1.46606e-10	-1.41724e-10	-1.76758e-10	-1.53442e-10	-1.6333e-10	-1.41724e-10	-1.45508e-10		-1.39893e-10	-1.48804e-10	-1.7102e-10	-1.58691e-10	-1.45752e-10	-1.58813e-10	-1.82495e-10	-1.58813e-10
-1.49536e-10	-1.46362e-10	-1.41357e-10	-1.7627e-10	-1.53564e-10	-1.63208e-10	-1.41479e-10	-1.45508e-10		-1.3977e-10	-1.48682e-10	-1.70288e-10	-1.59302e-10	-1.45996e-10	-1.59058e-10	-1.82617e-10	-1.58447e-10
-1.49536e-10	-1.46362e-10	-1.41113e-10	-1.75781e-10	-1.53564e-10	-1.63086e-10	-1.41357e-10	-1.4563e-10		-1.39526e-10	-1.48682e-10	-1.69434e-10	-1.5979e-10	-1.4624e-10	-1.59302e-10	-1.82739e-10	-1.58325e-10
-1.49658e-10	-1.46484e-10	-1.40625e-10	-1.75171e-10	-1.53687e-10	-1.62842e-10	-1.41113e-10	-1.45874e-10		-1.3916e-10	-1.48682e-10	-1.68579e-10	-1.60156e-10	-1.46484e-10	-1.59424e-10	-1.82861e-10	-1.58325e-10
-1.4978e-10	-1.46729e-10	-1.40259e-10	-1.74683e-10	-1.53564e-10	-1.6272e-10	-1.40991e-10	-1.4624e-10		-1.38672e-10	-1.48804e-10	-1.67603e-10	-1.604e-10	-1.46729e-10	-1.59546e-10	-1.82861e-10	-1.58203e-10
-1.50024e-10	-1.46973e-10	-1.39893e-10	-1.74194e-10	-1.53564e-10	-1.6272e-10	-1.40869e-10	-1.46729e-10		-1.38306e-10	-1.49048e-10	-1.66748e-10	-1.604e-10	-1.47095e-10	-1.59546e-10	-1.82739e-10	-1.58203e-10
-1.50391e-10	-1.47339e-10	-1.3977e-10	-1.73706e-10	-1.5332e-10	-1.62598e-10	-1.40869e-10	-1.47217e-10		-1.37939e-10	-1.49414e-10	-1.66016e-10	-1.60278e-10	-1.47217e-10	-1.59668e-10	-1.82617e-10	-1.58081e-10
-1.50757e-10	-1.47705e-10	-1.39648e-10	-1.7334e-10	-1.53198e-10	-1.6272e-10	-1.40747e-10	-1.47705e-10		-1.37695e-10	-1.4978e-10	-1.65283e-10	-1.60034e-10	-1.47583e-10	-1.59668e-10	-1.82495e-10	-1.57959e-10
-1.51123e-10	-1.48071e-10	-1.39648e-10	-1.73096e-10	-1.52954e-10	-1.62598e-10	-1.40869e-10	-1.48315e-10		-1.37573e-10	-1.50146e-10	-1.64795e-10	-1.59668e-10	-1.47827e-10	-1.59546e-10	-1.82373e-10	-1.57959e-10
-1.51611e-10	-1.4856e-10	-1.39893e-10	-1.72974e-10	-1.5271e-10	-1.62598e-10	-1.40991e-10	-1.48804e-10		-1.37695e-10	-1.50513e-10	-1.64551e-10	-1.5918e-10	-1.48071e-10	-1.59302e-10	-1.82129e-10	-1.57959e-10
-1.521e-10	-1.49048e-10	-1.40137e-10	-1.72852e-10	-1.52466e-10	-1.62354e-10	-1.41113e-10	-1.49292e-10		-1.37939e-10	-1.50757e-10	-1.64429e-10	-1.58569e-10	-1.48437e-10	-1.58936e-10	-1.81885e-10	-1.57959e-10
-1.5271e-10	-1.49292e-10	-1.40503e-10	-1.72852e-10	-1.52222e-10	-1.62231e-10	-1.41479e-10	-1.4978e-10		-1.38306e-10	-1.51001e-10	-1.64551e-10	-1.57959e-10	-1.48804e-10	-1.58325e-10	-1.81763e-10	-1.58203e-10
-1.53198e-10	-1.49536e-10	-1.40747e-10	-1.72729e-10	-1.521e-10	-1.62109e-10	-1.41968e-10	-1.50269e-10		-1.38794e-10	-1.51245e-10	-1.64795e-10	-1.57227e-10	-1.49292e-10	-1.57593e-10	-1.81763e-10	-1.58447e-10
-1.53564e-10	-1.4978e-10	-1.40991e-10	-1.72729e-10	-1.51978e-10	-1.61987e-10	-1.42578e-10	-1.50513e-10		-1.39404e-10	-1.51367e-10	-1.65039e-10	-1.56616e-10	-1.49658e-10	-1.56616e-10	-1.81641e-10	-1.58813e-10
-1.53809e-10	-1.50024e-10	-1.41113e-10	-1.72607e-10	-1.51978e-10	-1.61743e-10	-1.43188e-10	-1.50879e-10		-1.40137e-10	-1.51367e-10	-1.65405e-10	-1.56006e-10	-1.50024e-10	-1.5564e-10	-1.81763e-10	-1.5918e-10
-1.54053e-10	-1.50146e-10	-1.41235e-10	-1.72485e-10	-1.51978e-10	-1.61621e-10	-1.43921e-10	-1.51001e-10		-1.40869e-10	-1.51489e-10	-1.65649e-10	-1.55518e-10	-1.50391e-10	-1.54663e-10	-1.82007e-10	-1.59546e-10
-1.54175e-10	-1.50269e-10	-1.41357e-10	-1.72241e-10	-1.51978e-10	-1.61621e-10	-1.44531e-10	-1.51123e-10		-1.41479e-10	-1.51489e-10	-1.65894e-10	-1.55029e-10	-1.50513e-10	-1.53687e-10	-1.82251e-10	-1.5979e-10
-1.54297e-10	-1.50391e-10	-1.41479e-10	-1.72119e-10	-1.521e-10	-1.61621e-10	-1.45142e-10	-1.51123e-10		-1.4209e-10	-1.51611e-10	-1.66016e-10	-1.54785e-10	-1.50635e-10	-1.52954e-10	-1.82617e-10	-1.60034e-10
-1.54175e-10	-1.50391e-10	-1.41479e-10	-1.71997e-10	-1.51978e-10	-1.61743e-10	-1.4563e-10	-1.51245e-10		-1.42456e-10	-1.51855e-10	-1.66016e-10	-1.54663e-10	-1.50635e-10	-1.52222e-10	-1.83105e-10	-1.60278e-10
-1.54053e-10	-1.50391e-10	-1.41479e-10	-1.71875e-10	-1.51978e-10	-1.61865e-10	-1.4624e-10	-1.51245e-10		-1.42578e-10	-1.521e-10	-1.66138e-10	-1.54663e-10	-1.50513e-10	-1.51733e-10	-1.83594e-10	-1.60278e-10
-1.53809e-10	-1.50391e-10	-1.41479e-10	-1.71875e-10	-1.51733e-10	-1.61987e-10	-1.46606e-10	-1.51123e-10		-1.42578e-10	-1.52466e-10	-1.66138e-10	-1.54785e-10	-1.50269e-10	-1.51367e-10	-1.8396e-10	-1.60278e-10
-1.53442e-10	-1.50269e-10	-1.41479e-10	-1.71997e-10	-1.51489e-10	-1.61987e-10	-1.46973e-10	-1.51001e-10		-1.42334e-10	-1.5271e-10	-1.6626e-10	-1.55029e-10	-1.50024e-10	-1.51123e-10	-1.84326e-10	-1.60278e-10
-1.53198e-10	-1.50146e-10	-1.41479e-10	-1.72119e-10	-1.51245e-10	-1.61865e-10	-1.47217e-10	-1.50757e-10		-1.4209e-10	-1.52954e-10	-1.6626e-10	-1.55273e-10	-1.49658e-10	-1.50879e-10	-1.8457e-10	-1.604e-10
-1.52832e-10	-1.49902e-10	-1.41602e-10	-1.72241e-10	-1.50879e-10	-1.61865e-10	-1.47339e-10	-1.50635e-10		-1.41602e-10	-1.53198e-10	-1.66382e-10	-1.55518e-10	-1.49292e-10	-1.51001e-10	-1.8457e-10	-1.60278e-10
-1.52466e-10	-1.4978e-10	-1.41724e-10	-1.72363e-10	-1.50635e-10	-1.61621e-10	-1.47339e-10	-1.50391e-10		-1.40991e-10	-1.5332e-10	-1.6626e-10	-1.5564e-10	-1.48926e-10	-1.51123e-10	-1.84448e-10	-1.60278e-10
-1.521e-10	-1.4978e-10	-1.41968e-10	-1.72607e-10	-1.50146e-10	-1.61499e-10	-1.47217e-10	-1.50269e-10		-1.40381e-10	-1.53198e-10	-1.66138e-10	-1.55518e-10	-1.48682e-10	-1.51367e-10	-1.84204e-10	-1.60156e-10
-1.51733e-10	-1.49902e-10	-1.42334e-10	-1.72729e-10	-1.49536e-10	-1.61255e-10	-1.46851e-10	-1.50269e-10		-1.3977e-10	-1.53076e-10	-1.66016e-10	-1.55395e-10	-1.4856e-10	-1.51855e-10	-1.83838e-10	-1.60034e-10
-1.51367e-10	-1.50024e-10	-1.42578e-10	-1.72852e-10	-1.48926e-10	-1.61133e-10	-1.46606e-10	-1.50269e-10		-1.39282e-10	-1.52954e-10	-1.65771e-10	-1.55151e-10	-1.48437e-10	-1.52222e-10	-1.83228e-10	-1.5979e-10
-1.50879e-10	-1.50269e-10	-1.42822e-10	-1.72852e-10	-1.48193e-10	-1.61011e-10	-1.4624e-10	-1.50146e-10		-1.38794e-10	-1.52588e-10	-1.65527e-10	-1.54907e-10	-1.4856e-10	-1.52832e-10	-1.82617e-10	-1.59546e-10
-1.50391e-10	-1.50635e-10	-1.43066e-10	-1.72852e-10	-1.47461e-10	-1.61011e-10	-1.45996e-10	-1.50146e-10		-1.38306e-10	-1.52222e-10	-1.65161e-10	-1.54785e-10	-1.48682e-10	-1.5332e-10	-1.82129e-10	-1.59302e-10
-1.50024e-10	-1.50879e-10	-1.43188e-10	-1.72852e-10	-1.46851e-10	-1.61011e-10	-1.45508e-10	-1.50146e-10		-1.37695e-10	-1.51978e-10	-1.64917e-10	-1.54541e-10	-1.48804e-10	-1.53809e-10	-1.81519e-10	-1.5918e-10
-1.49658e-10	-1.51123e-10	-1.43311e-10	-1.72729e-10	-1.46118e-10	-1.61011e-10	-1.45264e-10	-1.50024e-10		-1.37085e-10	-1.51611e-10	-1.64673e-10	-1.54419e-10	-1.48804e-10	-1.54419e-10	-1.81152e-10	-1.5918e-10
-1.49536e-10	-1.51367e-10	-1.43433e-10	-1.72485e-10	-1.45508e-10	-1.61133e-10	-1.44897e-10	-1.49902e-10		-1.36475e-10	-1.51367e-10	-1.64551e-10	-1.54419e-10	-1.48926e-10	-1.54907e-10	-1.80664e-10	-1.59302e-10
-1.49536e-10	-1.51489e-10	-1.43433e-10	-1.72241e-10	-1.4502e-10	-1.61377e-10	-1.44531e-10	-1.49658e-10		-1.35742e-10	-1.51123e-10	-1.64551e-10	-1.54297e-10	-1.48804e-10	-1.55273e-10	-1.8042e-10	-1.59546e-10
-1.49658e-10	-1.51489e-10	-1.43555e-10	-1.71875e-10	-1.44775e-10	-1.61499e-10	-1.44287e-10	-1.49414e-10		-1.35132e-10	-1.50879e-10	-1.64795e-10	-1.54175e-10	-1.48682e-10	-1.55762e-10	-1.80054e-10	-1.59912e-10
-1.49902e-10	-1.51367e-10	-1.43677e-10	-1.71509e-10	-1.44653e-10	-1.61621e-10	-1.44043e-10	-1.49048e-10		-1.34399e-10	-1.50757e-10	-1.65039e-10	-1.54053e-10	-1.48437e-10	-1.56128e-10	-1.7981e-10	-1.604e-10
-1.50269e-10	-1.51123e-10	-1.43799e-10	-1.71143e-10	-1.44653e-10	-1.61865e-10	-1.43921e-10	-1.48926e-10		-1.33789e-10	-1.50635e-10	-1.65405e-10	-1.54053e-10	-1.48071e-10	-1.56616e-10	-1.79565e-10	-1.61011e-10
-1.50757e-10	-1.50757e-10	-1.44043e-10	-1.70776e-10	-1.44897e-10	-1.61987e-10	-1.43921e-10	-1.48926e-10		-1.33301e-10	-1.50635e-10	-1.65771e-10	-1.53931e-10	-1.47705e-10	-1.56982e-10	-1.79321e-10	-1.61621e-10
-1.51245e-10	-1.50269e-10	-1.44409e-10	-1.70532e-10	-1.45142e-10	-1.62231e-10	-1.43921e-10	-1.48926e-10		-1.32935e-10	-1.50635e-10	-1.6626e-10	-1.53931e-10	-1.47339e-10	-1.57349e-10	-1.78955e-10	-1.62109e-10
-1.51611e-10	-1.49902e-10	-1.44775e-10	-1.70288e-10	-1.4563e-10	-1.62354e-10	-1.44043e-10	-1.49048e-10		-1.32935e-10	-1.50635e-10	-1.66748e-10	-1.53931e-10	-1.46973e-10	-1.57837e-10	-1.78711e-10	-1.62354e-10
-1.51855e-10	-1.49414e-10	-1.45142e-10	-1.70044e-10	-1.45996e-10	-1.62476e-10	-1.44043e-10	-1.49414e-10		-1.33057e-10	-1.50757e-10	-1.67236e-10	-1.53931e-10	-1.46484e-10	-1.58081e-10	-1.78467e-10	-1.62476e-10
-1.521e-10	-1.4917e-10	-1.45508e-10	-1.69922e-10	-1.46484e-10	-1.62476e-10	-1.44287e-10	-1.49658e-10		-1.33423e-10	-1.50879e-10	-1.67725e-10	-1.53931e-10	-1.45874e-10	-1.58325e-10	-1.78345e-10	-1.62354e-10
-1.521e-10	-1.49048e-10	-1.45874e-10	-1.69922e-10	-1.46851e-10	-1.62476e-10	-1.44409e-10	-1.49902e-10		-1.34033e-10	-1.51123e-10	-1.67969e-10	-1.54053e-10	-1.45264e-10	-1.58447e-10	-1.78345e-10	-1.62109e-10
-1.521e-10	-1.48926e-10	-1.45996e-10	-1.69922e-10	-1.47217e-10	-1.62354e-10	-1.44531e-10	-1.50146e-10		-1.34644e-10	-1.51367e-10	-1.68213e-10	-1.54175e-10	-1.44775e-10	-1.58569e-10	-1.78467e-10	-1.61621e-10
-1.51978e-10	-1.49048e-10	-1.45996e-10	-1.70044e-10	-1.47583e-10	-1.62109e-10	-1.44653e-10	-1.50269e-10		-1.35376e-10	-1.51611e-10	-1.68457e-10	-1.54175e-10	-1.44287e-10	-1.58447e-10	-1.78711e-10	-1.61133e-10
-1.51611e-10	-1.49048e-10	-1.45752e-10	-1.70288e-10	-1.47827e-10	-1.61987e-10	-1.44653e-10	-1.50391e-10		-1.35986e-10	-1.51855e-10	-1.68457e-10	-1.54175e-10	-1.44043e-10	-1.58203e-10	-1.79077e-10	-1.60522e-10
-1.51245e-10	-1.4917e-10	-1.45386e-10	-1.70654e-10	-1.47949e-10	-1.61865e-10	-1.44653e-10	-1.50269e-10		-1.36475e-10	-1.51978e-10	-1.68335e-10	-1.54053e-10	-1.43921e-10	-1.57837e-10	-1.79565e-10	-1.60156e-10
-1.50635e-10	-1.49292e-10	-1.44897e-10	-1.7102e-10	-1.48071e-10	-1.61743e-10	-1.44409e-10	-1.50146e-10		-1.36841e-10	-1.51978e-10	-1.68335e-10	-1.54053e-10	-1.43921e-10	-1.57471e-10	-1.80298e-10	-1.5979e-10
-1.50024e-10	-1.49292e-10	-1.44287e-10	-1.71509e-10	-1.47949e-10	-1.61621e-10	-1.44165e-10	-1.4978e-10		-1.36963e-10	-1.51855e-10	-1.68213e-10	-1.53931e-10	-1.44043e-10	-1.57104e-10	-1.80786e-10	-1.5979e-10
-1.49536e-10	-1.4917e-10	-1.43799e-10	-1.72119e-10	-1.47827e-10	-1.61621e-10	-1.43921e-10	-1.49414e-10		-1.37085e-10	-1.51611e-10	-1.68091e-10	-1.53931e-10	-1.44287e-10	-1.5686e-10	-1.81396e-10	-1.5979e-10
-1.49048e-10	-1.48926e-10	-1.43311e-10	-1.72607e-10	-1.47583e-10	-1.61499e-10	-1.43555e-10	-1.49048e-10		-1.37085e-10	-1.51367e-10	-1.67847e-10	-1.53931e-10	-1.44653e-10	-1.56738e-10	-1.81885e-10	-1.60034e-10
-1.48804e-10	-1.48682e-10	-1.42944e-10	-1.73218e-10	-1.47339e-10	-1.61377e-10	-1.43188e-10	-1.4856e-10		-1.37085e-10	-1.51001e-10	-1.67725e-10	-1.54053e-10	-1.4502e-10	-1.56616e-10	-1.82251e-10	-1.60278e-10
-1.48804e-10	-1.48437e-10	-1.427e-10	-1.73584e-10	-1.47095e-10	-1.61133e-10	-1.42822e-10	-1.48193e-10		-1.37207e-10	-1.50513e-10	-1.67358e-10	-1.54175e-10	-1.45386e-10	-1.56738e-10	-1.82617e-10	-1.60767e-10
-1.48926e-10	-1.48071e-10	-1.42456e-10	-1.74072e-10	-1.46973e-10	-1.60889e-10	-1.42334e-10	-1.47827e-10		-1.37329e-10	-1.50146e-10	-1.66992e-10	-1.54419e-10	-1.45752e-10	-1.56738e-10	-1.82739e-10	-1.61133e-10
-1.49292e-10	-1.47705e-10	-1.42456e-10	-1.74316e-10	-1.47095e-10	-1.60645e-10	-1.41724e-10	-1.47461e-10		-1.37451e-10	-1.49902e-10	-1.66626e-10	-1.54663e-10	-1.45996e-10	-1.56738e-10	-1.82861e-10	-1.61377e-10
-1.49658e-10	-1.47461e-10	-1.42456e-10	-1.74561e-10	-1.47217e-10	-1.604e-10	-1.41113e-10	-1.47217e-10		-1.37695e-10	-1.4978e-10	-1.66138e-10	-1.55029e-10	-1.4624e-10	-1.5686e-10	-1.82861e-10	-1.61621e-10
-1.50024e-10	-1.47095e-10	-1.42578e-10	-1.74805e-10	-1.47583e-10	-1.60156e-10	-1.40503e-10	-1.47095e-10		-1.37939e-10	-1.49902e-10	-1.65649e-10	-1.55395e-10	-1.46484e-10	-1.5686e-10	-1.82617e-10	-1.61865e-10
-1.50391e-10	-1.46973e-10	-1.427e-10	-1.74927e-10	-1.47949e-10	-1.59912e-10	-1.40015e-10	-1.47095e-10		-1.38184e-10	-1.50146e-10	-1.65161e-10	-1.55884e-10	-1.46606e-10	-1.5686e-10	-1.82373e-10	-1.61743e-10
-1.50635e-10	-1.46729e-10	-1.42822e-10	-1.75049e-10	-1.48315e-10	-1.59668e-10	-1.39404e-10	-1.47095e-10		-1.38428e-10	-1.50513e-10	-1.64795e-10	-1.5625e-10	-1.46606e-10	-1.56738e-10	-1.81885e-10	-1.61621e-10
-1.50635e-10	-1.46606e-10	-1.43066e-10	-1.75171e-10	-1.48804e-10	-1.59424e-10	-1.39038e-10	-1.47217e-10		-1.3855e-10	-1.50757e-10	-1.64429e-10	-1.56616e-10	-1.46729e-10	-1.56494e-10	-1.81519e-10	-1.61377e-10
-1.50513e-10	-1.46606e-10	-1.43311e-10	-1.75293e-10	-1.49292e-10	-1.59302e-10	-1.38794e-10	-1.47461e-10		-1.38672e-10	-1.51123e-10	-1.64185e-10	-1.5686e-10	-1.46729e-10	-1.5625e-10	-1.80908e-10	-1.61133e-10
-1.50269e-10	-1.46484e-10	-1.43555e-10	-1.75537e-10	-1.4978e-10	-1.59058e-10	-1.38672e-10	-1.47705e-10		-1.38672e-10	-1.51245e-10	-1.64062e-10	-1.57104e-10	-1.46606e-10	-1.5564e-10	-1.8042e-10	-1.60889e-10
-1.4978e-10	-1.46484e-10	-1.43799e-10	-1.75659e-10	-1.50269e-10	-1.58936e-10	-1.3855e-10	-1.48071e-10		-1.38672e-10	-1.51489e-10	-1.6394e-10	-1.57104e-10	-1.46606e-10	-1.55029e-10	-1.80054e-10	-1.60767e-10
-1.49292e-10	-1.46606e-10	-1.43921e-10	-1.75903e-10	-1.50757e-10	-1.58813e-10	-1.3855e-10	-1.48437e-10		-1.38428e-10	-1.51611e-10	-1.6394e-10	-1.57104e-10	-1.46606e-10	-1.54419e-10	-1.79687e-10	-1.60645e-10
-1.48682e-10	-1.46851e-10	-1.44165e-10	-1.76147e-10	-1.51123e-10	-1.58569e-10	-1.3855e-10	-1.49048e-10		-1.38306e-10	-1.51733e-10	-1.64062e-10	-1.56982e-10	-1.46484e-10	-1.53687e-10	-1.79443e-10	-1.60645e-10
-1.48071e-10	-1.47217e-10	-1.44409e-10	-1.76392e-10	-1.51489e-10	-1.58447e-10	-1.38672e-10	-1.49658e-10		-1.38062e-10	-1.51855e-10	-1.64185e-10	-1.56738e-10	-1.46606e-10	-1.52954e-10	-1.79321e-10	-1.60645e-10
-1.47583e-10	-1.47705e-10	-1.44531e-10	-1.76758e-10	-1.51733e-10	-1.58325e-10	-1.38916e-10	-1.50269e-10		-1.37817e-10	-1.51978e-10	-1.64429e-10	-1.5625e-10	-1.46729e-10	-1.52466e-10	-1.79321e-10	-1.60767e-10
-1.47095e-10	-1.48193e-10	-1.44531e-10	-1.77002e-10	-1.51855e-10	-1.58081e-10	-1.39282e-10	-1.51001e-10		-1.37573e-10	-1.521e-10	-1.64673e-10	-1.55884e-10	-1.46729e-10	-1.521e-10	-1.79321e-10	-1.60889e-10
-1.46851e-10	-1.48682e-10	-1.44531e-10	-1.77124e-10	-1.51978e-10	-1.57959e-10	-1.3977e-10	-1.51733e-10		-1.37207e-10	-1.52222e-10	-1.64917e-10	-1.55518e-10	-1.46851e-10	-1.51978e-10	-1.79443e-10	-1.61011e-10
-1.46606e-10	-1.49048e-10	-1.44409e-10	-1.77124e-10	-1.51978e-10	-1.57959e-10	-1.40381e-10	-1.52344e-10		-1.36963e-10	-1.52344e-10	-1.65161e-10	-1.55029e-10	-1.47095e-10	-1.51978e-10	-1.79565e-10	-1.61011e-10
-1.46484e-10	-1.49414e-10	-1.44165e-10	-1.77002e-10	-1.51855e-10	-1.57837e-10	-1.41113e-10	-1.5271e-10		-1.36597e-10	-1.52588e-10	-1.65405e-10	-1.54663e-10	-1.47339e-10	-1.52344e-10	-1.79687e-10	-1.60889e-10
-1.46484e-10	-1.49658e-10	-1.43799e-10	-1.76758e-10	-1.51611e-10	-1.57837e-10	-1.41724e-10	-1.52954e-10		-1.36353e-10	-1.52588e-10	-1.65771e-10	-1.54175e-10	-1.47705e-10	-1.5271e-10	-1.7981e-10	-1.60645e-10
-1.46484e-10	-1.4978e-10	-1.43433e-10	-1.76514e-10	-1.51367e-10	-1.57959e-10	-1.42456e-10	-1.52954e-10		-1.36108e-10	-1.52466e-10	-1.66138e-10	-1.53687e-10	-1.48071e-10	-1.5332e-10	-1.79932e-10	-1.604e-10
-1.46606e-10	-1.4978e-10	-1.43066e-10	-1.76025e-10	-1.51001e-10	-1.58081e-10	-1.43066e-10	-1.5271e-10		-1.35864e-10	-1.52222e-10	-1.66504e-10	-1.53076e-10	-1.48315e-10	-1.53931e-10	-1.79932e-10	-1.60156e-10
-1.46729e-10	-1.4978e-10	-1.42578e-10	-1.75415e-10	-1.50635e-10	-1.58203e-10	-1.43555e-10	-1.52222e-10		-1.3562e-10	-1.51855e-10	-1.66992e-10	-1.52466e-10	-1.4856e-10	-1.54663e-10	-1.80054e-10	-1.59912e-10
-1.46851e-10	-1.49658e-10	-1.4209e-10	-1.74805e-10	-1.50269e-10	-1.58325e-10	-1.43799e-10	-1.51733e-10		-1.35376e-10	-1.51245e-10	-1.67358e-10	-1.51611e-10	-1.48804e-10	-1.55395e-10	-1.80176e-10	-1.5979e-10
-1.47095e-10	-1.49658e-10	-1.41724e-10	-1.74194e-10	-1.50024e-10	-1.58447e-10	-1.43921e-10	-1.51123e-10		-1.35132e-10	-1.50635e-10	-1.67603e-10	-1.50879e-10	-1.48926e-10	-1.55884e-10	-1.80176e-10	-1.59668e-10
-1.47339e-10	-1.49658e-10	-1.41235e-10	-1.73584e-10	-1.49902e-10	-1.58447e-10	-1.43921e-10	-1.50513e-10		-1.3501e-10	-1.4978e-10	-1.67847e-10	-1.50146e-10	-1.48926e-10	-1.56128e-10	-1.8042e-10	-1.5979e-10
-1.47705e-10	-1.49658e-10	-1.40869e-10	-1.72974e-10	-1.49658e-10	-1.58447e-10	-1.43799e-10	-1.4978e-10		-1.35132e-10	-1.49048e-10	-1.67969e-10	-1.49414e-10	-1.48804e-10	-1.5625e-10	-1.80664e-10	-1.59912e-10
-1.48071e-10	-1.4978e-10	-1.40625e-10	-1.72363e-10	-1.49536e-10	-1.58447e-10	-1.43433e-10	-1.4917e-10		-1.35254e-10	-1.48315e-10	-1.67969e-10	-1.49048e-10	-1.48682e-10	-1.56128e-10	-1.8103e-10	-1.60156e-10
-1.48315e-10	-1.49902e-10	-1.40625e-10	-1.71875e-10	-1.49414e-10	-1.58325e-10	-1.43066e-10	-1.4856e-10		-1.3562e-10	-1.47705e-10	-1.67969e-10	-1.48682e-10	-1.48437e-10	-1.55884e-10	-1.81396e-10	-1.604e-10
-1.48437e-10	-1.50024e-10	-1.40747e-10	-1.71387e-10	-1.49414e-10	-1.58203e-10	-1.42578e-10	-1.48071e-10		-1.36108e-10	-1.47095e-10	-1.67847e-10	-1.48804e-10	-1.48315e-10	-1.55518e-10	-1.81885e-10	-1.60645e-10
-1.48437e-10	-1.50269e-10	-1.40991e-10	-1.7102e-10	-1.49414e-10	-1.58325e-10	-1.4209e-10	-1.47583e-10		-1.36841e-10	-1.46851e-10	-1.67847e-10	-1.49048e-10	-1.48193e-10	-1.55029e-10	-1.82373e-10	-1.60889e-10
-1.48315e-10	-1.50269e-10	-1.41479e-10	-1.70776e-10	-1.49536e-10	-1.58325e-10	-1.41724e-10	-1.47095e-10		-1.37451e-10	-1.46606e-10	-1.67847e-10	-1.49536e-10	-1.48071e-10	-1.54541e-10	-1.82739e-10	-1.61011e-10
-1.48071e-10	-1.50391e-10	-1.41968e-10	-1.70532e-10	-1.4978e-10	-1.58447e-10	-1.41357e-10	-1.46606e-10		-1.38306e-10	-1.46484e-10	-1.67969e-10	-1.50146e-10	-1.48071e-10	-1.54053e-10	-1.83228e-10	-1.61255e-10
-1.47705e-10	-1.50391e-10	-1.42578e-10	-1.7041e-10	-1.50024e-10	-1.58569e-10	-1.41113e-10	-1.46118e-10		-1.38916e-10	-1.46606e-10	-1.68213e-10	-1.50757e-10	-1.48193e-10	-1.53442e-10	-1.83594e-10	-1.61377e-10
-1.47339e-10	-1.50513e-10	-1.43311e-10	-1.7041e-10	-1.50391e-10	-1.58691e-10	-1.40991e-10	-1.45752e-10		-1.39526e-10	-1.46851e-10	-1.68457e-10	-1.51611e-10	-1.48437e-10	-1.52954e-10	-1.8396e-10	-1.61499e-10
-1.46851e-10	-1.50513e-10	-1.43921e-10	-1.70288e-10	-1.50879e-10	-1.58813e-10	-1.40991e-10	-1.45264e-10		-1.40015e-10	-1.47339e-10	-1.68823e-10	-1.52344e-10	-1.4856e-10	-1.52588e-10	-1.84204e-10	-1.61621e-10
-1.4624e-10	-1.50513e-10	-1.44653e-10	-1.70044e-10	-1.51245e-10	-1.58813e-10	-1.40991e-10	-1.44897e-10		-1.40259e-10	-1.47705e-10	-1.69189e-10	-1.52954e-10	-1.48682e-10	-1.521e-10	-1.8457e-10	-1.61743e-10
-1.45752e-10	-1.50513e-10	-1.45264e-10	-1.69922e-10	-1.51733e-10	-1.58813e-10	-1.40869e-10	-1.44653e-10		-1.40503e-10	-1.48193e-10	-1.69556e-10	-1.53442e-10	-1.48682e-10	-1.51733e-10	-1.84692e-10	-1.61743e-10
-1.45264e-10	-1.50391e-10	-1.45752e-10	-1.698e-10	-1.521e-10	-1.58691e-10	-1.40747e-10	-1.44531e-10		-1.40747e-10	-1.48682e-10	-1.69922e-10	-1.53809e-10	-1.4856e-10	-1.51367e-10	-1.84692e-10	-1.61621e-10
-1.44897e-10	-1.50391e-10	-1.4624e-10	-1.69678e-10	-1.52466e-10	-1.58447e-10	-1.40625e-10	-1.44287e-10		-1.40747e-10	-1.49048e-10	-1.7041e-10	-1.53931e-10	-1.48315e-10	-1.51001e-10	-1.84448e-10	-1.61499e-10
-1.44531e-10	-1.50391e-10	-1.46484e-10	-1.69556e-10	-1.5271e-10	-1.58081e-10	-1.40381e-10	-1.44287e-10		-1.40747e-10	-1.49414e-10	-1.70654e-10	-1.53809e-10	-1.48071e-10	-1.50635e-10	-1.84204e-10	-1.61255e-10
-1.44165e-10	-1.50513e-10	-1.46606e-10	-1.69434e-10	-1.52832e-10	-1.57715e-10	-1.40259e-10	-1.44287e-10		-1.40625e-10	-1.49658e-10	-1.70898e-10	-1.53442e-10	-1.47583e-10	-1.50391e-10	-1.83838e-10	-1.61011e-10
-1.44043e-10	-1.50635e-10	-1.46484e-10	-1.69434e-10	-1.52832e-10	-1.57349e-10	-1.40015e-10	-1.44409e-10		-1.40503e-10	-1.4978e-10	-1.71143e-10	-1.53076e-10	-1.47217e-10	-1.50391e-10	-1.83472e-10	-1.60767e-10
-1.44165e-10	-1.50879e-10	-1.46362e-10	-1.69434e-10	-1.5271e-10	-1.56982e-10	-1.39893e-10	-1.44531e-10		-1.40381e-10	-1.49902e-10	-1.71265e-10	-1.52588e-10	-1.46729e-10	-1.50269e-10	-1.83105e-10	-1.604e-10
-1.44287e-10	-1.51123e-10	-1.4624e-10	-1.69434e-10	-1.52344e-10	-1.56738e-10	-1.39893e-10	-1.44531e-10		-1.40137e-10	-1.49902e-10	-1.71509e-10	-1.52344e-10	-1.46484e-10	-1.50391e-10	-1.82739e-10	-1.60156e-10
-1.44409e-10	-1.51367e-10	-1.45996e-10	-1.69556e-10	-1.51978e-10	-1.56494e-10	-1.39893e-10	-1.44653e-10		-1.3977e-10	-1.49902e-10	-1.71753e-10	-1.521e-10	-1.4624e-10	-1.50513e-10	-1.82495e-10	-1.5979e-10
-1.44653e-10	-1.51733e-10	-1.45752e-10	-1.69678e-10	-1.51733e-10	-1.5625e-10	-1.40015e-10	-1.44775e-10		-1.39526e-10	-1.49902e-10	-1.71875e-10	-1.521e-10	-1.46118e-10	-1.50757e-10	-1.82251e-10	-1.59668e-10
-1.4502e-10	-1.51978e-10	-1.45508e-10	-1.698e-10	-1.51367e-10	-1.56128e-10	-1.40259e-10	-1.44897e-10		-1.39282e-10	-1.49658e-10	-1.71997e-10	-1.52222e-10	-1.46118e-10	-1.50879e-10	-1.82007e-10	-1.59546e-10
-1.45386e-10	-1.521e-10	-1.45508e-10	-1.70044e-10	-1.51001e-10	-1.55884e-10	-1.40503e-10	-1.4502e-10		-1.38916e-10	-1.49658e-10	-1.71997e-10	-1.52344e-10	-1.4624e-10	-1.51123e-10	-1.81763e-10	-1.59668e-10
-1.45752e-10	-1.52222e-10	-1.45386e-10	-1.70166e-10	-1.50635e-10	-1.55762e-10	-1.40869e-10	-1.45142e-10		-1.38672e-10	-1.49536e-10	-1.71997e-10	-1.52466e-10	-1.46484e-10	-1.51245e-10	-1.81641e-10	-1.5979e-10
-1.46118e-10	-1.521e-10	-1.45386e-10	-1.7041e-10	-1.50513e-10	-1.55518e-10	-1.41235e-10	-1.45508e-10		-1.38428e-10	-1.49658e-10	-1.71875e-10	-1.52466e-10	-1.46851e-10	-1.51367e-10	-1.81396e-10	-1.60156e-10
-1.46362e-10	-1.51855e-10	-1.45508e-10	-1.70654e-10	-1.50269e-10	-1.55395e-10	-1.41724e-10	-1.45752e-10		-1.38184e-10	-1.4978e-10	-1.71875e-10	-1.52466e-10	-1.47339e-10	-1.51489e-10	-1.8103e-10	-1.60645e-10
-1.46606e-10	-1.51611e-10	-1.45508e-10	-1.70776e-10	-1.50269e-10	-1.55273e-10	-1.42212e-10	-1.45996e-10		-1.37939e-10	-1.4978e-10	-1.71875e-10	-1.52344e-10	-1.48071e-10	-1.51611e-10	-1.80664e-10	-1.61255e-10
-1.46851e-10	-1.51367e-10	-1.45508e-10	-1.7102e-10	-1.50269e-10	-1.55151e-10	-1.42822e-10	-1.46362e-10		-1.37817e-10	-1.49902e-10	-1.71875e-10	-1.52222e-10	-1.48804e-10	-1.51855e-10	-1.80176e-10	-1.61743e-10
-1.46973e-10	-1.51001e-10	-1.45508e-10	-1.7102e-10	-1.50391e-10	-1.55151e-10	-1.43311e-10	-1.46729e-10		-1.37573e-10	-1.49902e-10	-1.71875e-10	-1.521e-10	-1.49414e-10	-1.51978e-10	-1.79687e-10	-1.62354e-10
-1.47217e-10	-1.50635e-10	-1.4563e-10	-1.7102e-10	-1.50513e-10	-1.55151e-10	-1.43799e-10	-1.47217e-10		-1.37329e-10	-1.50024e-10	-1.71875e-10	-1.51978e-10	-1.50146e-10	-1.521e-10	-1.79199e-10	-1.6272e-10
-1.47339e-10	-1.50269e-10	-1.4563e-10	-1.7102e-10	-1.50757e-10	-1.55029e-10	-1.44043e-10	-1.47583e-10		-1.37085e-10	-1.50024e-10	-1.71753e-10	-1.51978e-10	-1.50757e-10	-1.52344e-10	-1.78711e-10	-1.62964e-10
-1.47583e-10	-1.49902e-10	-1.4563e-10	-1.70898e-10	-1.50879e-10	-1.55151e-10	-1.44165e-10	-1.47827e-10		-1.36841e-10	-1.50146e-10	-1.71631e-10	-1.51855e-10	-1.51367e-10	-1.52466e-10	-1.78223e-10	-1.63086e-10
-1.47705e-10	-1.49658e-10	-1.45752e-10	-1.70776e-10	-1.51123e-10	-1.55151e-10	-1.44287e-10	-1.47949e-10		-1.36719e-10	-1.50269e-10	-1.71387e-10	-1.51733e-10	-1.51855e-10	-1.52466e-10	-1.77978e-10	-1.63208e-10
-1.47827e-10	-1.49292e-10	-1.45752e-10	-1.70532e-10	-1.51367e-10	-1.55273e-10	-1.44165e-10	-1.48071e-10		-1.36719e-10	-1.50513e-10	-1.71143e-10	-1.51733e-10	-1.52344e-10	-1.52466e-10	-1.77734e-10	-1.63208e-10
-1.47827e-10	-1.49048e-10	-1.4563e-10	-1.70288e-10	-1.51611e-10	-1.55395e-10	-1.44043e-10	-1.48071e-10		-1.36719e-10	-1.50879e-10	-1.7102e-10	-1.51611e-10	-1.52588e-10	-1.52344e-10	-1.77612e-10	-1.63086e-10
-1.47827e-10	-1.48804e-10	-1.45508e-10	-1.69922e-10	-1.51733e-10	-1.55395e-10	-1.43799e-10	-1.47949e-10		-1.36963e-10	-1.51245e-10	-1.70776e-10	-1.51733e-10	-1.52832e-10	-1.521e-10	-1.7749e-10	-1.62964e-10
-1.47827e-10	-1.48682e-10	-1.45386e-10	-1.69678e-10	-1.51855e-10	-1.55518e-10	-1.43555e-10	-1.47949e-10		-1.37207e-10	-1.51733e-10	-1.70532e-10	-1.51733e-10	-1.53076e-10	-1.51733e-10	-1.7749e-10	-1.62842e-10
-1.47827e-10	-1.48315e-10	-1.45264e-10	-1.69312e-10	-1.51978e-10	-1.5564e-10	-1.43311e-10	-1.47949e-10		-1.37573e-10	-1.52222e-10	-1.70288e-10	-1.51855e-10	-1.53198e-10	-1.51367e-10	-1.7749e-10	-1.6272e-10
-1.47949e-10	-1.48071e-10	-1.4502e-10	-1.69067e-10	-1.51978e-10	-1.5564e-10	-1.43066e-10	-1.48071e-10		-1.37939e-10	-1.5271e-10	-1.69922e-10	-1.51978e-10	-1.5332e-10	-1.50879e-10	-1.77612e-10	-1.62476e-10
-1.47949e-10	-1.47949e-10	-1.44775e-10	-1.68701e-10	-1.521e-10	-1.55884e-10	-1.42944e-10	-1.48193e-10		-1.38428e-10	-1.53198e-10	-1.69556e-10	-1.521e-10	-1.5332e-10	-1.50269e-10	-1.77734e-10	-1.62231e-10
-1.48071e-10	-1.47827e-10	-1.44531e-10	-1.68457e-10	-1.521e-10	-1.56006e-10	-1.42822e-10	-1.4856e-10		-1.38672e-10	-1.53564e-10	-1.69189e-10	-1.52222e-10	-1.5332e-10	-1.4978e-10	-1.77856e-10	-1.62109e-10
-1.48193e-10	-1.47705e-10	-1.44287e-10	-1.68335e-10	-1.52222e-10	-1.5625e-10	-1.427e-10	-1.48926e-10		-1.39038e-10	-1.53687e-10	-1.68823e-10	-1.52222e-10	-1.53198e-10	-1.49414e-10	-1.77978e-10	-1.61987e-10
-1.48315e-10	-1.47705e-10	-1.44043e-10	-1.68091e-10	-1.52344e-10	-1.56494e-10	-1.427e-10	-1.49536e-10		-1.3916e-10	-1.53809e-10	-1.68335e-10	-1.52344e-10	-1.52832e-10	-1.49048e-10	-1.78101e-10	-1.61987e-10
-1.48437e-10	-1.47705e-10	-1.43799e-10	-1.67847e-10	-1.52344e-10	-1.56616e-10	-1.42578e-10	-1.50146e-10		-1.39404e-10	-1.53564e-10	-1.67969e-10	-1.52466e-10	-1.52466e-10	-1.48804e-10	-1.78223e-10	-1.61865e-10
-1.48437e-10	-1.47827e-10	-1.43555e-10	-1.67603e-10	-1.52344e-10	-1.56616e-10	-1.42334e-10	-1.50757e-10		-1.39648e-10	-1.5332e-10	-1.67603e-10	-1.52588e-10	-1.521e-10	-1.48437e-10	-1.78345e-10	-1.61987e-10
-1.48437e-10	-1.47827e-10	-1.43433e-10	-1.67358e-10	-1.52222e-10	-1.56616e-10	-1.42212e-10	-1.51367e-10		-1.3977e-10	-1.52832e-10	-1.67358e-10	-1.5271e-10	-1.51489e-10	-1.48193e-10	-1.78467e-10	-1.62231e-10
-1.48437e-10	-1.47827e-10	-1.43433e-10	-1.66992e-10	-1.52222e-10	-1.56372e-10	-1.41968e-10	-1.51855e-10		-1.3977e-10	-1.52344e-10	-1.67114e-10	-1.52832e-10	-1.50757e-10	-1.48071e-10	-1.78467e-10	-1.62598e-10
-1.48315e-10	-1.47827e-10	-1.43677e-10	-1.66748e-10	-1.51978e-10	-1.5625e-10	-1.41846e-10	-1.521e-10		-1.39893e-10	-1.51855e-10	-1.67114e-10	-1.53076e-10	-1.4978e-10	-1.47949e-10	-1.78345e-10	-1.62964e-10
-1.48315e-10	-1.47827e-10	-1.44043e-10	-1.66504e-10	-1.51733e-10	-1.56006e-10	-1.41602e-10	-1.52344e-10		-1.3977e-10	-1.51367e-10	-1.67114e-10	-1.53198e-10	-1.48926e-10	-1.47949e-10	-1.78223e-10	-1.6333e-10
-1.48193e-10	-1.47827e-10	-1.44531e-10	-1.6626e-10	-1.51367e-10	-1.55884e-10	-1.41479e-10	-1.52466e-10		-1.39648e-10	-1.51001e-10	-1.67236e-10	-1.5332e-10	-1.47827e-10	-1.47949e-10	-1.77856e-10	-1.63574e-10
-1.48193e-10	-1.47827e-10	-1.45142e-10	-1.6626e-10	-1.51001e-10	-1.55762e-10	-1.41357e-10	-1.52588e-10		-1.39404e-10	-1.50757e-10	-1.67236e-10	-1.53442e-10	-1.46729e-10	-1.48071e-10	-1.77368e-10	-1.63574e-10
-1.48071e-10	-1.47827e-10	-1.45874e-10	-1.6626e-10	-1.50635e-10	-1.5564e-10	-1.41357e-10	-1.5271e-10		-1.39038e-10	-1.50757e-10	-1.67358e-10	-1.53564e-10	-1.45752e-10	-1.48315e-10	-1.77002e-10	-1.6333e-10
-1.47949e-10	-1.47827e-10	-1.46606e-10	-1.66382e-10	-1.50269e-10	-1.55762e-10	-1.41479e-10	-1.52832e-10		-1.38672e-10	-1.50757e-10	-1.67603e-10	-1.53687e-10	-1.44775e-10	-1.48437e-10	-1.76636e-10	-1.62964e-10
-1.47827e-10	-1.47949e-10	-1.47217e-10	-1.66626e-10	-1.49902e-10	-1.55762e-10	-1.41724e-10	-1.52832e-10		-1.38184e-10	-1.50757e-10	-1.67725e-10	-1.53931e-10	-1.44043e-10	-1.48682e-10	-1.76392e-10	-1.62476e-10
-1.47705e-10	-1.47949e-10	-1.47705e-10	-1.66992e-10	-1.49658e-10	-1.55884e-10	-1.41968e-10	-1.52832e-10		-1.37695e-10	-1.50757e-10	-1.67969e-10	-1.54175e-10	-1.43433e-10	-1.48804e-10	-1.76147e-10	-1.61987e-10
-1.47705e-10	-1.47827e-10	-1.47949e-10	-1.6748e-10	-1.49536e-10	-1.56006e-10	-1.42456e-10	-1.52832e-10		-1.37207e-10	-1.50757e-10	-1.68335e-10	-1.54419e-10	-1.43188e-10	-1.48926e-10	-1.76147e-10	-1.61499e-10
-1.47705e-10	-1.47705e-10	-1.48071e-10	-1.68091e-10	-1.49414e-10	-1.56006e-10	-1.42944e-10	-1.5271e-10		-1.36841e-10	-1.50757e-10	-1.68701e-10	-1.54663e-10	-1.43066e-10	-1.48804e-10	-1.7627e-10	-1.60889e-10
-1.47705e-10	-1.47461e-10	-1.47827e-10	-1.68701e-10	-1.49292e-10	-1.56128e-10	-1.43433e-10	-1.52466e-10		-1.36597e-10	-1.50757e-10	-1.69067e-10	-1.54785e-10	-1.43311e-10	-1.48682e-10	-1.76514e-10	-1.60522e-10
-1.47827e-10	-1.47217e-10	-1.47461e-10	-1.69189e-10	-1.49292e-10	-1.56128e-10	-1.43921e-10	-1.52222e-10		-1.36475e-10	-1.50513e-10	-1.69434e-10	-1.54907e-10	-1.43677e-10	-1.4856e-10	-1.7688e-10	-1.60278e-10
-1.47949e-10	-1.46973e-10	-1.46973e-10	-1.698e-10	-1.49414e-10	-1.56128e-10	-1.44531e-10	-1.51855e-10		-1.36475e-10	-1.50391e-10	-1.698e-10	-1.55029e-10	-1.44165e-10	-1.48437e-10	-1.77246e-10	-1.60034e-10
-1.48071e-10	-1.46851e-10	-1.46362e-10	-1.70288e-10	-1.49536e-10	-1.56006e-10	-1.45142e-10	-1.51611e-10		-1.36719e-10	-1.50269e-10	-1.70166e-10	-1.55151e-10	-1.44775e-10	-1.48437e-10	-1.77612e-10	-1.60034e-10
-1.48315e-10	-1.46729e-10	-1.45752e-10	-1.70654e-10	-1.49658e-10	-1.55884e-10	-1.4563e-10	-1.51367e-10		-1.36841e-10	-1.50269e-10	-1.70532e-10	-1.55273e-10	-1.45264e-10	-1.4856e-10	-1.77978e-10	-1.60034e-10
-1.48437e-10	-1.46729e-10	-1.4502e-10	-1.71143e-10	-1.4978e-10	-1.55762e-10	-1.45996e-10	-1.51245e-10		-1.37207e-10	-1.50146e-10	-1.7102e-10	-1.55395e-10	-1.45752e-10	-1.48804e-10	-1.78223e-10	-1.60034e-10
-1.48437e-10	-1.46606e-10	-1.44531e-10	-1.71509e-10	-1.49902e-10	-1.55518e-10	-1.46362e-10	-1.51123e-10		-1.37451e-10	-1.50024e-10	-1.71509e-10	-1.55395e-10	-1.46362e-10	-1.49048e-10	-1.78467e-10	-1.60156e-10
-1.48315e-10	-1.46729e-10	-1.43921e-10	-1.71875e-10	-1.49902e-10	-1.55273e-10	-1.46362e-10	-1.51001e-10		-1.37817e-10	-1.50024e-10	-1.71875e-10	-1.55395e-10	-1.46851e-10	-1.49414e-10	-1.78711e-10	-1.60156e-10
-1.48071e-10	-1.46851e-10	-1.43555e-10	-1.72119e-10	-1.50024e-10	-1.55273e-10	-1.46362e-10	-1.51001e-10		-1.38184e-10	-1.49902e-10	-1.72241e-10	-1.55395e-10	-1.47339e-10	-1.49902e-10	-1.78711e-10	-1.60156e-10
-1.47827e-10	-1.47095e-10	-1.43188e-10	-1.72363e-10	-1.50024e-10	-1.55273e-10	-1.46362e-10	-1.51001e-10		-1.38428e-10	-1.4978e-10	-1.72607e-10	-1.55395e-10	-1.47705e-10	-1.50269e-10	-1.78711e-10	-1.60156e-10
-1.47339e-10	-1.47339e-10	-1.43066e-10	-1.72485e-10	-1.50024e-10	-1.55273e-10	-1.46118e-10	-1.51123e-10		-1.38672e-10	-1.4978e-10	-1.72729e-10	-1.55273e-10	-1.48071e-10	-1.50757e-10	-1.78467e-10	-1.60034e-10
-1.46851e-10	-1.47583e-10	-1.42944e-10	-1.72485e-10	-1.50024e-10	-1.55395e-10	-1.45752e-10	-1.51245e-10		-1.38916e-10	-1.49902e-10	-1.72729e-10	-1.55029e-10	-1.48315e-10	-1.51245e-10	-1.78223e-10	-1.59912e-10
-1.46362e-10	-1.47949e-10	-1.42944e-10	-1.72363e-10	-1.50024e-10	-1.55518e-10	-1.45264e-10	-1.51367e-10		-1.39038e-10	-1.50024e-10	-1.72607e-10	-1.54785e-10	-1.48315e-10	-1.51611e-10	-1.77856e-10	-1.5979e-10
-1.45752e-10	-1.48193e-10	-1.42944e-10	-1.72119e-10	-1.49902e-10	-1.55762e-10	-1.44775e-10	-1.51367e-10		-1.39282e-10	-1.50146e-10	-1.72363e-10	-1.54541e-10	-1.48437e-10	-1.521e-10	-1.7749e-10	-1.59668e-10
-1.45142e-10	-1.4856e-10	-1.42944e-10	-1.71753e-10	-1.49902e-10	-1.56006e-10	-1.44287e-10	-1.51367e-10		-1.39404e-10	-1.50269e-10	-1.71997e-10	-1.54175e-10	-1.48315e-10	-1.52466e-10	-1.7688e-10	-1.59424e-10
-1.44653e-10	-1.48804e-10	-1.42944e-10	-1.71387e-10	-1.49902e-10	-1.5625e-10	-1.43799e-10	-1.51245e-10		-1.39526e-10	-1.50513e-10	-1.71387e-10	-1.53687e-10	-1.48193e-10	-1.52954e-10	-1.7627e-10	-1.5918e-10
-1.44287e-10	-1.49048e-10	-1.43066e-10	-1.7102e-10	-1.4978e-10	-1.56494e-10	-1.43311e-10	-1.51001e-10		-1.39526e-10	-1.50635e-10	-1.70776e-10	-1.5332e-10	-1.48071e-10	-1.5332e-10	-1.75659e-10	-1.59058e-10
-1.44287e-10	-1.49292e-10	-1.43188e-10	-1.70776e-10	-1.49658e-10	-1.56616e-10	-1.42944e-10	-1.50757e-10		-1.39526e-10	-1.50757e-10	-1.70166e-10	-1.52832e-10	-1.47827e-10	-1.53809e-10	-1.74927e-10	-1.59058e-10
-1.44287e-10	-1.49536e-10	-1.43188e-10	-1.70532e-10	-1.49536e-10	-1.56738e-10	-1.42578e-10	-1.50513e-10		-1.39526e-10	-1.50757e-10	-1.69434e-10	-1.52466e-10	-1.47705e-10	-1.54175e-10	-1.74194e-10	-1.59302e-10
-1.44287e-10	-1.4978e-10	-1.43311e-10	-1.70288e-10	-1.49292e-10	-1.56738e-10	-1.42334e-10	-1.50024e-10		-1.39526e-10	-1.50757e-10	-1.68823e-10	-1.51978e-10	-1.47705e-10	-1.54541e-10	-1.73462e-10	-1.59668e-10
-1.44409e-10	-1.50024e-10	-1.43311e-10	-1.70166e-10	-1.48926e-10	-1.5686e-10	-1.42212e-10	-1.49658e-10		-1.39526e-10	-1.50757e-10	-1.68213e-10	-1.51611e-10	-1.47705e-10	-1.54785e-10	-1.72852e-10	-1.60278e-10
-1.44531e-10	-1.50269e-10	-1.43433e-10	-1.69922e-10	-1.4856e-10	-1.5686e-10	-1.42212e-10	-1.49292e-10		-1.39526e-10	-1.50757e-10	-1.67603e-10	-1.51123e-10	-1.47705e-10	-1.55151e-10	-1.72363e-10	-1.60889e-10
-1.44531e-10	-1.50635e-10	-1.43433e-10	-1.69678e-10	-1.48193e-10	-1.5686e-10	-1.42456e-10	-1.48926e-10		-1.39404e-10	-1.50757e-10	-1.67114e-10	-1.50757e-10	-1.47827e-10	-1.55395e-10	-1.71997e-10	-1.61499e-10
-1.44531e-10	-1.50879e-10	-1.43433e-10	-1.69434e-10	-1.47827e-10	-1.56982e-10	-1.42822e-10	-1.48682e-10		-1.3916e-10	-1.50635e-10	-1.66504e-10	-1.50269e-10	-1.47949e-10	-1.55518e-10	-1.71875e-10	-1.62109e-10
-1.44409e-10	-1.51123e-10	-1.43311e-10	-1.69189e-10	-1.47461e-10	-1.57104e-10	-1.43311e-10	-1.48437e-10		-1.38916e-10	-1.50513e-10	-1.65894e-10	-1.4978e-10	-1.48071e-10	-1.55762e-10	-1.71875e-10	-1.62598e-10
-1.44165e-10	-1.51245e-10	-1.43066e-10	-1.68823e-10	-1.47217e-10	-1.57349e-10	-1.43677e-10	-1.48315e-10		-1.3855e-10	-1.50269e-10	-1.65405e-10	-1.49414e-10	-1.48193e-10	-1.56006e-10	-1.72119e-10	-1.62964e-10
-1.43921e-10	-1.51489e-10	-1.42822e-10	-1.68579e-10	-1.46973e-10	-1.57471e-10	-1.44165e-10	-1.48071e-10		-1.38184e-10	-1.49902e-10	-1.65039e-10	-1.4917e-10	-1.48437e-10	-1.56128e-10	-1.72485e-10	-1.62964e-10
-1.43677e-10	-1.51489e-10	-1.42578e-10	-1.68213e-10	-1.46973e-10	-1.57715e-10	-1.44409e-10	-1.47949e-10		-1.37939e-10	-1.49658e-10	-1.64673e-10	-1.49048e-10	-1.48682e-10	-1.56372e-10	-1.72974e-10	-1.62964e-10
-1.43433e-10	-1.51611e-10	-1.42334e-10	-1.67725e-10	-1.47217e-10	-1.57715e-10	-1.44653e-10	-1.47827e-10		-1.37695e-10	-1.49536e-10	-1.64429e-10	-1.4917e-10	-1.49048e-10	-1.56494e-10	-1.73462e-10	-1.6272e-10
-1.43188e-10	-1.51489e-10	-1.42212e-10	-1.6748e-10	-1.47583e-10	-1.57715e-10	-1.44653e-10	-1.47827e-10		-1.37573e-10	-1.49536e-10	-1.64429e-10	-1.49414e-10	-1.49292e-10	-1.56494e-10	-1.7395e-10	-1.62354e-10
-1.42944e-10	-1.51489e-10	-1.4209e-10	-1.67114e-10	-1.48071e-10	-1.57593e-10	-1.44531e-10	-1.48071e-10		-1.37573e-10	-1.49658e-10	-1.64551e-10	-1.4978e-10	-1.49658e-10	-1.56372e-10	-1.74316e-10	-1.61987e-10
-1.42944e-10	-1.51489e-10	-1.41968e-10	-1.6687e-10	-1.48682e-10	-1.57349e-10	-1.44287e-10	-1.48437e-10		-1.37695e-10	-1.4978e-10	-1.64795e-10	-1.50024e-10	-1.49902e-10	-1.5625e-10	-1.74683e-10	-1.61499e-10
-1.42944e-10	-1.51489e-10	-1.41846e-10	-1.66626e-10	-1.49292e-10	-1.57104e-10	-1.44043e-10	-1.48804e-10		-1.37939e-10	-1.50024e-10	-1.65283e-10	-1.50269e-10	-1.50146e-10	-1.56006e-10	-1.74927e-10	-1.61133e-10
-1.42944e-10	-1.51611e-10	-1.41846e-10	-1.66504e-10	-1.49902e-10	-1.5686e-10	-1.43677e-10	-1.49292e-10		-1.38184e-10	-1.50146e-10	-1.65649e-10	-1.50269e-10	-1.50146e-10	-1.55762e-10	-1.75293e-10	-1.60767e-10
-1.42944e-10	-1.51855e-10	-1.41724e-10	-1.66382e-10	-1.50635e-10	-1.56738e-10	-1.43311e-10	-1.4978e-10		-1.38428e-10	-1.50269e-10	-1.66138e-10	-1.50269e-10	-1.50146e-10	-1.55518e-10	-1.75537e-10	-1.604e-10
-1.43066e-10	-1.521e-10	-1.41724e-10	-1.6626e-10	-1.51245e-10	-1.56616e-10	-1.42944e-10	-1.50269e-10		-1.38672e-10	-1.50391e-10	-1.66626e-10	-1.50146e-10	-1.49902e-10	-1.55273e-10	-1.75781e-10	-1.60156e-10
-1.42944e-10	-1.52344e-10	-1.41724e-10	-1.66016e-10	-1.51733e-10	-1.56616e-10	-1.427e-10	-1.50635e-10		-1.38794e-10	-1.50391e-10	-1.66992e-10	-1.49902e-10	-1.49414e-10	-1.54907e-10	-1.76025e-10	-1.59912e-10
-1.42944e-10	-1.5271e-10	-1.41846e-10	-1.65894e-10	-1.521e-10	-1.56616e-10	-1.42456e-10	-1.51001e-10		-1.38916e-10	-1.50391e-10	-1.67358e-10	-1.49658e-10	-1.48926e-10	-1.54541e-10	-1.7627e-10	-1.59912e-10
-1.42944e-10	-1.53076e-10	-1.41968e-10	-1.65649e-10	-1.52344e-10	-1.56738e-10	-1.42212e-10	-1.51367e-10		-1.39038e-10	-1.50269e-10	-1.67603e-10	-1.49414e-10	-1.48315e-10	-1.54175e-10	-1.76392e-10	-1.59912e-10
-1.43188e-10	-1.53442e-10	-1.42212e-10	-1.65527e-10	-1.52466e-10	-1.56982e-10	-1.4209e-10	-1.51733e-10		-1.3916e-10	-1.50269e-10	-1.67847e-10	-1.4917e-10	-1.47583e-10	-1.53687e-10	-1.76514e-10	-1.59912e-10
-1.43433e-10	-1.53687e-10	-1.42456e-10	-1.65527e-10	-1.52344e-10	-1.57227e-10	-1.41968e-10	-1.51978e-10		-1.39282e-10	-1.50391e-10	-1.67847e-10	-1.48926e-10	-1.47095e-10	-1.53198e-10	-1.76514e-10	-1.59912e-10
-1.43921e-10	-1.53809e-10	-1.427e-10	-1.65527e-10	-1.521e-10	-1.57593e-10	-1.41846e-10	-1.52222e-10		-1.39526e-10	-1.50513e-10	-1.67969e-10	-1.48682e-10	-1.46484e-10	-1.5271e-10	-1.7627e-10	-1.59912e-10
-1.44409e-10	-1.53809e-10	-1.43066e-10	-1.65527e-10	-1.51733e-10	-1.57837e-10	-1.41846e-10	-1.52344e-10		-1.39893e-10	-1.50757e-10	-1.68091e-10	-1.4856e-10	-1.4624e-10	-1.52222e-10	-1.76147e-10	-1.59912e-10
-1.44897e-10	-1.53687e-10	-1.43311e-10	-1.65527e-10	-1.51367e-10	-1.58081e-10	-1.41846e-10	-1.52466e-10		-1.40381e-10	-1.51123e-10	-1.68213e-10	-1.48437e-10	-1.45996e-10	-1.51855e-10	-1.75903e-10	-1.60034e-10
-1.45508e-10	-1.53687e-10	-1.43433e-10	-1.65405e-10	-1.51001e-10	-1.58325e-10	-1.41968e-10	-1.52588e-10		-1.40869e-10	-1.51489e-10	-1.68335e-10	-1.48193e-10	-1.45874e-10	-1.51611e-10	-1.75659e-10	-1.60156e-10
-1.45996e-10	-1.53442e-10	-1.43433e-10	-1.65283e-10	-1.50635e-10	-1.58569e-10	-1.4209e-10	-1.52588e-10		-1.41479e-10	-1.51978e-10	-1.68335e-10	-1.48071e-10	-1.45874e-10	-1.51489e-10	-1.75415e-10	-1.604e-10
-1.46362e-10	-1.53198e-10	-1.43311e-10	-1.65161e-10	-1.50391e-10	-1.58691e-10	-1.42334e-10	-1.52466e-10		-1.41968e-10	-1.52344e-10	-1.68457e-10	-1.47949e-10	-1.45874e-10	-1.51367e-10	-1.75293e-10	-1.60767e-10
-1.46729e-10	-1.52954e-10	-1.43188e-10	-1.65161e-10	-1.50269e-10	-1.58691e-10	-1.42578e-10	-1.52344e-10		-1.42334e-10	-1.5271e-10	-1.68457e-10	-1.47827e-10	-1.4563e-10	-1.51367e-10	-1.75171e-10	-1.61255e-10
-1.46973e-10	-1.52588e-10	-1.42944e-10	-1.65161e-10	-1.50269e-10	-1.58813e-10	-1.42944e-10	-1.521e-10		-1.427e-10	-1.53076e-10	-1.68335e-10	-1.47827e-10	-1.45386e-10	-1.51489e-10	-1.75049e-10	-1.61987e-10
-1.47217e-10	-1.52344e-10	-1.427e-10	-1.65283e-10	-1.50269e-10	-1.58813e-10	-1.43311e-10	-1.51733e-10		-1.42944e-10	-1.53442e-10	-1.68213e-10	-1.47705e-10	-1.44897e-10	-1.51733e-10	-1.75171e-10	-1.6272e-10
-1.47217e-10	-1.521e-10	-1.42578e-10	-1.65527e-10	-1.50391e-10	-1.58813e-10	-1.43555e-10	-1.51367e-10		-1.43066e-10	-1.53687e-10	-1.67847e-10	-1.47827e-10	-1.44409e-10	-1.51978e-10	-1.75293e-10	-1.63452e-10
-1.47217e-10	-1.51855e-10	-1.42334e-10	-1.65894e-10	-1.50513e-10	-1.58936e-10	-1.43799e-10	-1.51123e-10		-1.43066e-10	-1.54053e-10	-1.6748e-10	-1.47827e-10	-1.43677e-10	-1.521e-10	-1.75415e-10	-1.64185e-10
-1.46973e-10	-1.51611e-10	-1.42212e-10	-1.6626e-10	-1.50635e-10	-1.58936e-10	-1.44043e-10	-1.51001e-10		-1.42822e-10	-1.54297e-10	-1.6687e-10	-1.47949e-10	-1.43188e-10	-1.52222e-10	-1.75537e-10	-1.64673e-10
-1.46729e-10	-1.51245e-10	-1.4209e-10	-1.66748e-10	-1.50879e-10	-1.58813e-10	-1.44165e-10	-1.50879e-10		-1.42456e-10	-1.54663e-10	-1.66138e-10	-1.47949e-10	-1.42578e-10	-1.52222e-10	-1.75781e-10	-1.65039e-10
-1.4624e-10	-1.51001e-10	-1.41968e-10	-1.66992e-10	-1.51001e-10	-1.58691e-10	-1.44287e-10	-1.50879e-10		-1.41968e-10	-1.55029e-10	-1.65405e-10	-1.48071e-10	-1.42212e-10	-1.521e-10	-1.76025e-10	-1.65161e-10
-1.45752e-10	-1.50635e-10	-1.41968e-10	-1.67236e-10	-1.51245e-10	-1.58447e-10	-1.44287e-10	-1.51001e-10		-1.41235e-10	-1.55518e-10	-1.64673e-10	-1.48193e-10	-1.41968e-10	-1.51978e-10	-1.7627e-10	-1.65161e-10
-1.45264e-10	-1.50146e-10	-1.41846e-10	-1.67236e-10	-1.51489e-10	-1.58081e-10	-1.44287e-10	-1.51123e-10		-1.40625e-10	-1.55884e-10	-1.6394e-10	-1.48193e-10	-1.41846e-10	-1.51611e-10	-1.76514e-10	-1.64795e-10
-1.44775e-10	-1.49658e-10	-1.41724e-10	-1.67114e-10	-1.51733e-10	-1.57593e-10	-1.44165e-10	-1.51367e-10		-1.40137e-10	-1.56128e-10	-1.6333e-10	-1.48315e-10	-1.41846e-10	-1.51001e-10	-1.76758e-10	-1.64307e-10
-1.44287e-10	-1.4917e-10	-1.41602e-10	-1.6687e-10	-1.51978e-10	-1.57104e-10	-1.44043e-10	-1.51611e-10		-1.39648e-10	-1.56372e-10	-1.62964e-10	-1.48437e-10	-1.4209e-10	-1.50269e-10	-1.7688e-10	-1.63696e-10
-1.43921e-10	-1.48682e-10	-1.41479e-10	-1.66626e-10	-1.52344e-10	-1.56494e-10	-1.43799e-10	-1.51611e-10		-1.39404e-10	-1.56372e-10	-1.6272e-10	-1.4856e-10	-1.42334e-10	-1.49292e-10	-1.77002e-10	-1.62964e-10
-1.43677e-10	-1.48437e-10	-1.41479e-10	-1.6626e-10	-1.52588e-10	-1.55762e-10	-1.43677e-10	-1.51733e-10		-1.39404e-10	-1.5625e-10	-1.62598e-10	-1.48804e-10	-1.427e-10	-1.48193e-10	-1.7688e-10	-1.62231e-10
-1.43555e-10	-1.48071e-10	-1.41479e-10	-1.65894e-10	-1.52832e-10	-1.55151e-10	-1.43677e-10	-1.51611e-10		-1.39404e-10	-1.56006e-10	-1.62598e-10	-1.49048e-10	-1.42944e-10	-1.47095e-10	-1.7688e-10	-1.61621e-10
-1.43677e-10	-1.47949e-10	-1.41602e-10	-1.65527e-10	-1.53076e-10	-1.54541e-10	-1.43677e-10	-1.51489e-10		-1.39526e-10	-1.5564e-10	-1.6272e-10	-1.49292e-10	-1.43188e-10	-1.45874e-10	-1.76758e-10	-1.61133e-10
-1.43921e-10	-1.47949e-10	-1.41968e-10	-1.65283e-10	-1.5332e-10	-1.54053e-10	-1.43799e-10	-1.51245e-10		-1.39648e-10	-1.55273e-10	-1.62964e-10	-1.49536e-10	-1.43433e-10	-1.44897e-10	-1.76514e-10	-1.60645e-10
-1.44165e-10	-1.48071e-10	-1.42456e-10	-1.65039e-10	-1.53442e-10	-1.53809e-10	-1.43921e-10	-1.51001e-10		-1.3977e-10	-1.54663e-10	-1.63208e-10	-1.4978e-10	-1.43555e-10	-1.43921e-10	-1.7627e-10	-1.604e-10
-1.44653e-10	-1.48193e-10	-1.43188e-10	-1.64917e-10	-1.53564e-10	-1.53564e-10	-1.44043e-10	-1.50635e-10		-1.39893e-10	-1.54053e-10	-1.63452e-10	-1.49902e-10	-1.43677e-10	-1.43311e-10	-1.76025e-10	-1.60156e-10
-1.4502e-10	-1.4856e-10	-1.44043e-10	-1.64795e-10	-1.53687e-10	-1.53564e-10	-1.44287e-10	-1.50391e-10		-1.40015e-10	-1.5332e-10	-1.63818e-10	-1.49902e-10	-1.44043e-10	-1.42944e-10	-1.75781e-10	-1.60034e-10
-1.45508e-10	-1.48926e-10	-1.4502e-10	-1.64917e-10	-1.53687e-10	-1.53564e-10	-1.44409e-10	-1.50269e-10		-1.40015e-10	-1.5271e-10	-1.64062e-10	-1.50024e-10	-1.44287e-10	-1.42822e-10	-1.75537e-10	-1.60034e-10
-1.45874e-10	-1.4917e-10	-1.45996e-10	-1.65039e-10	-1.53564e-10	-1.53687e-10	-1.44653e-10	-1.50146e-10		-1.40015e-10	-1.521e-10	-1.64429e-10	-1.50146e-10	-1.44653e-10	-1.42944e-10	-1.75293e-10	-1.59912e-10
-1.46118e-10	-1.49536e-10	-1.46973e-10	-1.65405e-10	-1.53442e-10	-1.53809e-10	-1.44775e-10	-1.50146e-10		-1.3977e-10	-1.51489e-10	-1.64673e-10	-1.50146e-10	-1.45142e-10	-1.43188e-10	-1.74927e-10	-1.5979e-10
-1.46362e-10	-1.49902e-10	-1.47949e-10	-1.65771e-10	-1.53198e-10	-1.53809e-10	-1.44897e-10	-1.50146e-10		-1.39526e-10	-1.50879e-10	-1.64917e-10	-1.50146e-10	-1.4563e-10	-1.43677e-10	-1.74683e-10	-1.59668e-10
-1.46484e-10	-1.50269e-10	-1.48682e-10	-1.6626e-10	-1.52954e-10	-1.53931e-10	-1.4502e-10	-1.50269e-10		-1.39282e-10	-1.50269e-10	-1.65039e-10	-1.50146e-10	-1.46118e-10	-1.44287e-10	-1.74438e-10	-1.59546e-10
-1.46484e-10	-1.50635e-10	-1.49414e-10	-1.66748e-10	-1.5271e-10	-1.54053e-10	-1.45142e-10	-1.50269e-10		-1.38916e-10	-1.49902e-10	-1.65161e-10	-1.50024e-10	-1.46729e-10	-1.44897e-10	-1.74194e-10	-1.59424e-10
-1.46606e-10	-1.51001e-10	-1.49902e-10	-1.67114e-10	-1.52466e-10	-1.54175e-10	-1.45142e-10	-1.50513e-10		-1.38672e-10	-1.49536e-10	-1.65283e-10	-1.50024e-10	-1.47095e-10	-1.4563e-10	-1.7395e-10	-1.59302e-10
-1.46606e-10	-1.51367e-10	-1.50391e-10	-1.67358e-10	-1.52222e-10	-1.54419e-10	-1.45142e-10	-1.50635e-10		-1.38428e-10	-1.49292e-10	-1.65283e-10	-1.49902e-10	-1.47461e-10	-1.46484e-10	-1.73828e-10	-1.59302e-10
-1.46729e-10	-1.51611e-10	-1.50635e-10	-1.6748e-10	-1.51855e-10	-1.54785e-10	-1.45142e-10	-1.50757e-10		-1.38306e-10	-1.4917e-10	-1.65161e-10	-1.4978e-10	-1.47705e-10	-1.47339e-10	-1.73828e-10	-1.5918e-10
-1.46851e-10	-1.51855e-10	-1.50757e-10	-1.67603e-10	-1.51611e-10	-1.55273e-10	-1.4502e-10	-1.50757e-10		-1.38306e-10	-1.4917e-10	-1.65161e-10	-1.4978e-10	-1.47705e-10	-1.48193e-10	-1.73828e-10	-1.5918e-10
-1.47095e-10	-1.51978e-10	-1.50635e-10	-1.67603e-10	-1.51367e-10	-1.55762e-10	-1.44897e-10	-1.50635e-10		-1.38306e-10	-1.4917e-10	-1.65039e-10	-1.49902e-10	-1.47705e-10	-1.48926e-10	-1.7395e-10	-1.5918e-10
-1.47339e-10	-1.521e-10	-1.50391e-10	-1.67603e-10	-1.51123e-10	-1.56128e-10	-1.44531e-10	-1.50391e-10		-1.38428e-10	-1.49414e-10	-1.64917e-10	-1.50024e-10	-1.47339e-10	-1.49536e-10	-1.74072e-10	-1.59302e-10
-1.47583e-10	-1.521e-10	-1.50024e-10	-1.6748e-10	-1.51001e-10	-1.56738e-10	-1.44165e-10	-1.50269e-10		-1.3855e-10	-1.4978e-10	-1.64795e-10	-1.50024e-10	-1.46973e-10	-1.50024e-10	-1.74194e-10	-1.59302e-10
-1.47827e-10	-1.51855e-10	-1.49536e-10	-1.67236e-10	-1.50757e-10	-1.57104e-10	-1.43921e-10	-1.50024e-10		-1.38794e-10	-1.50146e-10	-1.64673e-10	-1.50146e-10	-1.46484e-10	-1.50513e-10	-1.74194e-10	-1.59424e-10
-1.47949e-10	-1.51611e-10	-1.4917e-10	-1.6687e-10	-1.50757e-10	-1.57593e-10	-1.43555e-10	-1.49902e-10		-1.38916e-10	-1.50757e-10	-1.64673e-10	-1.50146e-10	-1.45874e-10	-1.50757e-10	-1.74194e-10	-1.59424e-10
-1.48071e-10	-1.51245e-10	-1.48682e-10	-1.66504e-10	-1.50635e-10	-1.57959e-10	-1.43188e-10	-1.4978e-10		-1.3916e-10	-1.51245e-10	-1.64673e-10	-1.50146e-10	-1.45264e-10	-1.50879e-10	-1.74072e-10	-1.59546e-10
-1.48071e-10	-1.50879e-10	-1.48315e-10	-1.66138e-10	-1.50513e-10	-1.58203e-10	-1.42944e-10	-1.49658e-10		-1.39282e-10	-1.51733e-10	-1.64673e-10	-1.50024e-10	-1.44653e-10	-1.51001e-10	-1.74072e-10	-1.59668e-10
-1.47949e-10	-1.50513e-10	-1.48071e-10	-1.65649e-10	-1.50391e-10	-1.58447e-10	-1.42822e-10	-1.49658e-10		-1.39404e-10	-1.52222e-10	-1.64795e-10	-1.4978e-10	-1.44165e-10	-1.51123e-10	-1.74072e-10	-1.59912e-10
-1.47705e-10	-1.50269e-10	-1.47827e-10	-1.65283e-10	-1.50269e-10	-1.58691e-10	-1.42578e-10	-1.4978e-10		-1.39526e-10	-1.5271e-10	-1.65039e-10	-1.49536e-10	-1.43799e-10	-1.51123e-10	-1.74072e-10	-1.60156e-10
-1.47339e-10	-1.50146e-10	-1.47705e-10	-1.65039e-10	-1.50146e-10	-1.58691e-10	-1.42456e-10	-1.49902e-10		-1.3977e-10	-1.53076e-10	-1.65161e-10	-1.49292e-10	-1.43311e-10	-1.51245e-10	-1.74194e-10	-1.604e-10
-1.46973e-10	-1.50146e-10	-1.47583e-10	-1.64917e-10	-1.50024e-10	-1.58691e-10	-1.42334e-10	-1.50269e-10		-1.39893e-10	-1.53442e-10	-1.65283e-10	-1.49048e-10	-1.43066e-10	-1.51367e-10	-1.74438e-10	-1.60645e-10
-1.46606e-10	-1.50146e-10	-1.47583e-10	-1.64917e-10	-1.49902e-10	-1.58569e-10	-1.42212e-10	-1.50513e-10		-1.40259e-10	-1.53809e-10	-1.65527e-10	-1.48926e-10	-1.42944e-10	-1.51367e-10	-1.74683e-10	-1.60889e-10
-1.46362e-10	-1.50391e-10	-1.47461e-10	-1.64917e-10	-1.4978e-10	-1.58325e-10	-1.4209e-10	-1.50757e-10		-1.40625e-10	-1.54053e-10	-1.65649e-10	-1.48804e-10	-1.42944e-10	-1.51489e-10	-1.75049e-10	-1.61255e-10
-1.46118e-10	-1.50635e-10	-1.47461e-10	-1.65039e-10	-1.49658e-10	-1.57959e-10	-1.41968e-10	-1.51123e-10		-1.41113e-10	-1.54175e-10	-1.66016e-10	-1.48682e-10	-1.42944e-10	-1.51489e-10	-1.75293e-10	-1.61499e-10
-1.45874e-10	-1.50879e-10	-1.47339e-10	-1.65161e-10	-1.49536e-10	-1.57715e-10	-1.41846e-10	-1.51489e-10		-1.41724e-10	-1.54053e-10	-1.6626e-10	-1.4856e-10	-1.42944e-10	-1.51611e-10	-1.75659e-10	-1.61865e-10
-1.45752e-10	-1.51123e-10	-1.47339e-10	-1.65161e-10	-1.49414e-10	-1.57349e-10	-1.41846e-10	-1.51978e-10		-1.42334e-10	-1.53931e-10	-1.66748e-10	-1.4856e-10	-1.43066e-10	-1.51855e-10	-1.75903e-10	-1.61987e-10
-1.45752e-10	-1.51367e-10	-1.47339e-10	-1.65161e-10	-1.49414e-10	-1.57104e-10	-1.41724e-10	-1.52344e-10		-1.43066e-10	-1.53687e-10	-1.67114e-10	-1.48437e-10	-1.43188e-10	-1.521e-10	-1.76147e-10	-1.61987e-10
-1.45752e-10	-1.51489e-10	-1.47461e-10	-1.65039e-10	-1.49414e-10	-1.5686e-10	-1.41724e-10	-1.5271e-10		-1.43677e-10	-1.5332e-10	-1.67603e-10	-1.4856e-10	-1.43433e-10	-1.52222e-10	-1.76147e-10	-1.61743e-10
-1.45752e-10	-1.51489e-10	-1.47461e-10	-1.64795e-10	-1.49414e-10	-1.56616e-10	-1.41724e-10	-1.52954e-10		-1.44287e-10	-1.52954e-10	-1.68091e-10	-1.4856e-10	-1.43555e-10	-1.52466e-10	-1.76147e-10	-1.61255e-10
-1.45752e-10	-1.51367e-10	-1.47583e-10	-1.64551e-10	-1.49536e-10	-1.56616e-10	-1.41846e-10	-1.53198e-10		-1.44653e-10	-1.5271e-10	-1.68457e-10	-1.48682e-10	-1.43555e-10	-1.52588e-10	-1.76025e-10	-1.60767e-10
-1.45752e-10	-1.51001e-10	-1.47705e-10	-1.64307e-10	-1.49658e-10	-1.56616e-10	-1.4209e-10	-1.5332e-10		-1.44775e-10	-1.52466e-10	-1.68823e-10	-1.48804e-10	-1.43677e-10	-1.52588e-10	-1.75781e-10	-1.60034e-10
-1.45752e-10	-1.50635e-10	-1.47827e-10	-1.64062e-10	-1.49658e-10	-1.56738e-10	-1.42334e-10	-1.5332e-10		-1.44775e-10	-1.52222e-10	-1.69067e-10	-1.48926e-10	-1.43799e-10	-1.52588e-10	-1.75415e-10	-1.59424e-10
-1.45752e-10	-1.50146e-10	-1.47827e-10	-1.6394e-10	-1.4978e-10	-1.56982e-10	-1.42822e-10	-1.53198e-10		-1.44653e-10	-1.521e-10	-1.69189e-10	-1.4917e-10	-1.43799e-10	-1.52466e-10	-1.75049e-10	-1.58813e-10
-1.4563e-10	-1.49414e-10	-1.47827e-10	-1.63696e-10	-1.49658e-10	-1.57104e-10	-1.43188e-10	-1.53076e-10		-1.44287e-10	-1.51978e-10	-1.69189e-10	-1.49414e-10	-1.43677e-10	-1.52222e-10	-1.74683e-10	-1.58447e-10
-1.45386e-10	-1.48926e-10	-1.47705e-10	-1.63574e-10	-1.49414e-10	-1.57471e-10	-1.43677e-10	-1.52832e-10		-1.43799e-10	-1.51855e-10	-1.69189e-10	-1.4978e-10	-1.43555e-10	-1.51733e-10	-1.74316e-10	-1.58203e-10
-1.45142e-10	-1.48315e-10	-1.47461e-10	-1.6333e-10	-1.4917e-10	-1.57959e-10	-1.44165e-10	-1.52588e-10		-1.43311e-10	-1.51733e-10	-1.69189e-10	-1.50146e-10	-1.43433e-10	-1.51245e-10	-1.74072e-10	-1.58081e-10
-1.44775e-10	-1.47949e-10	-1.47217e-10	-1.63208e-10	-1.48926e-10	-1.58447e-10	-1.44653e-10	-1.52222e-10		-1.42822e-10	-1.51489e-10	-1.69312e-10	-1.50635e-10	-1.43311e-10	-1.50635e-10	-1.7395e-10	-1.58203e-10
-1.44531e-10	-1.47705e-10	-1.46973e-10	-1.63086e-10	-1.4856e-10	-1.58813e-10	-1.44897e-10	-1.51733e-10		-1.42212e-10	-1.51367e-10	-1.69312e-10	-1.51001e-10	-1.43188e-10	-1.49902e-10	-1.73706e-10	-1.58569e-10
-1.44287e-10	-1.47583e-10	-1.46851e-10	-1.62842e-10	-1.48437e-10	-1.59302e-10	-1.45264e-10	-1.51245e-10		-1.41846e-10	-1.51245e-10	-1.69434e-10	-1.51367e-10	-1.43066e-10	-1.49048e-10	-1.73584e-10	-1.58936e-10
-1.44043e-10	-1.47705e-10	-1.46606e-10	-1.6272e-10	-1.48193e-10	-1.59668e-10	-1.45386e-10	-1.50879e-10		-1.41357e-10	-1.51123e-10	-1.69434e-10	-1.51611e-10	-1.43066e-10	-1.48193e-10	-1.7334e-10	-1.59424e-10
-1.43921e-10	-1.47949e-10	-1.46484e-10	-1.6272e-10	-1.48193e-10	-1.59912e-10	-1.45386e-10	-1.50513e-10		-1.40991e-10	-1.50879e-10	-1.69556e-10	-1.51855e-10	-1.43188e-10	-1.47339e-10	-1.73096e-10	-1.59912e-10
-1.43921e-10	-1.48193e-10	-1.46362e-10	-1.62598e-10	-1.48193e-10	-1.60034e-10	-1.45142e-10	-1.50269e-10		-1.40625e-10	-1.50757e-10	-1.698e-10	-1.51855e-10	-1.43311e-10	-1.46606e-10	-1.72974e-10	-1.60522e-10
-1.43921e-10	-1.4856e-10	-1.46362e-10	-1.62476e-10	-1.48315e-10	-1.60034e-10	-1.44897e-10	-1.50269e-10		-1.40259e-10	-1.50391e-10	-1.69922e-10	-1.51855e-10	-1.43555e-10	-1.45874e-10	-1.72729e-10	-1.61011e-10
-1.44165e-10	-1.49048e-10	-1.46362e-10	-1.62354e-10	-1.48437e-10	-1.59912e-10	-1.44531e-10	-1.50269e-10		-1.40015e-10	-1.49902e-10	-1.69922e-10	-1.51733e-10	-1.44165e-10	-1.45264e-10	-1.72607e-10	-1.61377e-10
-1.44409e-10	-1.49536e-10	-1.46484e-10	-1.62231e-10	-1.48682e-10	-1.59668e-10	-1.44165e-10	-1.50269e-10		-1.39893e-10	-1.49536e-10	-1.69922e-10	-1.51489e-10	-1.44775e-10	-1.44897e-10	-1.72485e-10	-1.61743e-10
-1.44653e-10	-1.50024e-10	-1.46729e-10	-1.62109e-10	-1.48926e-10	-1.59302e-10	-1.43799e-10	-1.50391e-10		-1.39893e-10	-1.49048e-10	-1.69556e-10	-1.51245e-10	-1.45386e-10	-1.44653e-10	-1.72363e-10	-1.61987e-10
-1.44897e-10	-1.50513e-10	-1.46851e-10	-1.62109e-10	-1.4917e-10	-1.58691e-10	-1.43433e-10	-1.50391e-10		-1.39893e-10	-1.48804e-10	-1.69189e-10	-1.50879e-10	-1.45996e-10	-1.44653e-10	-1.72241e-10	-1.62109e-10
-1.45264e-10	-1.51001e-10	-1.46973e-10	-1.61987e-10	-1.49414e-10	-1.58203e-10	-1.43188e-10	-1.50391e-10		-1.40015e-10	-1.4856e-10	-1.68701e-10	-1.50635e-10	-1.46362e-10	-1.44775e-10	-1.72119e-10	-1.62109e-10
-1.4563e-10	-1.51367e-10	-1.46973e-10	-1.61865e-10	-1.49536e-10	-1.57715e-10	-1.42944e-10	-1.50391e-10		-1.40259e-10	-1.48437e-10	-1.68213e-10	-1.50513e-10	-1.46729e-10	-1.4502e-10	-1.72119e-10	-1.61987e-10
-1.45996e-10	-1.51855e-10	-1.46851e-10	-1.61865e-10	-1.49658e-10	-1.57227e-10	-1.42944e-10	-1.50391e-10		-1.40503e-10	-1.48437e-10	-1.67847e-10	-1.50391e-10	-1.46851e-10	-1.45264e-10	-1.72241e-10	-1.61987e-10
-1.4624e-10	-1.52222e-10	-1.46729e-10	-1.61865e-10	-1.49658e-10	-1.56738e-10	-1.42944e-10	-1.50269e-10		-1.40747e-10	-1.4856e-10	-1.6748e-10	-1.50269e-10	-1.46851e-10	-1.45508e-10	-1.72241e-10	-1.61743e-10
-1.46484e-10	-1.52588e-10	-1.46606e-10	-1.61865e-10	-1.49658e-10	-1.5625e-10	-1.42944e-10	-1.50269e-10		-1.41113e-10	-1.48926e-10	-1.67114e-10	-1.50391e-10	-1.46851e-10	-1.45752e-10	-1.72363e-10	-1.61621e-10
-1.46729e-10	-1.52954e-10	-1.4624e-10	-1.61865e-10	-1.49658e-10	-1.55884e-10	-1.43188e-10	-1.50391e-10		-1.41479e-10	-1.49292e-10	-1.6687e-10	-1.50513e-10	-1.46729e-10	-1.45874e-10	-1.72485e-10	-1.61255e-10
-1.46851e-10	-1.53076e-10	-1.45996e-10	-1.61987e-10	-1.49658e-10	-1.5564e-10	-1.43433e-10	-1.50391e-10		-1.41968e-10	-1.49658e-10	-1.66504e-10	-1.50635e-10	-1.46729e-10	-1.45874e-10	-1.72729e-10	-1.60889e-10
-1.46973e-10	-1.5332e-10	-1.45508e-10	-1.62231e-10	-1.4978e-10	-1.55395e-10	-1.43799e-10	-1.50513e-10		-1.42456e-10	-1.50146e-10	-1.6626e-10	-1.50879e-10	-1.46729e-10	-1.45752e-10	-1.72852e-10	-1.60522e-10
-1.47095e-10	-1.53442e-10	-1.45142e-10	-1.62476e-10	-1.49902e-10	-1.55151e-10	-1.44043e-10	-1.50757e-10		-1.42944e-10	-1.50757e-10	-1.65894e-10	-1.51001e-10	-1.46729e-10	-1.4563e-10	-1.73096e-10	-1.60156e-10
-1.47217e-10	-1.53564e-10	-1.44653e-10	-1.62842e-10	-1.50024e-10	-1.54907e-10	-1.44409e-10	-1.51123e-10		-1.43433e-10	-1.51367e-10	-1.65649e-10	-1.51123e-10	-1.46606e-10	-1.4563e-10	-1.73218e-10	-1.59912e-10
-1.47339e-10	-1.53687e-10	-1.44165e-10	-1.63208e-10	-1.50269e-10	-1.54663e-10	-1.44775e-10	-1.51611e-10		-1.43921e-10	-1.51978e-10	-1.65283e-10	-1.51001e-10	-1.46484e-10	-1.4563e-10	-1.73462e-10	-1.59546e-10
-1.47339e-10	-1.53564e-10	-1.43677e-10	-1.63574e-10	-1.50513e-10	-1.54419e-10	-1.4502e-10	-1.52222e-10		-1.44287e-10	-1.52588e-10	-1.65039e-10	-1.50635e-10	-1.46362e-10	-1.45874e-10	-1.73584e-10	-1.5918e-10
-1.47461e-10	-1.53564e-10	-1.43311e-10	-1.6394e-10	-1.50635e-10	-1.54053e-10	-1.45142e-10	-1.52832e-10		-1.44653e-10	-1.53198e-10	-1.64795e-10	-1.50146e-10	-1.4624e-10	-1.4624e-10	-1.73706e-10	-1.58936e-10
-1.47583e-10	-1.53442e-10	-1.42944e-10	-1.64307e-10	-1.50879e-10	-1.53809e-10	-1.45142e-10	-1.53442e-10		-1.44653e-10	-1.53931e-10	-1.64551e-10	-1.49536e-10	-1.46118e-10	-1.46606e-10	-1.73828e-10	-1.58813e-10
-1.47705e-10	-1.5332e-10	-1.42578e-10	-1.64551e-10	-1.51001e-10	-1.53687e-10	-1.45142e-10	-1.54053e-10		-1.44531e-10	-1.54541e-10	-1.64551e-10	-1.48804e-10	-1.45874e-10	-1.47095e-10	-1.74072e-10	-1.58691e-10
-1.47949e-10	-1.53198e-10	-1.42334e-10	-1.64795e-10	-1.51001e-10	-1.53564e-10	-1.45142e-10	-1.54541e-10		-1.44287e-10	-1.55029e-10	-1.64551e-10	-1.47949e-10	-1.45752e-10	-1.47705e-10	-1.74316e-10	-1.58813e-10
-1.48071e-10	-1.52954e-10	-1.4209e-10	-1.65039e-10	-1.51001e-10	-1.53442e-10	-1.4502e-10	-1.54907e-10		-1.43799e-10	-1.55395e-10	-1.64673e-10	-1.47339e-10	-1.4563e-10	-1.48193e-10	-1.74561e-10	-1.58936e-10
-1.48315e-10	-1.52832e-10	-1.41846e-10	-1.65283e-10	-1.51001e-10	-1.53442e-10	-1.44897e-10	-1.55151e-10		-1.43311e-10	-1.5564e-10	-1.64917e-10	-1.46729e-10	-1.45508e-10	-1.48682e-10	-1.74683e-10	-1.59058e-10
-1.4856e-10	-1.52588e-10	-1.41602e-10	-1.65405e-10	-1.50879e-10	-1.53564e-10	-1.44653e-10	-1.55151e-10		-1.427e-10	-1.55762e-10	-1.65161e-10	-1.4624e-10	-1.45386e-10	-1.49048e-10	-1.74805e-10	-1.59302e-10
-1.48804e-10	-1.52466e-10	-1.41479e-10	-1.65527e-10	-1.50879e-10	-1.53687e-10	-1.44409e-10	-1.54907e-10		-1.4209e-10	-1.55884e-10	-1.65527e-10	-1.45874e-10	-1.45508e-10	-1.49414e-10	-1.74805e-10	-1.59546e-10
-1.49048e-10	-1.52344e-10	-1.41479e-10	-1.65649e-10	-1.50757e-10	-1.53809e-10	-1.43921e-10	-1.54541e-10		-1.41357e-10	-1.55884e-10	-1.65894e-10	-1.45752e-10	-1.4563e-10	-1.49658e-10	-1.74805e-10	-1.5979e-10
-1.49292e-10	-1.52344e-10	-1.41479e-10	-1.65649e-10	-1.50757e-10	-1.53931e-10	-1.43433e-10	-1.54053e-10		-1.40869e-10	-1.55884e-10	-1.6626e-10	-1.45508e-10	-1.45874e-10	-1.4978e-10	-1.74683e-10	-1.60156e-10
-1.49536e-10	-1.52466e-10	-1.41724e-10	-1.65649e-10	-1.50757e-10	-1.53931e-10	-1.43066e-10	-1.53564e-10		-1.40503e-10	-1.56006e-10	-1.66504e-10	-1.45508e-10	-1.46118e-10	-1.4978e-10	-1.74683e-10	-1.60522e-10
-1.49536e-10	-1.52466e-10	-1.4209e-10	-1.65527e-10	-1.51001e-10	-1.54053e-10	-1.42578e-10	-1.52954e-10		-1.40259e-10	-1.56128e-10	-1.66748e-10	-1.45508e-10	-1.46362e-10	-1.4978e-10	-1.74683e-10	-1.60889e-10
-1.49658e-10	-1.52588e-10	-1.42578e-10	-1.65405e-10	-1.51245e-10	-1.54175e-10	-1.4209e-10	-1.52588e-10		-1.40259e-10	-1.56372e-10	-1.66748e-10	-1.45508e-10	-1.46606e-10	-1.49658e-10	-1.74683e-10	-1.61255e-10
-1.4978e-10	-1.5271e-10	-1.43188e-10	-1.65283e-10	-1.51611e-10	-1.54053e-10	-1.41602e-10	-1.521e-10		-1.40259e-10	-1.56616e-10	-1.66626e-10	-1.4563e-10	-1.46851e-10	-1.49414e-10	-1.74683e-10	-1.61499e-10
-1.49902e-10	-1.5271e-10	-1.43921e-10	-1.65283e-10	-1.51978e-10	-1.54053e-10	-1.41235e-10	-1.51855e-10		-1.40259e-10	-1.5686e-10	-1.66382e-10	-1.45874e-10	-1.47217e-10	-1.4917e-10	-1.74683e-10	-1.61743e-10
-1.50024e-10	-1.52832e-10	-1.44653e-10	-1.65405e-10	-1.52344e-10	-1.54053e-10	-1.40991e-10	-1.51611e-10		-1.40381e-10	-1.5686e-10	-1.66016e-10	-1.4624e-10	-1.47461e-10	-1.48926e-10	-1.74683e-10	-1.61987e-10
-1.50146e-10	-1.52832e-10	-1.45386e-10	-1.65649e-10	-1.5271e-10	-1.53931e-10	-1.40747e-10	-1.51367e-10		-1.40381e-10	-1.5686e-10	-1.65649e-10	-1.46851e-10	-1.47827e-10	-1.48682e-10	-1.74683e-10	-1.62109e-10
-1.50146e-10	-1.52954e-10	-1.45996e-10	-1.65894e-10	-1.53076e-10	-1.53809e-10	-1.40503e-10	-1.51123e-10		-1.40381e-10	-1.56616e-10	-1.65161e-10	-1.47461e-10	-1.48193e-10	-1.48437e-10	-1.74683e-10	-1.62354e-10
-1.50146e-10	-1.52832e-10	-1.46606e-10	-1.6626e-10	-1.53442e-10	-1.53687e-10	-1.40503e-10	-1.50879e-10		-1.40137e-10	-1.56494e-10	-1.64673e-10	-1.48193e-10	-1.48437e-10	-1.48193e-10	-1.74683e-10	-1.62354e-10
-1.50024e-10	-1.5271e-10	-1.46973e-10	-1.66504e-10	-1.53687e-10	-1.53687e-10	-1.40503e-10	-1.50757e-10		-1.3977e-10	-1.5625e-10	-1.64062e-10	-1.48926e-10	-1.48682e-10	-1.48071e-10	-1.74683e-10	-1.62598e-10
-1.49902e-10	-1.52466e-10	-1.47339e-10	-1.66626e-10	-1.53931e-10	-1.53564e-10	-1.40625e-10	-1.50635e-10		-1.39404e-10	-1.56006e-10	-1.63574e-10	-1.49658e-10	-1.48804e-10	-1.47949e-10	-1.74561e-10	-1.6272e-10
-1.49658e-10	-1.521e-10	-1.47461e-10	-1.66748e-10	-1.54053e-10	-1.53564e-10	-1.40747e-10	-1.50513e-10		-1.38794e-10	-1.55884e-10	-1.63208e-10	-1.50391e-10	-1.48804e-10	-1.47827e-10	-1.74438e-10	-1.62842e-10
-1.49414e-10	-1.51611e-10	-1.47583e-10	-1.66626e-10	-1.54053e-10	-1.53564e-10	-1.40991e-10	-1.50635e-10		-1.38306e-10	-1.55884e-10	-1.62842e-10	-1.51001e-10	-1.48804e-10	-1.47705e-10	-1.74194e-10	-1.63086e-10
-1.49414e-10	-1.51245e-10	-1.47705e-10	-1.66504e-10	-1.54053e-10	-1.53687e-10	-1.41357e-10	-1.50879e-10		-1.37939e-10	-1.56006e-10	-1.62598e-10	-1.51611e-10	-1.48804e-10	-1.47705e-10	-1.73828e-10	-1.63452e-10
-1.49292e-10	-1.50879e-10	-1.47827e-10	-1.66382e-10	-1.53931e-10	-1.53687e-10	-1.41602e-10	-1.51123e-10		-1.37695e-10	-1.56006e-10	-1.62354e-10	-1.51978e-10	-1.48804e-10	-1.47827e-10	-1.73462e-10	-1.63696e-10
-1.49292e-10	-1.50513e-10	-1.47949e-10	-1.66016e-10	-1.53687e-10	-1.53687e-10	-1.41968e-10	-1.51489e-10		-1.37573e-10	-1.56006e-10	-1.62231e-10	-1.52344e-10	-1.49048e-10	-1.47949e-10	-1.72974e-10	-1.64062e-10
-1.49414e-10	-1.50146e-10	-1.48071e-10	-1.65771e-10	-1.53564e-10	-1.53809e-10	-1.4209e-10	-1.51855e-10		-1.37695e-10	-1.55884e-10	-1.62109e-10	-1.52466e-10	-1.49292e-10	-1.48315e-10	-1.72363e-10	-1.64185e-10
-1.49414e-10	-1.49902e-10	-1.48193e-10	-1.65283e-10	-1.5332e-10	-1.53809e-10	-1.42212e-10	-1.52222e-10		-1.37817e-10	-1.5564e-10	-1.62109e-10	-1.52588e-10	-1.49658e-10	-1.4856e-10	-1.71875e-10	-1.64307e-10
-1.49414e-10	-1.4978e-10	-1.48437e-10	-1.64917e-10	-1.53076e-10	-1.53931e-10	-1.42212e-10	-1.52466e-10		-1.38062e-10	-1.55273e-10	-1.62109e-10	-1.52466e-10	-1.50146e-10	-1.48804e-10	-1.71387e-10	-1.64307e-10
-1.4917e-10	-1.49658e-10	-1.4856e-10	-1.64429e-10	-1.5271e-10	-1.54053e-10	-1.42334e-10	-1.52466e-10		-1.38306e-10	-1.54785e-10	-1.62231e-10	-1.52466e-10	-1.50757e-10	-1.49048e-10	-1.7102e-10	-1.64185e-10
-1.49048e-10	-1.49414e-10	-1.4856e-10	-1.63818e-10	-1.52466e-10	-1.54053e-10	-1.42334e-10	-1.52466e-10		-1.38672e-10	-1.54175e-10	-1.62476e-10	-1.52344e-10	-1.51245e-10	-1.4917e-10	-1.70776e-10	-1.64185e-10
-1.48804e-10	-1.49414e-10	-1.4856e-10	-1.63208e-10	-1.52344e-10	-1.54053e-10	-1.42334e-10	-1.52222e-10		-1.38916e-10	-1.53687e-10	-1.62842e-10	-1.52222e-10	-1.51855e-10	-1.4917e-10	-1.70898e-10	-1.64185e-10
-1.48682e-10	-1.49292e-10	-1.4856e-10	-1.6272e-10	-1.521e-10	-1.54053e-10	-1.42456e-10	-1.51855e-10		-1.3916e-10	-1.53198e-10	-1.6333e-10	-1.52222e-10	-1.52222e-10	-1.49292e-10	-1.7102e-10	-1.64185e-10
-1.48437e-10	-1.49414e-10	-1.48437e-10	-1.62231e-10	-1.51978e-10	-1.54053e-10	-1.42456e-10	-1.51367e-10		-1.39404e-10	-1.52832e-10	-1.63818e-10	-1.521e-10	-1.52588e-10	-1.49414e-10	-1.71387e-10	-1.64307e-10
-1.48193e-10	-1.49658e-10	-1.48315e-10	-1.61865e-10	-1.51855e-10	-1.53931e-10	-1.42578e-10	-1.50757e-10		-1.3977e-10	-1.52344e-10	-1.64307e-10	-1.521e-10	-1.5271e-10	-1.49536e-10	-1.71753e-10	-1.64307e-10
-1.47949e-10	-1.4978e-10	-1.48193e-10	-1.61499e-10	-1.51733e-10	-1.53809e-10	-1.42578e-10	-1.50146e-10		-1.40137e-10	-1.521e-10	-1.64795e-10	-1.521e-10	-1.5271e-10	-1.4978e-10	-1.72119e-10	-1.64307e-10
-1.47827e-10	-1.50024e-10	-1.48071e-10	-1.61255e-10	-1.51733e-10	-1.53809e-10	-1.427e-10	-1.49658e-10		-1.40503e-10	-1.51733e-10	-1.65161e-10	-1.51978e-10	-1.52466e-10	-1.50146e-10	-1.72363e-10	-1.64429e-10
-1.47705e-10	-1.50269e-10	-1.48071e-10	-1.61133e-10	-1.51978e-10	-1.53687e-10	-1.427e-10	-1.49292e-10		-1.40869e-10	-1.51367e-10	-1.65649e-10	-1.51978e-10	-1.52222e-10	-1.50391e-10	-1.72485e-10	-1.64551e-10
-1.47583e-10	-1.50513e-10	-1.48071e-10	-1.61011e-10	-1.521e-10	-1.53564e-10	-1.427e-10	-1.4917e-10		-1.41235e-10	-1.51123e-10	-1.65894e-10	-1.51733e-10	-1.51855e-10	-1.50757e-10	-1.72607e-10	-1.64673e-10
-1.47583e-10	-1.50757e-10	-1.47949e-10	-1.61133e-10	-1.52466e-10	-1.53564e-10	-1.427e-10	-1.4917e-10		-1.41602e-10	-1.50879e-10	-1.6626e-10	-1.51489e-10	-1.51489e-10	-1.51001e-10	-1.72485e-10	-1.64795e-10
-1.47705e-10	-1.50879e-10	-1.47827e-10	-1.61377e-10	-1.5271e-10	-1.53442e-10	-1.42578e-10	-1.49414e-10		-1.41846e-10	-1.50513e-10	-1.66626e-10	-1.51123e-10	-1.51123e-10	-1.51245e-10	-1.72485e-10	-1.65039e-10
-1.47827e-10	-1.51245e-10	-1.47705e-10	-1.61621e-10	-1.52954e-10	-1.53442e-10	-1.42456e-10	-1.49658e-10		-1.4209e-10	-1.50269e-10	-1.6687e-10	-1.50635e-10	-1.50879e-10	-1.51367e-10	-1.72363e-10	-1.65283e-10
-1.48193e-10	-1.51489e-10	-1.47583e-10	-1.61987e-10	-1.5332e-10	-1.5332e-10	-1.42212e-10	-1.49902e-10		-1.42334e-10	-1.50024e-10	-1.66992e-10	-1.50146e-10	-1.50635e-10	-1.51489e-10	-1.72241e-10	-1.65527e-10
-1.48437e-10	-1.51733e-10	-1.47461e-10	-1.62354e-10	-1.53564e-10	-1.5332e-10	-1.41968e-10	-1.50269e-10		-1.42456e-10	-1.49902e-10	-1.67114e-10	-1.49658e-10	-1.50513e-10	-1.51489e-10	-1.71997e-10	-1.65894e-10
-1.48926e-10	-1.51855e-10	-1.47461e-10	-1.6272e-10	-1.53931e-10	-1.5332e-10	-1.41724e-10	-1.50635e-10		-1.42456e-10	-1.4978e-10	-1.67114e-10	-1.49292e-10	-1.50391e-10	-1.51611e-10	-1.71753e-10	-1.6626e-10
-1.49292e-10	-1.51978e-10	-1.47461e-10	-1.63086e-10	-1.54175e-10	-1.53442e-10	-1.41479e-10	-1.51001e-10		-1.42456e-10	-1.49658e-10	-1.6687e-10	-1.48926e-10	-1.50269e-10	-1.51733e-10	-1.71509e-10	-1.66504e-10
-1.49658e-10	-1.521e-10	-1.47705e-10	-1.63452e-10	-1.54297e-10	-1.53564e-10	-1.41235e-10	-1.51367e-10		-1.42456e-10	-1.49658e-10	-1.66504e-10	-1.48682e-10	-1.50269e-10	-1.51733e-10	-1.71265e-10	-1.66504e-10
-1.50024e-10	-1.521e-10	-1.47949e-10	-1.63818e-10	-1.54419e-10	-1.53687e-10	-1.40991e-10	-1.51733e-10		-1.42456e-10	-1.49658e-10	-1.66138e-10	-1.4856e-10	-1.50391e-10	-1.51611e-10	-1.7102e-10	-1.66504e-10
-1.50269e-10	-1.521e-10	-1.48193e-10	-1.64185e-10	-1.54541e-10	-1.53809e-10	-1.40991e-10	-1.521e-10		-1.42334e-10	-1.49536e-10	-1.65649e-10	-1.4856e-10	-1.50513e-10	-1.51367e-10	-1.70898e-10	-1.6626e-10
-1.50391e-10	-1.51978e-10	-1.4856e-10	-1.64429e-10	-1.54663e-10	-1.54053e-10	-1.40869e-10	-1.52466e-10		-1.4209e-10	-1.49536e-10	-1.65039e-10	-1.48682e-10	-1.50635e-10	-1.51123e-10	-1.70776e-10	-1.65894e-10
-1.50513e-10	-1.51855e-10	-1.48804e-10	-1.64551e-10	-1.54663e-10	-1.54419e-10	-1.40869e-10	-1.5271e-10		-1.41846e-10	-1.49536e-10	-1.64429e-10	-1.48926e-10	-1.50635e-10	-1.50635e-10	-1.70776e-10	-1.65405e-10
-1.50513e-10	-1.51733e-10	-1.48926e-10	-1.64551e-10	-1.54663e-10	-1.54785e-10	-1.40991e-10	-1.52832e-10		-1.41479e-10	-1.49414e-10	-1.6394e-10	-1.49292e-10	-1.50635e-10	-1.50146e-10	-1.70898e-10	-1.64917e-10
-1.50513e-10	-1.51367e-10	-1.48926e-10	-1.64551e-10	-1.54419e-10	-1.55029e-10	-1.41113e-10	-1.52954e-10		-1.40991e-10	-1.49536e-10	-1.6333e-10	-1.4978e-10	-1.50513e-10	-1.49658e-10	-1.71143e-10	-1.64185e-10
-1.50513e-10	-1.50879e-10	-1.48682e-10	-1.64429e-10	-1.54175e-10	-1.55151e-10	-1.41357e-10	-1.52832e-10		-1.40625e-10	-1.49658e-10	-1.62964e-10	-1.50269e-10	-1.50146e-10	-1.48926e-10	-1.71387e-10	-1.63574e-10
-1.50391e-10	-1.50269e-10	-1.48315e-10	-1.64307e-10	-1.53809e-10	-1.55273e-10	-1.41724e-10	-1.5271e-10		-1.40259e-10	-1.49902e-10	-1.62598e-10	-1.50635e-10	-1.4978e-10	-1.48315e-10	-1.71631e-10	-1.62842e-10
-1.50269e-10	-1.4978e-10	-1.47705e-10	-1.64185e-10	-1.53442e-10	-1.55151e-10	-1.4209e-10	-1.52466e-10		-1.40015e-10	-1.50269e-10	-1.62354e-10	-1.50879e-10	-1.49414e-10	-1.47705e-10	-1.71997e-10	-1.62354e-10
-1.50146e-10	-1.4917e-10	-1.47095e-10	-1.64062e-10	-1.52832e-10	-1.54907e-10	-1.42578e-10	-1.521e-10		-1.3977e-10	-1.50757e-10	-1.62231e-10	-1.51001e-10	-1.48926e-10	-1.47095e-10	-1.72119e-10	-1.61987e-10
-1.49902e-10	-1.48804e-10	-1.46484e-10	-1.6394e-10	-1.521e-10	-1.54663e-10	-1.42944e-10	-1.51733e-10		-1.3977e-10	-1.51367e-10	-1.62109e-10	-1.51123e-10	-1.48437e-10	-1.46606e-10	-1.72363e-10	-1.61743e-10
-1.49658e-10	-1.48437e-10	-1.45874e-10	-1.6394e-10	-1.51245e-10	-1.54297e-10	-1.43433e-10	-1.51245e-10		-1.39893e-10	-1.51978e-10	-1.62109e-10	-1.51001e-10	-1.47949e-10	-1.4624e-10	-1.72607e-10	-1.61621e-10
-1.49292e-10	-1.48315e-10	-1.45508e-10	-1.64062e-10	-1.50391e-10	-1.53931e-10	-1.43677e-10	-1.50635e-10		-1.40137e-10	-1.5271e-10	-1.62231e-10	-1.50757e-10	-1.47583e-10	-1.45874e-10	-1.72852e-10	-1.61499e-10
-1.48804e-10	-1.48193e-10	-1.45264e-10	-1.64185e-10	-1.49658e-10	-1.53687e-10	-1.43921e-10	-1.50146e-10		-1.40259e-10	-1.53442e-10	-1.62354e-10	-1.50513e-10	-1.47095e-10	-1.45508e-10	-1.73096e-10	-1.61499e-10
-1.48315e-10	-1.48193e-10	-1.45386e-10	-1.64307e-10	-1.48926e-10	-1.53198e-10	-1.44043e-10	-1.49658e-10		-1.40503e-10	-1.54053e-10	-1.62354e-10	-1.50146e-10	-1.46851e-10	-1.45386e-10	-1.73462e-10	-1.61499e-10
-1.47705e-10	-1.48193e-10	-1.4563e-10	-1.64429e-10	-1.4856e-10	-1.52832e-10	-1.44165e-10	-1.49414e-10		-1.40503e-10	-1.54541e-10	-1.62476e-10	-1.4978e-10	-1.46484e-10	-1.45386e-10	-1.73828e-10	-1.61499e-10
-1.47095e-10	-1.48193e-10	-1.45996e-10	-1.64551e-10	-1.48315e-10	-1.52466e-10	-1.44165e-10	-1.49292e-10		-1.40625e-10	-1.54907e-10	-1.62598e-10	-1.49536e-10	-1.46362e-10	-1.45508e-10	-1.74194e-10	-1.61499e-10
-1.46484e-10	-1.48315e-10	-1.46606e-10	-1.64673e-10	-1.48193e-10	-1.521e-10	-1.44165e-10	-1.49292e-10		-1.40503e-10	-1.55029e-10	-1.6272e-10	-1.49414e-10	-1.46118e-10	-1.45752e-10	-1.74805e-10	-1.61377e-10
-1.45874e-10	-1.48315e-10	-1.47095e-10	-1.64795e-10	-1.48437e-10	-1.51978e-10	-1.44165e-10	-1.49292e-10		-1.40381e-10	-1.54907e-10	-1.6272e-10	-1.49414e-10	-1.45874e-10	-1.45996e-10	-1.75293e-10	-1.61133e-10
-1.45386e-10	-1.48315e-10	-1.47827e-10	-1.64795e-10	-1.48682e-10	-1.51855e-10	-1.43921e-10	-1.49292e-10		-1.40259e-10	-1.54907e-10	-1.62842e-10	-1.49536e-10	-1.4563e-10	-1.46362e-10	-1.75903e-10	-1.61011e-10
-1.4502e-10	-1.48437e-10	-1.48315e-10	-1.64795e-10	-1.49048e-10	-1.51855e-10	-1.43677e-10	-1.49292e-10		-1.40259e-10	-1.54785e-10	-1.62842e-10	-1.49658e-10	-1.45386e-10	-1.46851e-10	-1.76392e-10	-1.60767e-10
-1.44775e-10	-1.4856e-10	-1.48682e-10	-1.64551e-10	-1.49414e-10	-1.51855e-10	-1.43555e-10	-1.49414e-10		-1.40259e-10	-1.54663e-10	-1.6272e-10	-1.49902e-10	-1.4502e-10	-1.47461e-10	-1.77002e-10	-1.60645e-10
-1.44531e-10	-1.4856e-10	-1.48804e-10	-1.64307e-10	-1.4978e-10	-1.51978e-10	-1.43311e-10	-1.49536e-10		-1.40259e-10	-1.54663e-10	-1.6272e-10	-1.50269e-10	-1.44653e-10	-1.48071e-10	-1.7749e-10	-1.60645e-10
-1.44409e-10	-1.4856e-10	-1.48926e-10	-1.63818e-10	-1.50146e-10	-1.521e-10	-1.43188e-10	-1.49658e-10		-1.40259e-10	-1.54785e-10	-1.6272e-10	-1.50513e-10	-1.44409e-10	-1.4856e-10	-1.77978e-10	-1.60645e-10
-1.44287e-10	-1.48682e-10	-1.48804e-10	-1.6333e-10	-1.50391e-10	-1.52222e-10	-1.43066e-10	-1.49902e-10		-1.40259e-10	-1.54907e-10	-1.6272e-10	-1.50757e-10	-1.44165e-10	-1.49048e-10	-1.78345e-10	-1.60645e-10
-1.44287e-10	-1.48682e-10	-1.4856e-10	-1.62842e-10	-1.50635e-10	-1.52344e-10	-1.43066e-10	-1.50146e-10		-1.40259e-10	-1.55151e-10	-1.6272e-10	-1.50757e-10	-1.43921e-10	-1.49414e-10	-1.78711e-10	-1.60767e-10
-1.44531e-10	-1.48682e-10	-1.48315e-10	-1.62354e-10	-1.50757e-10	-1.52588e-10	-1.43188e-10	-1.50391e-10		-1.40259e-10	-1.55395e-10	-1.62842e-10	-1.50757e-10	-1.43921e-10	-1.49536e-10	-1.78955e-10	-1.60889e-10
-1.44653e-10	-1.48804e-10	-1.48071e-10	-1.61987e-10	-1.50879e-10	-1.5271e-10	-1.43555e-10	-1.50635e-10		-1.40381e-10	-1.5564e-10	-1.63086e-10	-1.50635e-10	-1.43921e-10	-1.49536e-10	-1.78955e-10	-1.61133e-10
-1.4502e-10	-1.48926e-10	-1.47949e-10	-1.61621e-10	-1.50879e-10	-1.52832e-10	-1.43799e-10	-1.50879e-10		-1.40503e-10	-1.56006e-10	-1.63452e-10	-1.50513e-10	-1.44043e-10	-1.49292e-10	-1.78711e-10	-1.61255e-10
-1.45264e-10	-1.4917e-10	-1.47949e-10	-1.61133e-10	-1.51001e-10	-1.52832e-10	-1.44165e-10	-1.51123e-10		-1.40625e-10	-1.5625e-10	-1.63818e-10	-1.50391e-10	-1.44043e-10	-1.48804e-10	-1.78223e-10	-1.61621e-10
-1.45752e-10	-1.49536e-10	-1.47949e-10	-1.60889e-10	-1.51123e-10	-1.52832e-10	-1.44287e-10	-1.51367e-10		-1.40869e-10	-1.56616e-10	-1.64307e-10	-1.50269e-10	-1.44165e-10	-1.48315e-10	-1.77612e-10	-1.61865e-10
-1.46118e-10	-1.49902e-10	-1.47949e-10	-1.60522e-10	-1.51245e-10	-1.52832e-10	-1.44409e-10	-1.51611e-10		-1.41113e-10	-1.56982e-10	-1.64673e-10	-1.50024e-10	-1.44287e-10	-1.47827e-10	-1.7688e-10	-1.62231e-10
-1.46606e-10	-1.50391e-10	-1.47949e-10	-1.60278e-10	-1.51245e-10	-1.52588e-10	-1.44287e-10	-1.51855e-10		-1.41235e-10	-1.57227e-10	-1.65039e-10	-1.49902e-10	-1.44409e-10	-1.47461e-10	-1.76025e-10	-1.6272e-10
-1.46973e-10	-1.50879e-10	-1.47949e-10	-1.60034e-10	-1.51245e-10	-1.52466e-10	-1.44165e-10	-1.51978e-10		-1.41479e-10	-1.57349e-10	-1.65405e-10	-1.4978e-10	-1.44531e-10	-1.47217e-10	-1.75293e-10	-1.63208e-10
-1.47339e-10	-1.51367e-10	-1.47827e-10	-1.5979e-10	-1.51123e-10	-1.52344e-10	-1.44043e-10	-1.52222e-10		-1.41724e-10	-1.57593e-10	-1.65771e-10	-1.49658e-10	-1.44775e-10	-1.47095e-10	-1.74805e-10	-1.63696e-10
-1.47583e-10	-1.51978e-10	-1.47583e-10	-1.59668e-10	-1.51001e-10	-1.52222e-10	-1.43921e-10	-1.52466e-10		-1.41846e-10	-1.57837e-10	-1.65894e-10	-1.49536e-10	-1.45142e-10	-1.47095e-10	-1.74316e-10	-1.64185e-10
-1.47705e-10	-1.52344e-10	-1.47339e-10	-1.59424e-10	-1.50635e-10	-1.521e-10	-1.43799e-10	-1.52588e-10		-1.4209e-10	-1.58081e-10	-1.65894e-10	-1.49414e-10	-1.45386e-10	-1.47339e-10	-1.74072e-10	-1.64673e-10
-1.47705e-10	-1.5271e-10	-1.46973e-10	-1.5918e-10	-1.50269e-10	-1.51978e-10	-1.43677e-10	-1.5271e-10		-1.42212e-10	-1.58203e-10	-1.66016e-10	-1.49414e-10	-1.45752e-10	-1.47583e-10	-1.7395e-10	-1.65039e-10
-1.47705e-10	-1.52954e-10	-1.46729e-10	-1.58936e-10	-1.49658e-10	-1.51855e-10	-1.43555e-10	-1.52832e-10		-1.42212e-10	-1.58325e-10	-1.65894e-10	-1.49292e-10	-1.45874e-10	-1.47827e-10	-1.73828e-10	-1.65527e-10
-1.47461e-10	-1.53076e-10	-1.4624e-10	-1.58691e-10	-1.49048e-10	-1.51855e-10	-1.43555e-10	-1.52832e-10		-1.42212e-10	-1.58325e-10	-1.65894e-10	-1.4917e-10	-1.45874e-10	-1.48071e-10	-1.7395e-10	-1.66016e-10
-1.47339e-10	-1.53076e-10	-1.45996e-10	-1.58447e-10	-1.48193e-10	-1.51855e-10	-1.43555e-10	-1.5271e-10		-1.42212e-10	-1.58203e-10	-1.65894e-10	-1.49048e-10	-1.4563e-10	-1.48437e-10	-1.74072e-10	-1.66504e-10
-1.47095e-10	-1.53076e-10	-1.4563e-10	-1.58325e-10	-1.47461e-10	-1.51978e-10	-1.43555e-10	-1.52588e-10		-1.4209e-10	-1.58203e-10	-1.65894e-10	-1.48926e-10	-1.45386e-10	-1.48682e-10	-1.74316e-10	-1.6687e-10
-1.46851e-10	-1.52954e-10	-1.45386e-10	-1.58325e-10	-1.46851e-10	-1.52222e-10	-1.43555e-10	-1.52466e-10		-1.41968e-10	-1.58081e-10	-1.65894e-10	-1.48804e-10	-1.44897e-10	-1.48804e-10	-1.74561e-10	-1.67236e-10
-1.46606e-10	-1.52832e-10	-1.45142e-10	-1.58325e-10	-1.46362e-10	-1.52588e-10	-1.43433e-10	-1.52222e-10		-1.41846e-10	-1.58081e-10	-1.66016e-10	-1.48682e-10	-1.44409e-10	-1.49048e-10	-1.74805e-10	-1.67603e-10
-1.46606e-10	-1.52588e-10	-1.4502e-10	-1.58447e-10	-1.46118e-10	-1.53076e-10	-1.43066e-10	-1.51855e-10		-1.41724e-10	-1.58081e-10	-1.6626e-10	-1.48682e-10	-1.43799e-10	-1.4917e-10	-1.75171e-10	-1.67969e-10
-1.46606e-10	-1.52222e-10	-1.44775e-10	-1.58691e-10	-1.45996e-10	-1.53687e-10	-1.427e-10	-1.51489e-10		-1.41602e-10	-1.58203e-10	-1.66504e-10	-1.4856e-10	-1.43433e-10	-1.49292e-10	-1.75415e-10	-1.68335e-10
-1.46606e-10	-1.51855e-10	-1.44653e-10	-1.58936e-10	-1.46118e-10	-1.54175e-10	-1.4209e-10	-1.51001e-10		-1.41357e-10	-1.58203e-10	-1.66626e-10	-1.48682e-10	-1.43188e-10	-1.49414e-10	-1.75537e-10	-1.68579e-10
-1.46851e-10	-1.51367e-10	-1.44531e-10	-1.59058e-10	-1.46484e-10	-1.54785e-10	-1.41357e-10	-1.50513e-10		-1.41113e-10	-1.58325e-10	-1.66748e-10	-1.48804e-10	-1.43066e-10	-1.49658e-10	-1.75537e-10	-1.68823e-10
-1.46973e-10	-1.50879e-10	-1.44409e-10	-1.59302e-10	-1.46973e-10	-1.55273e-10	-1.40625e-10	-1.49902e-10		-1.40625e-10	-1.58447e-10	-1.6687e-10	-1.48804e-10	-1.43066e-10	-1.50024e-10	-1.75537e-10	-1.69067e-10
-1.47339e-10	-1.50391e-10	-1.44409e-10	-1.59302e-10	-1.47583e-10	-1.55762e-10	-1.40015e-10	-1.49414e-10		-1.40137e-10	-1.58447e-10	-1.6687e-10	-1.48926e-10	-1.43188e-10	-1.50269e-10	-1.75293e-10	-1.69189e-10
-1.47583e-10	-1.50024e-10	-1.44409e-10	-1.59424e-10	-1.48193e-10	-1.56006e-10	-1.39404e-10	-1.48804e-10		-1.39404e-10	-1.58325e-10	-1.6687e-10	-1.48926e-10	-1.43311e-10	-1.50635e-10	-1.75049e-10	-1.69189e-10
-1.47949e-10	-1.49658e-10	-1.44531e-10	-1.59424e-10	-1.48926e-10	-1.5625e-10	-1.39038e-10	-1.48315e-10		-1.38794e-10	-1.58203e-10	-1.6687e-10	-1.48804e-10	-1.43433e-10	-1.50879e-10	-1.74683e-10	-1.69067e-10
-1.48315e-10	-1.49414e-10	-1.44653e-10	-1.59546e-10	-1.49536e-10	-1.56372e-10	-1.38672e-10	-1.47827e-10		-1.38184e-10	-1.58081e-10	-1.6687e-10	-1.48682e-10	-1.43555e-10	-1.51245e-10	-1.74438e-10	-1.69067e-10
-1.48682e-10	-1.4917e-10	-1.44897e-10	-1.59668e-10	-1.50269e-10	-1.56372e-10	-1.38428e-10	-1.47461e-10		-1.37695e-10	-1.57837e-10	-1.66992e-10	-1.48315e-10	-1.43677e-10	-1.51367e-10	-1.74194e-10	-1.68945e-10
-1.49048e-10	-1.49048e-10	-1.45142e-10	-1.59668e-10	-1.50879e-10	-1.5625e-10	-1.38184e-10	-1.47217e-10		-1.37329e-10	-1.57471e-10	-1.6687e-10	-1.47827e-10	-1.43555e-10	-1.51489e-10	-1.73828e-10	-1.68945e-10
-1.49536e-10	-1.48926e-10	-1.45264e-10	-1.59546e-10	-1.51367e-10	-1.56128e-10	-1.37939e-10	-1.47095e-10		-1.37207e-10	-1.57227e-10	-1.6687e-10	-1.47217e-10	-1.43555e-10	-1.51367e-10	-1.73584e-10	-1.69067e-10
-1.49902e-10	-1.48804e-10	-1.45508e-10	-1.59302e-10	-1.51855e-10	-1.56006e-10	-1.37939e-10	-1.46973e-10		-1.37085e-10	-1.57104e-10	-1.66626e-10	-1.46606e-10	-1.43311e-10	-1.51367e-10	-1.73218e-10	-1.69189e-10
-1.50269e-10	-1.48804e-10	-1.45508e-10	-1.59058e-10	-1.521e-10	-1.55884e-10	-1.37939e-10	-1.46973e-10		-1.37085e-10	-1.5686e-10	-1.6626e-10	-1.45996e-10	-1.43066e-10	-1.51245e-10	-1.72729e-10	-1.69556e-10
-1.50635e-10	-1.48804e-10	-1.45508e-10	-1.58691e-10	-1.52222e-10	-1.5564e-10	-1.38062e-10	-1.46973e-10		-1.37329e-10	-1.56738e-10	-1.65894e-10	-1.45508e-10	-1.42822e-10	-1.51245e-10	-1.72241e-10	-1.69922e-10
-1.51001e-10	-1.48804e-10	-1.45508e-10	-1.58203e-10	-1.52222e-10	-1.55518e-10	-1.38306e-10	-1.47095e-10		-1.37695e-10	-1.56616e-10	-1.65405e-10	-1.45142e-10	-1.42456e-10	-1.51245e-10	-1.71631e-10	-1.70532e-10
-1.51367e-10	-1.48926e-10	-1.45508e-10	-1.57593e-10	-1.521e-10	-1.55395e-10	-1.3855e-10	-1.47217e-10		-1.37939e-10	-1.56494e-10	-1.64917e-10	-1.44897e-10	-1.4209e-10	-1.51367e-10	-1.71143e-10	-1.7102e-10
-1.51489e-10	-1.4917e-10	-1.45508e-10	-1.56982e-10	-1.51978e-10	-1.55029e-10	-1.38916e-10	-1.47217e-10		-1.38306e-10	-1.56372e-10	-1.64429e-10	-1.44775e-10	-1.41724e-10	-1.51611e-10	-1.70654e-10	-1.71753e-10
-1.51489e-10	-1.49414e-10	-1.45508e-10	-1.56494e-10	-1.51733e-10	-1.54663e-10	-1.39282e-10	-1.47339e-10		-1.3855e-10	-1.5625e-10	-1.6394e-10	-1.44775e-10	-1.41479e-10	-1.51978e-10	-1.70288e-10	-1.72363e-10
-1.51367e-10	-1.49658e-10	-1.45508e-10	-1.55884e-10	-1.51611e-10	-1.54297e-10	-1.39526e-10	-1.47583e-10		-1.38794e-10	-1.5625e-10	-1.63574e-10	-1.44897e-10	-1.41357e-10	-1.52344e-10	-1.70044e-10	-1.72974e-10
-1.51001e-10	-1.50024e-10	-1.45508e-10	-1.55395e-10	-1.51611e-10	-1.53809e-10	-1.39893e-10	-1.47705e-10		-1.38916e-10	-1.56128e-10	-1.63208e-10	-1.45264e-10	-1.41479e-10	-1.5271e-10	-1.69922e-10	-1.73462e-10
-1.50757e-10	-1.50513e-10	-1.4563e-10	-1.55029e-10	-1.51611e-10	-1.53442e-10	-1.40137e-10	-1.47949e-10		-1.38916e-10	-1.55884e-10	-1.62842e-10	-1.45508e-10	-1.41724e-10	-1.53076e-10	-1.69922e-10	-1.7395e-10
-1.50391e-10	-1.51001e-10	-1.45752e-10	-1.54663e-10	-1.51733e-10	-1.53198e-10	-1.40259e-10	-1.48315e-10		-1.38794e-10	-1.55762e-10	-1.6272e-10	-1.45996e-10	-1.4209e-10	-1.53687e-10	-1.70166e-10	-1.74316e-10
-1.49902e-10	-1.51611e-10	-1.46118e-10	-1.54297e-10	-1.51978e-10	-1.52954e-10	-1.40381e-10	-1.48682e-10		-1.3855e-10	-1.55762e-10	-1.62476e-10	-1.46484e-10	-1.42578e-10	-1.54175e-10	-1.70532e-10	-1.74561e-10
-1.49658e-10	-1.521e-10	-1.46362e-10	-1.54175e-10	-1.52222e-10	-1.52954e-10	-1.40625e-10	-1.4917e-10		-1.38306e-10	-1.55762e-10	-1.62354e-10	-1.46973e-10	-1.43066e-10	-1.54785e-10	-1.71143e-10	-1.74561e-10
-1.49414e-10	-1.52466e-10	-1.46729e-10	-1.54053e-10	-1.52344e-10	-1.53076e-10	-1.40747e-10	-1.49536e-10		-1.37939e-10	-1.55884e-10	-1.62354e-10	-1.47583e-10	-1.43555e-10	-1.55395e-10	-1.71997e-10	-1.74561e-10
-1.49292e-10	-1.52832e-10	-1.46973e-10	-1.54175e-10	-1.52588e-10	-1.5332e-10	-1.40747e-10	-1.49902e-10		-1.37695e-10	-1.56006e-10	-1.62354e-10	-1.48193e-10	-1.43921e-10	-1.56006e-10	-1.72729e-10	-1.74438e-10
-1.4917e-10	-1.53076e-10	-1.47217e-10	-1.54419e-10	-1.52588e-10	-1.53442e-10	-1.40991e-10	-1.50024e-10		-1.37573e-10	-1.56372e-10	-1.62476e-10	-1.48804e-10	-1.44287e-10	-1.56616e-10	-1.73462e-10	-1.74316e-10
-1.4917e-10	-1.53076e-10	-1.47461e-10	-1.54663e-10	-1.5271e-10	-1.53564e-10	-1.41113e-10	-1.50146e-10		-1.37451e-10	-1.5686e-10	-1.62598e-10	-1.49414e-10	-1.44409e-10	-1.57104e-10	-1.74194e-10	-1.74316e-10
-1.4917e-10	-1.53076e-10	-1.47583e-10	-1.55029e-10	-1.5271e-10	-1.53687e-10	-1.41235e-10	-1.50269e-10		-1.37451e-10	-1.57349e-10	-1.62598e-10	-1.50024e-10	-1.44653e-10	-1.57715e-10	-1.74805e-10	-1.74316e-10
-1.49048e-10	-1.53076e-10	-1.47583e-10	-1.55395e-10	-1.5271e-10	-1.53809e-10	-1.41479e-10	-1.50146e-10		-1.37451e-10	-1.57959e-10	-1.62842e-10	-1.50513e-10	-1.44775e-10	-1.58325e-10	-1.75171e-10	-1.74316e-10
-1.48926e-10	-1.52954e-10	-1.47705e-10	-1.55762e-10	-1.52588e-10	-1.53687e-10	-1.41602e-10	-1.50024e-10		-1.37451e-10	-1.58569e-10	-1.63086e-10	-1.50879e-10	-1.4502e-10	-1.58936e-10	-1.75537e-10	-1.74316e-10
-1.48804e-10	-1.5271e-10	-1.47827e-10	-1.56128e-10	-1.52466e-10	-1.53687e-10	-1.41724e-10	-1.49902e-10		-1.37329e-10	-1.5918e-10	-1.6333e-10	-1.51123e-10	-1.45142e-10	-1.59424e-10	-1.75781e-10	-1.74316e-10
-1.48682e-10	-1.52588e-10	-1.48071e-10	-1.56616e-10	-1.52344e-10	-1.53564e-10	-1.41846e-10	-1.49658e-10		-1.37207e-10	-1.59668e-10	-1.63696e-10	-1.51367e-10	-1.45264e-10	-1.5979e-10	-1.75781e-10	-1.74194e-10
-1.4856e-10	-1.52588e-10	-1.48315e-10	-1.56982e-10	-1.52222e-10	-1.53442e-10	-1.41968e-10	-1.49292e-10		-1.37207e-10	-1.60156e-10	-1.6394e-10	-1.51367e-10	-1.45386e-10	-1.60156e-10	-1.75659e-10	-1.74072e-10
-1.48437e-10	-1.52466e-10	-1.48437e-10	-1.57349e-10	-1.51978e-10	-1.5332e-10	-1.42212e-10	-1.48804e-10		-1.37085e-10	-1.60522e-10	-1.64062e-10	-1.51367e-10	-1.45386e-10	-1.604e-10	-1.75293e-10	-1.73828e-10
-1.48437e-10	-1.52588e-10	-1.48682e-10	-1.57715e-10	-1.51855e-10	-1.53198e-10	-1.42334e-10	-1.48315e-10		-1.37085e-10	-1.60767e-10	-1.64062e-10	-1.51367e-10	-1.45386e-10	-1.604e-10	-1.74927e-10	-1.73462e-10
-1.48315e-10	-1.5271e-10	-1.48804e-10	-1.57959e-10	-1.51489e-10	-1.53198e-10	-1.42578e-10	-1.47827e-10		-1.37085e-10	-1.60767e-10	-1.6394e-10	-1.51245e-10	-1.45386e-10	-1.604e-10	-1.74316e-10	-1.73218e-10
[truncated: 208,090+ more rows]

## Sheet: Fig3B
	SPF										GF
[truncated: 9 more rows]

## Sheet: Fig3C
	SPF	GF
[truncated: 300,000+ more rows]

## Sheet: Fig3D
	SPF	GF
[truncated: 16 more rows]

[truncated: 2 more sheets: Fig3E, Fig3F]
