# Supplementary material for: Microbial metabolites tune amygdala neuronal hyperexcitability and anxiety-linked behaviors
Source: EMBO Mol Med. 2025 Feb 5;17(2):249–64. doi: 10.1038/s44321-024-00179-y (PMC11821874; doi:10.1038/s44321-024-00179-y)
Supplement: Supplementary file 6 — Source data Fig. 4 [file 44321_2024_179_MOESM6_ESM.xlsx]

## Sheet: Fig4A
Total distance	GF	CONV
	62.8	66.3
	65.5	80.5
	66.6	129
	76.2	120
	52	104.6
	45.1	93.8
	80.3	105.7
	63.6	63.3
	59.8	121
	47.8	102.6

## Sheet: Fig 4B
EZM	GF	CONV
GF vs CONV(Fig4B)
time spent in open arms
	23.59	33.2
	9	26.99
	14	35.7
	5	25
	26	8
	14	35
	9	32
	1	32
	6	38

## Sheet: Fig 4C
Figure4C	GF	CONV
	0	1
	1	4
	3	1
	0	8
	0	3
	0	0
	0	2
	1	2
	0	0
	6	3

## Sheet: Fig4D
CONV	GF	GF_C
	53.9	14.5
	36.7	20
	38.3	22.6
	42.7	28.7
	34.5	24.8
	45.4	31
	29.1	38.4
	49.5	22.2
	35.4	30
	34.2	22.4
	25.9	13.6

## Sheet: Fig4E
	GF												CONV
0	0.00469484	0.0075188	0	0.00617284	0	0.00911162	0.0018315	0.00449438	0.00531915	0			0	0*	0.00823045	0	0	0	0.0078125	0	0	0	0	0
10	0.0375587	0.0225564	0.0612245	0.0246914	0.0364146	0.0820046	0.047619	0.058427	0.0505319	0.0210526			0.00980392	0*	0.0329218	0	0	0.0116279	0.0078125	0.0205479	0.00970874	0.00478469	0.0123457	0.015873
20	0.105634	0.0300752	0.114796	0.0617284	0.0728291	0.157175	0.119048	0.121348	0.0904255	0.0210526			0.0294118	0.043478261*	0.037037	0.0151515	0.0163934	0.0348837	0.015625	0.0273973	0.038835	0.0191388	0.037037	0.015873
30	0.201878	0.0601504	0.163265	0.0925926	0.12605	0.230068	0.201465	0.191011	0.130319	0.0210526			0.0588235	0.065217391*	0.0823045	0.0151515	0.0327869	0.0639535	0.03125	0.0342466	0.0485437	0.0430622	0.0493827	0.031746
40	0.262911	0.0827068	0.209184	0.117284	0.176471	0.305239	0.296703	0.258427	0.202128	0.0315789			0.0784314	0.065217391*	0.123457	0.0151515	0.0491803	0.110465	0.0546875	0.0342466	0.0582524	0.0574163	0.0740741	0.0634921
50	0.319249	0.105263	0.267857	0.135802	0.235294	0.366743	0.358974	0.316854	0.263298	0.0421053			0.117647	0.065217391*	0.152263	0.030303	0.0737705	0.162791	0.0703125	0.0479452	0.0679612	0.100478	0.0740741	0.0634921
60	0.359155	0.12782	0.326531	0.179012	0.282913	0.42369	0.421245	0.379775	0.295213	0.0421053			0.117647	0.086956522*	0.201646	0.0454545	0.0737705	0.168605	0.0859375	0.0616438	0.0776699	0.119617	0.0864198	0.0634921
70	0.396714	0.135338	0.380102	0.197531	0.32493	0.46697	0.485348	0.426966	0.367021	0.0421053			0.127451	0.108695652*	0.222222	0.0454545	0.0901639	0.180233	0.117188	0.0890411	0.116505	0.129187	0.0987654	0.0634921
80	0.448357	0.142857	0.423469	0.222222	0.338936	0.496583	0.542125	0.469663	0.425532	0.0526316			0.147059	0.130434783*	0.259259	0.0606061	0.139344	0.203488	0.140625	0.10274	0.116505	0.162679	0.123457	0.111111
90	0.481221	0.18797	0.438776	0.234568	0.372549	0.535308	0.600733	0.505618	0.468085	0.0631579			0.166667	0.152173913*	0.292181	0.0757576	0.155738	0.215116	0.171875	0.109589	0.145631	0.167464	0.123457	0.111111
100	0.516432	0.18797	0.469388	0.253086	0.414566	0.571754	0.648352	0.546067	0.50266	0.0736842			0.196078	0.152173913*	0.316872	0.0757576	0.180328	0.226744	0.195312	0.123288	0.15534	0.196172	0.148148	0.111111
110	0.549296	0.210526	0.522959	0.265432	0.459384	0.601367	0.681319	0.582022	0.555851	0.0736842			0.196078	0.152173913*	0.345679	0.0757576	0.188525	0.273256	0.234375	0.150685	0.15534	0.23445	0.160494	0.142857
120	0.58216	0.233083	0.545918	0.302469	0.473389	0.637813	0.701465	0.624719	0.595745	0.0947368			0.205882	0.152173913*	0.358025	0.0757576	0.213115	0.296512	0.273438	0.157534	0.15534	0.263158	0.17284	0.174603
130	0.610329	0.240602	0.57398	0.345679	0.501401	0.678815	0.732601	0.667416	0.619681	0.115789			0.215686	0.173913043*	0.390947	0.0757576	0.237705	0.319767	0.289062	0.157534	0.15534	0.30622	0.17284	0.174603
140	0.643192	0.263158	0.586735	0.364198	0.537815	0.70615	0.754579	0.692135	0.651596	0.147368			0.235294	0.173913043*	0.403292	0.0757576	0.262295	0.337209	0.3125	0.171233	0.165049	0.315789	0.185185	0.174603
150	0.669014	0.270677	0.614796	0.395062	0.560224	0.722096	0.78022	0.714607	0.68883	0.157895			0.254902	0.173913043*	0.423868	0.106061	0.295082	0.372093	0.320312	0.191781	0.184466	0.334928	0.197531	0.174603
160	0.697183	0.270677	0.627551	0.425926	0.579832	0.747153	0.802198	0.741573	0.715426	0.178947			0.264706	0.173913043*	0.45679	0.106061	0.311475	0.406977	0.335938	0.219178	0.223301	0.349282	0.197531	0.190476
170	0.723005	0.293233	0.660714	0.425926	0.602241	0.76082	0.820513	0.752809	0.736702	0.189474			0.27451	0.173913043*	0.493827	0.121212	0.311475	0.436047	0.351562	0.226027	0.262136	0.363636	0.197531	0.190476
180	0.751174	0.330827	0.686224	0.432099	0.619048	0.774487	0.836996	0.775281	0.760638	0.210526			0.27451	0.173913043*	0.518519	0.151515	0.319672	0.453488	0.359375	0.239726	0.271845	0.425837	0.197531	0.206349
190	0.762911	0.345865	0.719388	0.444444	0.652661	0.785877	0.857143	0.786517	0.771277	0.221053			0.284314	0.173913043*	0.54321	0.151515	0.336066	0.47093	0.375	0.273973	0.271845	0.478469	0.197531	0.206349
200	0.788732	0.345865	0.739796	0.45679	0.680672	0.792711	0.873626	0.808989	0.789894	0.231579			0.284314	0.195652174*	0.55144	0.181818	0.336066	0.47093	0.382812	0.294521	0.281553	0.507177	0.197531	0.222222
210	0.798122	0.368421	0.757653	0.462963	0.708683	0.81549	0.882784	0.829213	0.808511	0.242105			0.313725	0.195652174*	0.580247	0.181818	0.377049	0.482558	0.398438	0.335616	0.281553	0.526316	0.209877	0.238095
220	0.807512	0.37594	0.772959	0.481481	0.731092	0.826879	0.897436	0.842697	0.81383	0.242105			0.313725	0.195652174*	0.600823	0.181818	0.401639	0.5	0.398438	0.376712	0.281553	0.545455	0.209877	0.269841
230	0.823944	0.390977	0.77551	0.493827	0.745098	0.835991	0.908425	0.851685	0.819149	0.284211			0.313725	0.195652174*	0.613169	0.181818	0.401639	0.5	0.429688	0.39726	0.300971	0.559809	0.209877	0.269841
240	0.838028	0.406015	0.80102	0.5	0.764706	0.854214	0.919414	0.860674	0.832447	0.284211			0.313725	0.217391304*	0.633745	0.181818	0.409836	0.505814	0.429688	0.40411	0.320388	0.583732	0.209877	0.269841
250	0.85446	0.421053	0.821429	0.5	0.778711	0.870159	0.924908	0.876404	0.837766	0.284211			0.343137	0.217391304*	0.641975	0.181818	0.409836	0.523256	0.4375	0.410959	0.330097	0.602871	0.209877	0.269841
260	0.861502	0.443609	0.844388	0.524691	0.798319	0.879271	0.930403	0.878652	0.845745	0.315789			0.352941	0.260869565*	0.674897	0.181818	0.418033	0.534884	0.445312	0.438356	0.339806	0.617225	0.234568	0.269841
270	0.880282	0.451128	0.84949	0.537037	0.820728	0.881549	0.941392	0.894382	0.859043	0.336842			0.362745	0.260869565*	0.679012	0.19697	0.434426	0.534884	0.453125	0.452055	0.349515	0.631579	0.259259	0.285714
280	0.884977	0.466165	0.859694	0.549383	0.831933	0.888383	0.946886	0.903371	0.864362	0.347368			0.372549	0.260869565*	0.699588	0.212121	0.434426	0.55814	0.476562	0.458904	0.349515	0.645933	0.259259	0.31746
290	0.899061	0.481203	0.872449	0.561728	0.848739	0.895216	0.952381	0.914607	0.869681	0.357895			0.392157	0.260869565*	0.707819	0.212121	0.434426	0.575581	0.476562	0.479452	0.349515	0.655502	0.259259	0.31746
300	0.903756	0.496241	0.887755	0.574074	0.865546	0.90205	0.957875	0.919101	0.875	0.368421			0.392157	0.260869565*	0.720165	0.212121	0.467213	0.593023	0.484375	0.486301	0.349515	0.669856	0.271605	0.31746
310	0.908451	0.518797	0.895408	0.574074	0.876751	0.90205	0.959707	0.921348	0.882979	0.378947			0.401961	0.260869565*	0.748971	0.212121	0.467213	0.610465	0.484375	0.493151	0.359223	0.679426	0.283951	0.31746
320	0.920188	0.518797	0.905612	0.592593	0.896359	0.908884	0.96337	0.92809	0.893617	0.4			0.411765	0.304347826*	0.757202	0.227273	0.491803	0.645349	0.492188	0.527397	0.368932	0.69378	0.308642	0.365079
330	0.922535	0.526316	0.918367	0.598765	0.904762	0.911162	0.968864	0.930337	0.893617	0.4			0.431373	0.304347826*	0.765432	0.227273	0.516393	0.656977	0.5	0.527397	0.378641	0.703349	0.333333	0.365079
340	0.929577	0.533835	0.92602	0.617284	0.921569	0.917995	0.972527	0.941573	0.896277	0.4			0.431373	0.326086957*	0.773663	0.227273	0.516393	0.668605	0.507812	0.541096	0.398058	0.712919	0.345679	0.365079
350	0.931925	0.533835	0.938776	0.641975	0.932773	0.922551	0.978022	0.94382	0.896277	0.4			0.431373	0.326086957*	0.781893	0.227273	0.532787	0.680233	0.515625	0.554795	0.427184	0.722488	0.345679	0.396825
360	0.934272	0.541353	0.943878	0.641975	0.941176	0.929385	0.979853	0.948315	0.906915	0.4			0.441176	0.326086957*	0.794239	0.257576	0.532787	0.703488	0.53125	0.561644	0.427184	0.727273	0.345679	0.412698
370	0.938967	0.548872	0.946429	0.660494	0.943978	0.929385	0.981685	0.952809	0.914894	0.410526			0.441176	0.347826087*	0.806584	0.257576	0.532787	0.72093	0.53125	0.582192	0.446602	0.732057	0.345679	0.412698
380	0.941315	0.556391	0.946429	0.679012	0.946779	0.933941	0.983516	0.955056	0.917553	0.421053			0.45098	0.391304348*	0.8107	0.272727	0.540984	0.738372	0.539062	0.589041	0.446602	0.746411	0.345679	0.412698
390	0.948357	0.578947	0.951531	0.685185	0.957983	0.940774	0.985348	0.959551	0.917553	0.421053			0.45098	0.391304348*	0.8107	0.30303	0.54918	0.744186	0.554688	0.616438	0.456311	0.751196	0.345679	0.412698
400	0.955399	0.586466	0.954082	0.685185	0.960784	0.94533	0.987179	0.961798	0.917553	0.421053			0.470588	0.391304348*	0.814815	0.318182	0.54918	0.75	0.5625	0.650685	0.475728	0.755981	0.345679	0.412698
410	0.964789	0.593985	0.954082	0.685185	0.963585	0.947608	0.989011	0.966292	0.917553	0.431579			0.480392	0.391304348*	0.823045	0.363636	0.557377	0.75	0.578125	0.664384	0.504854	0.770335	0.37037	0.444444
420	0.964789	0.601504	0.959184	0.709877	0.963585	0.954442	0.990842	0.968539	0.917553	0.442105			0.480392	0.391304348*	0.831276	0.378788	0.57377	0.75	0.585938	0.671233	0.504854	0.779904	0.382716	0.444444
430	0.967136	0.601504	0.961735	0.716049	0.966387	0.958998	0.990842	0.970787	0.922872	0.473684			0.5	0.413043478*	0.831276	0.378788	0.581967	0.755814	0.585938	0.671233	0.504854	0.789474	0.407407	0.444444
440	0.969484	0.616541	0.964286	0.722222	0.966387	0.958998	0.992674	0.970787	0.922872	0.505263			0.519608	0.413043478*	0.847737	0.393939	0.590164	0.767442	0.601562	0.671233	0.524272	0.794258	0.419753	0.444444
450	0.969484	0.616541	0.966837	0.728395	0.971989	0.961276	0.996337	0.970787	0.930851	0.515789			0.519608	0.413043478*	0.851852	0.393939	0.590164	0.77907	0.609375	0.678082	0.533981	0.803828	0.419753	0.460317
460	0.974178	0.62406	0.969388	0.734568	0.97479	0.961276	0.996337	0.970787	0.933511	0.536842			0.519608	0.413043478*	0.851852	0.393939	0.598361	0.784884	0.617188	0.684932	0.533981	0.813397	0.444444	0.47619
470	0.976526	0.639098	0.979592	0.746914	0.97479	0.961276	0.998168	0.973034	0.933511	0.547368			0.529412	0.413043478*	0.855967	0.393939	0.606557	0.784884	0.617188	0.691781	0.553398	0.822967	0.45679	0.47619
480	0.978873	0.646617	0.982143	0.753086	0.977591	0.963554	0.998168	0.975281	0.93883	0.547368			0.529412	0.413043478*	0.855967	0.393939	0.622951	0.790698	0.640625	0.705479	0.553398	0.822967	0.481481	0.47619
490	0.983568	0.684211	0.982143	0.753086	0.980392	0.968109	1	0.977528	0.93883	0.568421			0.529412	0.413043478*	0.860082	0.393939	0.622951	0.790698	0.640625	0.712329	0.563107	0.822967	0.493827	0.47619
500	0.983568	0.699248	0.982143	0.753086	0.983193	0.968109	1	0.977528	0.946809	0.568421			0.54902	0.413043478*	0.868313	0.409091	0.622951	0.790698	0.65625	0.732877	0.572816	0.822967	0.506173	0.492063
510	0.983568	0.706767	0.987245	0.759259	0.985994	0.970387	1	0.982022	0.949468	0.589474			0.54902	0.413043478*	0.872428	0.424242	0.639344	0.802326	0.664062	0.739726	0.582524	0.827751	0.506173	0.492063
520	0.983568	0.721805	0.987245	0.759259	0.985994	0.970387	1	0.98427	0.949468	0.589474			0.558824	0.413043478*	0.893004	0.439394	0.655738	0.802326	0.679688	0.746575	0.582524	0.827751	0.530864	0.492063
530	0.985915	0.729323	0.987245	0.759259	0.988796	0.974943	1	0.986517	0.954787	0.589474			0.568627	0.413043478*	0.897119	0.439394	0.672131	0.802326	0.679688	0.753425	0.592233	0.832536	0.530864	0.492063
540	0.988263	0.736842	0.987245	0.759259	0.988796	0.977221	1	0.988764	0.954787	0.589474			0.568627	0.413043478*	0.901235	0.469697	0.672131	0.80814	0.6875	0.773973	0.601942	0.842105	0.530864	0.507937
550	0.99061	0.736842	0.989796	0.759259	0.988796	0.977221	1	0.988764	0.957447	0.589474			0.568627	0.413043478*	0.90535	0.484848	0.672131	0.80814	0.703125	0.780822	0.640777	0.851675	0.530864	0.507937
560	0.992958	0.736842	0.989796	0.771605	0.988796	0.981777	1	0.991011	0.960106	0.589474			0.568627	0.413043478*	0.91358	0.484848	0.680328	0.813953	0.703125	0.787671	0.640777	0.861244	0.530864	0.507937
570	0.992958	0.744361	0.989796	0.771605	0.988796	0.981777	1	0.991011	0.962766	0.610526			0.578431	0.413043478*	0.91358	0.484848	0.688525	0.825581	0.726562	0.787671	0.660194	0.870813	0.54321	0.52381
580	0.995305	0.75188	0.989796	0.790123	0.988796	0.986333	1	0.991011	0.965426	0.610526			0.588235	0.413043478*	0.921811	0.484848	0.688525	0.831395	0.726562	0.80137	0.660194	0.870813	0.54321	0.539683
590	0.997653	0.759398	0.989796	0.802469	0.988796	0.986333	1	0.993258	0.965426	0.610526			0.598039	0.413043478*	0.921811	0.484848	0.688525	0.831395	0.742188	0.815068	0.660194	0.885167	0.567901	0.539683
600	0.997653	0.759398	0.989796	0.802469	0.988796	0.986333	1	0.993258	0.965426	0.631579			0.598039	0.434782609*	0.938272	0.484848	0.704918	0.831395	0.765625	0.821918	0.669903	0.889952	0.567901	0.539683
610	1	0.766917	0.992347	0.802469	0.994398	0.986333	1	0.993258	0.968085	0.642105			0.598039	0.434782609*	0.946502	0.5	0.721311	0.848837	0.765625	0.821918	0.669903	0.894737	0.580247	0.539683
620	1	0.766917	0.994898	0.808642	0.994398	0.98861	1	0.993258	0.968085	0.642105			0.598039	0.434782609*	0.946502	0.5	0.721311	0.848837	0.765625	0.828767	0.679612	0.913876	0.580247	0.539683
630	1	0.774436	0.994898	0.808642	0.994398	0.98861	1	0.993258	0.968085	0.642105			0.617647	0.434782609*	0.950617	0.515152	0.721311	0.866279	0.765625	0.828767	0.68932	0.923445	0.580247	0.555556
640	1	0.781955	0.997449	0.808642	0.994398	0.98861	1	0.993258	0.968085	0.652632			0.617647	0.434782609*	0.954733	0.515152	0.729508	0.866279	0.765625	0.828767	0.699029	0.933014	0.604938	0.555556
650	1	0.781955	0.997449	0.808642	0.994398	0.98861	1	0.993258	0.973404	0.663158			0.637255	0.456521739*	0.958848	0.545455	0.729508	0.866279	0.773438	0.835616	0.718447	0.933014	0.604938	0.555556
660	1	0.781955	0.997449	0.82716	0.994398	0.990888	1	0.993258	0.973404	0.663158			0.666667	0.456521739*	0.958848	0.545455	0.729508	0.866279	0.78125	0.856164	0.737864	0.933014	0.604938	0.571429
670	1	0.781955	0.997449	0.82716	0.997199	0.993166	1	0.993258	0.976064	0.663158			0.666667	0.47826087*	0.958848	0.545455	0.729508	0.866279	0.78125	0.876712	0.747573	0.937799	0.604938	0.587302
680	1	0.796992	0.997449	0.845679	0.997199	0.993166	1	0.993258	0.976064	0.663158			0.686275	0.47826087*	0.958848	0.560606	0.729508	0.866279	0.789062	0.876712	0.747573	0.937799	0.604938	0.619048
690	1	0.796992	1	0.845679	0.997199	0.993166	1	0.993258	0.978723	0.673684			0.686275	0.47826087*	0.962963	0.560606	0.729508	0.866279	0.796875	0.883562	0.747573	0.947368	0.617284	0.619048
700	1	0.804511	1	0.851852	0.997199	0.993166	1	0.995506	0.984043	0.673684			0.686275	0.47826087*	0.967078	0.560606	0.729508	0.877907	0.796875	0.883562	0.747573	0.947368	0.654321	0.619048
710	1	0.81203	1	0.851852	0.997199	0.993166	1	0.995506	0.984043	0.684211			0.686275	0.47826087*	0.967078	0.560606	0.745902	0.877907	0.796875	0.883562	0.747573	0.952153	0.654321	0.634921
720	1	0.81203	1	0.851852	0.997199	0.993166	1	0.997753	0.984043	0.705263			0.686275	0.47826087*	0.967078	0.560606	0.745902	0.877907	0.796875	0.883562	0.747573	0.956938	0.654321	0.634921
730	1	0.81203	1	0.858025	0.997199	0.993166	1	0.997753	0.986702	0.715789			0.696078	0.47826087*	0.967078	0.575758	0.754098	0.883721	0.804688	0.890411	0.747573	0.956938	0.666667	0.634921
740	1	0.819549	1	0.876543	1	0.993166	1	0.997753	0.989362	0.715789			0.72549	0.47826087*	0.971193	0.590909	0.786885	0.883721	0.8125	0.890411	0.747573	0.956938	0.679012	0.650794
750	1	0.819549	1	0.888889	1	0.993166	1	1	0.989362	0.726316			0.72549	0.47826087*	0.971193	0.606061	0.786885	0.889535	0.8125	0.89726	0.747573	0.961722	0.679012	0.650794
760	1	0.819549	1	0.888889	1	0.993166	1	1	0.994681	0.736842			0.72549	0.47826087*	0.971193	0.621212	0.786885	0.889535	0.8125	0.89726	0.747573	0.966507	0.691358	0.650794
770	1	0.819549	1	0.888889	1	0.993166	1	1	0.994681	0.736842			0.735294	0.47826087*	0.971193	0.621212	0.786885	0.895349	0.8125	0.89726	0.747573	0.966507	0.691358	0.666667
780	1	0.819549	1	0.895062	1	0.995444	1	1	0.994681	0.736842			0.735294	0.47826087*	0.971193	0.636364	0.786885	0.901163	0.8125	0.89726	0.747573	0.966507	0.703704	0.666667
790	1	0.819549	1	0.895062	1	0.995444	1	1	0.99734	0.736842			0.745098	0.47826087*	0.975309	0.651515	0.786885	0.901163	0.820312	0.89726	0.757282	0.966507	0.703704	0.666667
800	1	0.819549	1	0.895062	1	0.995444	1	1	0.99734	0.747368			0.745098	0.47826087*	0.975309	0.651515	0.786885	0.901163	0.820312	0.89726	0.757282	0.966507	0.716049	0.666667
810	1	0.819549	1	0.895062	1	0.995444	1	1	0.99734	0.768421			0.745098	0.5*	0.975309	0.651515	0.786885	0.906977	0.820312	0.89726	0.757282	0.966507	0.716049	0.666667
820	1	0.827068	1	0.901235	1	0.995444	1	1	0.99734	0.768421			0.745098	0.543478261*	0.975309	0.651515	0.786885	0.906977	0.820312	0.89726	0.757282	0.980861	0.716049	0.666667
830	1	0.827068	1	0.907407	1	0.995444	1	1	0.99734	0.768421			0.754902	0.565217391*	0.975309	0.651515	0.786885	0.912791	0.835938	0.89726	0.76699	0.980861	0.728395	0.68254
840	1	0.827068	1	0.907407	1	0.995444	1	1	0.99734	0.768421			0.754902	0.565217391*	0.975309	0.651515	0.786885	0.930233	0.835938	0.89726	0.776699	0.980861	0.728395	0.68254
850	1	0.827068	1	0.907407	1	0.997722	1	1	0.99734	0.778947			0.77451	0.586956522*	0.975309	0.651515	0.795082	0.930233	0.835938	0.89726	0.786408	0.980861	0.728395	0.68254
860	1	0.834586	1	0.907407	1	0.997722	1	1	0.99734	0.789474			0.784314	0.586956522*	0.975309	0.666667	0.795082	0.930233	0.84375	0.89726	0.786408	0.980861	0.728395	0.68254
870	1	0.842105	1	0.907407	1	0.997722	1	1	0.99734	0.789474			0.784314	0.586956522*	0.975309	0.666667	0.803279	0.936047	0.84375	0.89726	0.786408	0.980861	0.728395	0.68254
880	1	0.849624	1	0.91358	1	0.997722	1	1	0.99734	0.789474			0.794118	0.586956522*	0.975309	0.681818	0.811475	0.94186	0.84375	0.90411	0.786408	0.980861	0.728395	0.68254
890	1	0.849624	1	0.91358	1	0.997722	1	1	0.99734	0.8			0.794118	0.586956522*	0.975309	0.681818	0.811475	0.94186	0.84375	0.90411	0.786408	0.980861	0.740741	0.68254
900	1	0.857143	1	0.919753	1	0.997722	1	1	0.99734	0.810526			0.803922	0.586956522*	0.975309	0.681818	0.819672	0.94186	0.84375	0.90411	0.796117	0.980861	0.740741	0.68254
910	1	0.857143	1	0.925926	1	0.997722	1	1	0.99734	0.810526			0.803922	0.586956522*	0.983539	0.681818	0.844262	0.94186	0.84375	0.917808	0.805825	0.980861	0.740741	0.698413
920	1	0.864662	1	0.932099	1	0.997722	1	1	0.99734	0.810526			0.803922	0.586956522*	0.983539	0.681818	0.844262	0.94186	0.851562	0.917808	0.805825	0.980861	0.740741	0.698413
930	1	0.864662	1	0.938272	1	0.997722	1	1	0.99734	0.831579			0.813725	0.586956522*	0.983539	0.681818	0.844262	0.947674	0.859375	0.917808	0.805825	0.980861	0.740741	0.698413
940	1	0.864662	1	0.938272	1	0.997722	1	1	0.99734	0.831579			0.813725	0.586956522*	0.983539	0.69697	0.844262	0.953488	0.859375	0.917808	0.805825	0.980861	0.740741	0.698413
950	1	0.864662	1	0.938272	1	0.997722	1	1	0.99734	0.831579			0.813725	0.586956522*	0.983539	0.69697	0.852459	0.953488	0.859375	0.924658	0.805825	0.980861	0.740741	0.698413
960	1	0.864662	1	0.938272	1	0.997722	1	1	0.99734	0.842105			0.813725	0.586956522*	0.987654	0.727273	0.860656	0.953488	0.867188	0.924658	0.805825	0.985646	0.740741	0.698413
970	1	0.864662	1	0.938272	1	0.997722	1	1	0.99734	0.842105			0.813725	0.586956522*	0.987654	0.742424	0.860656	0.953488	0.867188	0.931507	0.805825	0.985646	0.740741	0.698413
980	1	0.864662	1	0.938272	1	0.997722	1	1	0.99734	0.842105			0.813725	0.586956522*	0.987654	0.742424	0.868852	0.953488	0.867188	0.931507	0.805825	0.985646	0.740741	0.714286
990	1	0.87218	1	0.938272	1	0.997722	1	1	0.99734	0.842105			0.833333	0.586956522*	0.987654	0.757576	0.877049	0.953488	0.875	0.931507	0.805825	0.985646	0.740741	0.714286
1000	1	0.887218	1	0.938272	1	0.997722	1	1	0.99734	0.842105			0.833333	0.608695652*	0.987654	0.757576	0.885246	0.953488	0.882812	0.931507	0.805825	0.995215	0.740741	0.714286
1010	1	0.887218	1	0.938272	1	0.997722	1	1	0.99734	0.842105			0.843137	0.608695652*	0.987654	0.757576	0.885246	0.953488	0.882812	0.931507	0.805825	0.995215	0.740741	0.714286
1020	1	0.887218	1	0.944444	1	0.997722	1	1	0.99734	0.842105			0.843137	0.608695652*	0.987654	0.757576	0.893443	0.953488	0.882812	0.938356	0.805825	0.995215	0.740741	0.714286
1030	1	0.887218	1	0.944444	1	0.997722	1	1	0.99734	0.842105			0.843137	0.630434783*	0.987654	0.757576	0.893443	0.959302	0.882812	0.938356	0.805825	0.995215	0.740741	0.714286
1040	1	0.894737	1	0.944444	1	0.997722	1	1	0.99734	0.852632			0.843137	0.630434783*	0.987654	0.757576	0.893443	0.959302	0.882812	0.945205	0.805825	0.995215	0.753086	0.714286
1050	1	0.894737	1	0.944444	1	0.997722	1	1	0.99734	0.852632			0.843137	0.630434783*	0.987654	0.757576	0.893443	0.959302	0.882812	0.952055	0.805825	0.995215	0.765432	0.714286
1060	1	0.902256	1	0.944444	1	0.997722	1	1	0.99734	0.852632			0.843137	0.630434783*	0.987654	0.757576	0.893443	0.959302	0.898438	0.952055	0.815534	0.995215	0.777778	0.730159
1070	1	0.902256	1	0.944444	1	0.997722	1	1	0.99734	0.852632			0.852941	0.630434783*	0.987654	0.772727	0.901639	0.959302	0.898438	0.952055	0.825243	0.995215	0.790123	0.730159
1080	1	0.909774	1	0.944444	1	0.997722	1	1	0.99734	0.852632			0.852941	0.630434783*	0.99177	0.772727	0.901639	0.959302	0.898438	0.952055	0.825243	0.995215	0.790123	0.730159
1090	1	0.909774	1	0.944444	1	0.997722	1	1	0.99734	0.852632			0.862745	0.630434783*	0.99177	0.772727	0.901639	0.959302	0.898438	0.952055	0.825243	0.995215	0.790123	0.730159
1100	1	0.909774	1	0.944444	1	0.997722	1	1	0.99734	0.852632			0.872549	0.630434783*	0.99177	0.787879	0.901639	0.959302	0.898438	0.952055	0.825243	0.995215	0.790123	0.730159
1110	1	0.924812	1	0.944444	1	0.997722	1	1	1	0.852632			0.872549	0.630434783*	0.99177	0.787879	0.901639	0.959302	0.898438	0.952055	0.825243	0.995215	0.802469	0.730159
1120	1	0.924812	1	0.944444	1	0.997722	1	1	1	0.863158			0.872549	0.652173913*	0.995885	0.787879	0.901639	0.959302	0.898438	0.952055	0.834951	0.995215	0.802469	0.730159
1130	1	0.924812	1	0.944444	1	0.997722	1	1	1	0.863158			0.872549	0.652173913*	0.995885	0.787879	0.909836	0.959302	0.90625	0.958904	0.834951	0.995215	0.802469	0.730159
1140	1	0.932331	1	0.944444	1	1	1	1	1	0.863158			0.872549	0.652173913*	0.995885	0.787879	0.918033	0.959302	0.90625	0.965753	0.834951	0.995215	0.802469	0.730159
1150	1	0.932331	1	0.944444	1	1	1	1	1	0.863158			0.872549	0.652173913*	0.995885	0.787879	0.918033	0.959302	0.90625	0.965753	0.834951	0.995215	0.814815	0.730159
1160	1	0.932331	1	0.944444	1	1	1	1	1	0.863158			0.872549	0.652173913*	0.995885	0.787879	0.92623	0.959302	0.90625	0.965753	0.84466	0.995215	0.814815	0.730159
1170	1	0.932331	1	0.944444	1	1	1	1	1	0.863158			0.872549	0.673913043*	0.995885	0.80303	0.92623	0.959302	0.90625	0.972603	0.84466	0.995215	0.814815	0.730159
1180	1	0.93985	1	0.944444	1	1	1	1	1	0.863158			0.872549	0.673913043*	0.995885	0.80303	0.942623	0.959302	0.90625	0.979452	0.864078	0.995215	0.814815	0.730159
1190	1	0.93985	1	0.944444	1	1	1	1	1	0.873684			0.872549	0.673913043*	1	0.80303	0.942623	0.959302	0.90625	0.979452	0.883495	0.995215	0.82716	0.730159
1200	1	0.93985	1	0.944444	1	1	1	1	1	0.884211			0.872549	0.673913043*	1	0.80303	0.942623	0.959302	0.90625	0.979452	0.893204	0.995215	0.82716	0.730159
1210	1	0.93985	1	0.944444	1	1	1	1	1	0.894737			0.872549	0.673913043*	1	0.80303	0.942623	0.959302	0.90625	0.979452	0.893204	0.995215	0.82716	0.730159
1220	1	0.93985	1	0.944444	1	1	1	1	1	0.894737			0.872549	0.673913043*	1	0.80303	0.942623	0.959302	0.90625	0.979452	0.893204	1	0.839506	0.730159
1230	1	0.93985	1	0.944444	1	1	1	1	1	0.894737			0.872549	0.673913043*	1	0.80303	0.942623	0.965116	0.90625	0.979452	0.893204	1	0.839506	0.730159
1240	1	0.947368	1	0.944444	1	1	1	1	1	0.894737			0.872549	0.673913043*	1	0.80303	0.942623	0.965116	0.90625	0.979452	0.893204	1	0.839506	0.730159
1250	1	0.954887	1	0.944444	1	1	1	1	1	0.915789			0.882353	0.673913043*	1	0.80303	0.942623	0.97093	0.90625	0.979452	0.893204	1	0.839506	0.730159
1260	1	0.954887	1	0.950617	1	1	1	1	1	0.915789			0.892157	0.673913043*	1	0.80303	0.942623	0.97093	0.90625	0.979452	0.902913	1	0.839506	0.730159
1270	1	0.954887	1	0.950617	1	1	1	1	1	0.915789			0.892157	0.717391304*	1	0.818182	0.942623	0.97093	0.90625	0.979452	0.902913	1	0.839506	0.746032
1280	1	0.954887	1	0.962963	1	1	1	1	1	0.915789			0.892157	0.717391304*	1	0.818182	0.942623	0.97093	0.90625	0.979452	0.902913	1	0.839506	0.761905
1290	1	0.954887	1	0.962963	1	1	1	1	1	0.915789			0.892157	0.717391304*	1	0.818182	0.95082	0.97093	0.914062	0.979452	0.902913	1	0.839506	0.761905
1300	1	0.954887	1	0.962963	1	1	1	1	1	0.915789			0.892157	0.717391304*	1	0.833333	0.95082	0.97093	0.914062	0.979452	0.902913	1	0.839506	0.761905
1310	1	0.954887	1	0.962963	1	1	1	1	1	0.915789			0.892157	0.717391304*	1	0.833333	0.95082	0.97093	0.921875	0.979452	0.902913	1	0.839506	0.761905
1320	1	0.954887	1	0.969136	1	1	1	1	1	0.915789			0.892157	0.717391304*	1	0.863636	0.959016	0.97093	0.929688	0.979452	0.902913	1	0.851852	0.761905
1330	1	0.954887	1	0.975309	1	1	1	1	1	0.915789			0.892157	0.717391304*	1	0.863636	0.959016	0.976744	0.945312	0.979452	0.902913	1	0.851852	0.761905
1340	1	0.954887	1	0.975309	1	1	1	1	1	0.915789			0.892157	0.717391304*	1	0.863636	0.959016	0.976744	0.945312	0.979452	0.902913	1	0.851852	0.761905
1350	1	0.954887	1	0.975309	1	1	1	1	1	0.915789			0.892157	0.717391304*	1	0.863636	0.959016	0.976744	0.945312	0.979452	0.902913	1	0.851852	0.761905
1360	1	0.962406	1	0.975309	1	1	1	1	1	0.915789			0.892157	0.717391304*	1	0.863636	0.959016	0.976744	0.945312	0.979452	0.902913	1	0.851852	0.761905
1370	1	0.962406	1	0.975309	1	1	1	1	1	0.926316			0.892157	0.717391304*	1	0.863636	0.967213	0.976744	0.945312	0.986301	0.902913	1	0.851852	0.761905
1380	1	0.962406	1	0.975309	1	1	1	1	1	0.926316			0.892157	0.717391304*	1	0.863636	0.967213	0.976744	0.945312	0.986301	0.912621	1	0.851852	0.761905
1390	1	0.962406	1	0.981481	1	1	1	1	1	0.926316			0.892157	0.717391304*	1	0.863636	0.967213	0.982558	0.945312	0.986301	0.912621	1	0.851852	0.761905
1400	1	0.962406	1	0.981481	1	1	1	1	1	0.926316			0.901961	0.717391304*	1	0.863636	0.97541	0.982558	0.945312	0.986301	0.912621	1	0.851852	0.761905
1410	1	0.962406	1	0.981481	1	1	1	1	1	0.926316			0.911765	0.717391304*	1	0.863636	0.983607	0.982558	0.945312	0.986301	0.92233	1	0.851852	0.761905
1420	1	0.962406	1	0.981481	1	1	1	1	1	0.926316			0.911765	0.717391304*	1	0.863636	0.983607	0.982558	0.945312	0.986301	0.92233	1	0.851852	0.761905
1430	1	0.969925	1	0.981481	1	1	1	1	1	0.926316			0.911765	0.717391304*	1	0.863636	0.983607	0.982558	0.945312	0.986301	0.92233	1	0.851852	0.761905
1440	1	0.969925	1	0.981481	1	1	1	1	1	0.936842			0.911765	0.717391304*	1	0.863636	0.983607	0.982558	0.945312	0.986301	0.92233	1	0.851852	0.777778
1450	1	0.969925	1	0.981481	1	1	1	1	1	0.936842			0.911765	0.739130435*	1	0.863636	0.983607	0.982558	0.945312	0.986301	0.92233	1	0.851852	0.777778
1460	1	0.969925	1	0.981481	1	1	1	1	1	0.936842			0.911765	0.760869565*	1	0.863636	0.983607	0.982558	0.960938	0.986301	0.92233	1	0.851852	0.777778
1470	1	0.969925	1	0.981481	1	1	1	1	1	0.936842			0.911765	0.760869565*	1	0.863636	0.983607	0.988372	0.960938	0.986301	0.92233	1	0.851852	0.777778
1480	1	0.969925	1	0.981481	1	1	1	1	1	0.936842			0.911765	0.760869565*	1	0.863636	0.983607	0.988372	0.960938	0.986301	0.92233	1	0.851852	0.777778
1490	1	0.969925	1	0.981481	1	1	1	1	1	0.936842			0.911765	0.760869565*	1	0.863636	0.983607	0.988372	0.960938	0.986301	0.92233	1	0.851852	0.777778
1500	1	0.969925	1	0.981481	1	1	1	1	1	0.936842			0.911765	0.760869565*	1	0.863636	0.983607	0.988372	0.960938	0.986301	0.92233	1	0.864198	0.793651
1510	1	0.969925	1	0.981481	1	1	1	1	1	0.936842			0.911765	0.760869565*	1	0.863636	0.983607	0.988372	0.960938	0.986301	0.92233	1	0.864198	0.809524
1520	1	0.969925	1	0.981481	1	1	1	1	1	0.936842			0.911765	0.760869565*	1	0.878788	0.983607	0.988372	0.960938	0.986301	0.932039	1	0.876543	0.809524
1530	1	0.977444	1	0.981481	1	1	1	1	1	0.936842			0.911765	0.782608696*	1	0.878788	0.983607	0.988372	0.960938	0.986301	0.932039	1	0.876543	0.809524
1540	1	0.977444	1	0.981481	1	1	1	1	1	0.936842			0.911765	0.782608696*	1	0.878788	0.983607	0.988372	0.96875	0.986301	0.932039	1	0.876543	0.809524
1550	1	0.977444	1	0.981481	1	1	1	1	1	0.936842			0.921569	0.782608696*	1	0.878788	0.983607	0.988372	0.96875	0.986301	0.932039	1	0.876543	0.809524
1560	1	0.984962	1	0.981481	1	1	1	1	1	0.936842			0.921569	0.782608696*	1	0.878788	0.983607	0.988372	0.96875	0.986301	0.932039	1	0.876543	0.809524
1570	1	0.984962	1	0.981481	1	1	1	1	1	0.936842			0.931373	0.782608696*	1	0.878788	0.983607	0.988372	0.96875	0.986301	0.932039	1	0.888889	0.809524
1580	1	0.984962	1	0.981481	1	1	1	1	1	0.936842			0.931373	0.782608696*	1	0.878788	0.983607	0.988372	0.96875	0.986301	0.951456	1	0.91358	0.809524
1590	1	0.984962	1	0.981481	1	1	1	1	1	0.936842			0.931373	0.782608696*	1	0.878788	0.983607	0.988372	0.96875	0.986301	0.951456	1	0.91358	0.809524
1600	1	0.984962	1	0.981481	1	1	1	1	1	0.936842			0.931373	0.782608696*	1	0.878788	0.983607	0.988372	0.96875	0.986301	0.951456	1	0.91358	0.809524
1610	1	0.984962	1	0.981481	1	1	1	1	1	0.936842			0.931373	0.782608696*	1	0.878788	0.983607	0.988372	0.96875	0.986301	0.951456	1	0.91358	0.809524
1620	1	0.984962	1	0.981481	1	1	1	1	1	0.936842			0.931373	0.782608696*	1	0.878788	0.983607	0.988372	0.96875	0.986301	0.951456	1	0.91358	0.809524
1630	1	0.984962	1	0.981481	1	1	1	1	1	0.936842			0.931373	0.782608696*	1	0.878788	0.983607	0.988372	0.96875	0.986301	0.951456	1	0.91358	0.809524
1640	1	0.984962	1	0.981481	1	1	1	1	1	0.936842			0.941176	0.782608696*	1	0.878788	0.983607	0.988372	0.96875	0.986301	0.951456	1	0.91358	0.809524
1650	1	0.984962	1	0.981481	1	1	1	1	1	0.936842			0.941176	0.782608696*	1	0.878788	0.983607	0.988372	0.976562	0.986301	0.951456	1	0.91358	0.809524
1660	1	0.984962	1	0.981481	1	1	1	1	1	0.936842			0.95098	0.804347826*	1	0.878788	0.983607	0.988372	0.976562	0.986301	0.951456	1	0.925926	0.825397
1670	1	0.992481	1	0.981481	1	1	1	1	1	0.936842			0.95098	0.804347826*	1	0.878788	0.983607	0.988372	0.976562	0.986301	0.951456	1	0.925926	0.825397
1680	1	0.992481	1	0.981481	1	1	1	1	1	0.936842			0.95098	0.804347826*	1	0.878788	0.991803	0.988372	0.976562	0.986301	0.951456	1	0.938272	0.825397
1690	1	0.992481	1	0.981481	1	1	1	1	1	0.936842			0.95098	0.804347826*	1	0.878788	0.991803	0.988372	0.976562	0.986301	0.961165	1	0.950617	0.825397
1700	1	0.992481	1	0.981481	1	1	1	1	1	0.936842			0.960784	0.804347826*	1	0.878788	0.991803	0.988372	0.976562	0.986301	0.961165	1	0.962963	0.825397
1710	1	0.992481	1	0.987654	1	1	1	1	1	0.936842			0.960784	0.804347826*	1	0.878788	0.991803	0.994186	0.984375	0.986301	0.961165	1	0.962963	0.825397
1720	1	0.992481	1	0.987654	1	1	1	1	1	0.936842			0.960784	0.804347826*	1	0.878788	0.991803	0.994186	0.984375	0.986301	0.961165	1	0.962963	0.825397
1730	1	0.992481	1	0.987654	1	1	1	1	1	0.936842			0.970588	0.804347826*	1	0.878788	0.991803	0.994186	0.984375	0.986301	0.961165	1	0.962963	0.825397
1740	1	0.992481	1	0.987654	1	1	1	1	1	0.936842			0.970588	0.804347826*	1	0.878788	0.991803	0.994186	0.984375	0.986301	0.961165	1	0.962963	0.857143
1750	1	0.992481	1	0.987654	1	1	1	1	1	0.936842			0.970588	0.804347826*	1	0.878788	0.991803	0.994186	0.984375	0.986301	0.961165	1	0.962963	0.857143
1760	1	0.992481	1	0.987654	1	1	1	1	1	0.936842			0.970588	0.804347826*	1	0.878788	0.991803	0.994186	0.992188	0.986301	0.961165	1	0.962963	0.857143
1770	1	0.992481	1	0.987654	1	1	1	1	1	0.936842			0.970588	0.826086957*	1	0.878788	0.991803	0.994186	0.992188	0.986301	0.961165	1	0.962963	0.857143
1780	1	0.992481	1	0.987654	1	1	1	1	1	0.936842			0.970588	0.826086957*	1	0.878788	0.991803	0.994186	0.992188	0.986301	0.961165	1	0.962963	0.857143
1790	1	0.992481	1	0.987654	1	1	1	1	1	0.936842			0.970588	0.826086957*	1	0.878788	0.991803	0.994186	0.992188	0.986301	0.961165	1	0.962963	0.873016
1800	1	0.992481	1	0.987654	1	1	1	1	1	0.936842			0.970588	0.826086957*	1	0.878788	0.991803	0.994186	0.992188	0.986301	0.961165	1	0.962963	0.873016
1810	1	0.992481	1	0.987654	1	1	1	1	1	0.936842			0.970588	0.826086957*	1	0.878788	0.991803	0.994186	0.992188	0.986301	0.970874	1	0.962963	0.873016
1820	1	0.992481	1	0.987654	1	1	1	1	1	0.936842			0.970588	0.826086957*	1	0.878788	0.991803	0.994186	1	0.986301	0.970874	1	0.962963	0.873016
1830	1	0.992481	1	0.987654	1	1	1	1	1	0.936842			0.970588	0.826086957*	1	0.893939	0.991803	0.994186	1	0.986301	0.970874	1	0.962963	0.873016
1840	1	0.992481	1	0.987654	1	1	1	1	1	0.936842			0.970588	0.826086957*	1	0.893939	0.991803	0.994186	1	0.986301	0.970874	1	0.962963	0.873016
1850	1	0.992481	1	0.987654	1	1	1	1	1	0.936842			0.970588	0.826086957*	1	0.893939	0.991803	0.994186	1	0.986301	0.970874	1	0.962963	0.904762
1860	1	0.992481	1	0.987654	1	1	1	1	1	0.936842			0.970588	0.826086957*	1	0.893939	0.991803	0.994186	1	0.986301	0.970874	1	0.962963	0.904762
1870	1	0.992481	1	0.987654	1	1	1	1	1	0.936842			0.970588	0.826086957*	1	0.893939	0.991803	0.994186	1	0.986301	0.970874	1	0.962963	0.904762
1880	1	0.992481	1	0.987654	1	1	1	1	1	0.936842			0.970588	0.826086957*	1	0.893939	0.991803	0.994186	1	0.986301	0.970874	1	0.962963	0.904762
1890	1	0.992481	1	0.987654	1	1	1	1	1	0.936842			0.970588	0.826086957*	1	0.893939	0.991803	0.994186	1	0.986301	0.980583	1	0.962963	0.904762
1900	1	0.992481	1	0.987654	1	1	1	1	1	0.936842			0.970588	0.826086957*	1	0.893939	0.991803	0.994186	1	0.986301	0.980583	1	0.962963	0.904762
1910	1	0.992481	1	0.993827	1	1	1	1	1	0.936842			0.970588	0.826086957*	1	0.893939	0.991803	0.994186	1	0.986301	0.980583	1	0.962963	0.904762
1920	1	0.992481	1	0.993827	1	1	1	1	1	0.936842			0.970588	0.826086957*	1	0.893939	0.991803	0.994186	1	0.986301	0.990291	1	0.962963	0.904762
1930	1	0.992481	1	0.993827	1	1	1	1	1	0.936842			0.970588	0.826086957*	1	0.893939	0.991803	0.994186	1	0.986301	0.990291	1	0.962963	0.904762
1940	1	0.992481	1	0.993827	1	1	1	1	1	0.947368			0.970588	0.826086957*	1	0.893939	0.991803	0.994186	1	0.986301	0.990291	1	0.962963	0.904762
1950	1	0.992481	1	0.993827	1	1	1	1	1	0.947368			0.970588	0.826086957*	1	0.893939	0.991803	0.994186	1	0.986301	0.990291	1	0.962963	0.904762
1960	1	0.992481	1	0.993827	1	1	1	1	1	0.947368			0.970588	0.826086957*	1	0.893939	0.991803	0.994186	1	0.993151	0.990291	1	0.962963	0.920635
1970	1	0.992481	1	0.993827	1	1	1	1	1	0.947368			0.970588	0.826086957*	1	0.893939	0.991803	0.994186	1	0.993151	0.990291	1	0.962963	0.920635
1980	1	0.992481	1	0.993827	1	1	1	1	1	0.947368			0.970588	0.826086957*	1	0.893939	0.991803	0.994186	1	0.993151	0.990291	1	0.962963	0.920635
1990	1	0.992481	1	0.993827	1	1	1	1	1	0.947368			0.970588	0.826086957*	1	0.893939	0.991803	0.994186	1	0.993151	0.990291	1	0.962963	0.920635
2000	1	0.992481	1	0.993827	1	1	1	1	1	0.947368			0.970588	0.826086957*	1	0.893939	0.991803	0.994186	1	0.993151	0.990291	1	0.962963	0.920635
2010	1	0.992481	1	0.993827	1	1	1	1	1	0.957895			0.970588	0.826086957*	1	0.893939	0.991803	0.994186	1	0.993151	0.990291	1	0.962963	0.920635
2020	1	0.992481	1	0.993827	1	1	1	1	1	0.957895			0.970588	0.826086957*	1	0.893939	0.991803	0.994186	1	0.993151	0.990291	1	0.962963	0.920635
2030	1	0.992481	1	0.993827	1	1	1	1	1	0.957895			0.970588	0.826086957*	1	0.893939	0.991803	0.994186	1	0.993151	0.990291	1	0.962963	0.920635
2040	1	0.992481	1	0.993827	1	1	1	1	1	0.957895			0.970588	0.826086957*	1	0.893939	0.991803	0.994186	1	0.993151	0.990291	1	0.962963	0.920635
2050	1	0.992481	1	0.993827	1	1	1	1	1	0.957895			0.970588	0.826086957*	1	0.893939	0.991803	0.994186	1	0.993151	0.990291	1	0.962963	0.920635
2060	1	0.992481	1	1	1	1	1	1	1	0.957895			0.970588	0.826086957*	1	0.893939	0.991803	0.994186	1	0.993151	0.990291	1	0.962963	0.920635
2070	1	0.992481	1	1	1	1	1	1	1	0.957895			0.970588	0.826086957*	1	0.893939	0.991803	0.994186	1	0.993151	0.990291	1	0.962963	0.920635
2080	1	0.992481	1	1	1	1	1	1	1	0.957895			0.970588	0.826086957*	1	0.893939	0.991803	0.994186	1	0.993151	0.990291	1	0.962963	0.920635
2090	1	0.992481	1	1	1	1	1	1	1	0.957895			0.970588	0.826086957*	1	0.893939	0.991803	0.994186	1	0.993151	0.990291	1	0.962963	0.920635
2100	1	0.992481	1	1	1	1	1	1	1	0.957895			0.970588	0.826086957*	1	0.893939	0.991803	0.994186	1	1	0.990291	1	0.962963	0.920635
2110	1	0.992481	1	1	1	1	1	1	1	0.957895			0.970588	0.826086957*	1	0.893939	0.991803	0.994186	1	1	0.990291	1	0.962963	0.920635
2120	1	0.992481	1	1	1	1	1	1	1	0.957895			0.980392	0.826086957*	1	0.893939	0.991803	0.994186	1	1	0.990291	1	0.962963	0.920635
2130	1	0.992481	1	1	1	1	1	1	1	0.957895			0.980392	0.826086957*	1	0.893939	0.991803	0.994186	1	1	0.990291	1	0.962963	0.920635
2140	1	0.992481	1	1	1	1	1	1	1	0.957895			0.980392	0.826086957*	1	0.893939	0.991803	0.994186	1	1	0.990291	1	0.962963	0.920635
2150	1	0.992481	1	1	1	1	1	1	1	0.957895			0.980392	0.826086957*	1	0.893939	0.991803	0.994186	1	1	0.990291	1	0.962963	0.920635
2160	1	0.992481	1	1	1	1	1	1	1	0.957895			0.980392	0.826086957*	1	0.893939	0.991803	0.994186	1	1	0.990291	1	0.962963	0.920635
2170	1	0.992481	1	1	1	1	1	1	1	0.957895			0.980392	0.826086957*	1	0.893939	0.991803	0.994186	1	1	0.990291	1	0.962963	0.920635
2180	1	0.992481	1	1	1	1	1	1	1	0.957895			0.990196	0.826086957*	1	0.893939	0.991803	0.994186	1	1	0.990291	1	0.962963	0.920635
2190	1	0.992481	1	1	1	1	1	1	1	0.957895			0.990196	0.826086957*	1	0.893939	0.991803	0.994186	1	1	0.990291	1	0.962963	0.920635
2200	1	0.992481	1	1	1	1	1	1	1	0.957895			0.990196	0.826086957*	1	0.893939	0.991803	0.994186	1	1	0.990291	1	0.962963	0.920635
2210	1	0.992481	1	1	1	1	1	1	1	0.957895			0.990196	0.826086957*	1	0.893939	0.991803	0.994186	1	1	0.990291	1	0.962963	0.920635
2220	1	0.992481	1	1	1	1	1	1	1	0.957895			0.990196	0.826086957*	1	0.893939	0.991803	0.994186	1	1	0.990291	1	0.975309	0.920635
2230	1	0.992481	1	1	1	1	1	1	1	0.957895			0.990196	0.826086957*	1	0.893939	0.991803	0.994186	1	1	0.990291	1	0.975309	0.920635
2240	1	0.992481	1	1	1	1	1	1	1	0.957895			0.990196	0.826086957*	1	0.893939	0.991803	0.994186	1	1	0.990291	1	0.975309	0.920635
2250	1	0.992481	1	1	1	1	1	1	1	0.957895			0.990196	0.826086957*	1	0.893939	0.991803	0.994186	1	1	0.990291	1	0.975309	0.920635
2260	1	0.992481	1	1	1	1	1	1	1	0.957895			1	0.826086957*	1	0.893939	0.991803	0.994186	1	1	0.990291	1	0.975309	0.920635
2270	1	0.992481	1	1	1	1	1	1	1	0.957895			1	0.826086957*	1	0.893939	0.991803	0.994186	1	1	0.990291	1	0.975309	0.920635
2280	1	0.992481	1	1	1	1	1	1	1	0.957895			1	0.826086957*	1	0.893939	0.991803	0.994186	1	1	0.990291	1	0.975309	0.920635
2290	1	0.992481	1	1	1	1	1	1	1	0.957895			1	0.826086957*	1	0.893939	0.991803	0.994186	1	1	0.990291	1	0.975309	0.920635
2300	1	0.992481	1	1	1	1	1	1	1	0.957895			1	0.826086957*	1	0.893939	0.991803	1	1	1	0.990291	1	0.975309	0.920635
2310	1	0.992481	1	1	1	1	1	1	1	0.957895			1	0.826086957*	1	0.893939	0.991803	1	1	1	0.990291	1	0.975309	0.920635
2320	1	0.992481	1	1	1	1	1	1	1	0.957895			1	0.826086957*	1	0.893939	0.991803	1	1	1	0.990291	1	0.975309	0.920635
2330	1	0.992481	1	1	1	1	1	1	1	0.957895			1	0.826086957*	1	0.893939	0.991803	1	1	1	0.990291	1	0.975309	0.920635
2340	1	0.992481	1	1	1	1	1	1	1	0.957895			1	0.826086957*	1	0.893939	0.991803	1	1	1	0.990291	1	0.975309	0.920635
2350	1	0.992481	1	1	1	1	1	1	1	0.957895			1	0.826086957*	1	0.893939	0.991803	1	1	1	0.990291	1	0.975309	0.920635
2360	1	0.992481	1	1	1	1	1	1	1	0.957895			1	0.847826087*	1	0.893939	0.991803	1	1	1	0.990291	1	0.975309	0.920635
2370	1	0.992481	1	1	1	1	1	1	1	0.957895			1	0.847826087*	1	0.893939	0.991803	1	1	1	0.990291	1	0.975309	0.920635
2380	1	0.992481	1	1	1	1	1	1	1	0.957895			1	0.847826087*	1	0.893939	0.991803	1	1	1	0.990291	1	0.975309	0.920635
2390	1	0.992481	1	1	1	1	1	1	1	0.957895			1	0.847826087*	1	0.893939	0.991803	1	1	1	0.990291	1	0.975309	0.920635
2400	1	0.992481	1	1	1	1	1	1	1	0.957895			1	0.847826087*	1	0.893939	0.991803	1	1	1	0.990291	1	0.975309	0.920635
2410	1	0.992481	1	1	1	1	1	1	1	0.957895			1	0.847826087*	1	0.893939	0.991803	1	1	1	0.990291	1	0.975309	0.920635
2420	1	1	1	1	1	1	1	1	1	0.968421			1	0.847826087*	1	0.893939	0.991803	1	1	1	0.990291	1	0.975309	0.920635
2430	1	1	1	1	1	1	1	1	1	0.968421			1	0.847826087*	1	0.893939	0.991803	1	1	1	0.990291	1	0.975309	0.920635
2440	1	1	1	1	1	1	1	1	1	0.968421			1	0.847826087*	1	0.909091	0.991803	1	1	1	0.990291	1	0.975309	0.920635
2450	1	1	1	1	1	1	1	1	1	0.968421			1	0.847826087*	1	0.909091	0.991803	1	1	1	0.990291	1	0.975309	0.920635
2460	1	1	1	1	1	1	1	1	1	0.968421			1	0.847826087*	1	0.909091	0.991803	1	1	1	0.990291	1	0.987654	0.920635
2470	1	1	1	1	1	1	1	1	1	0.978947			1	0.847826087*	1	0.909091	0.991803	1	1	1	0.990291	1	0.987654	0.920635
2480	1	1	1	1	1	1	1	1	1	0.978947			1	0.847826087*	1	0.909091	0.991803	1	1	1	0.990291	1	0.987654	0.920635
2490	1	1	1	1	1	1	1	1	1	0.978947			1	0.847826087*	1	0.924242	0.991803	1	1	1	0.990291	1	0.987654	0.920635
2500	1	1	1	1	1	1	1	1	1	0.978947			1	0.847826087*	1	0.924242	0.991803	1	1	1	0.990291	1	0.987654	0.920635
2510	1	1	1	1	1	1	1	1	1	0.978947			1	0.847826087*	1	0.924242	0.991803	1	1	1	0.990291	1	0.987654	0.920635
2520	1	1	1	1	1	1	1	1	1	0.978947			1	0.847826087*	1	0.924242	0.991803	1	1	1	0.990291	1	0.987654	0.920635
2530	1	1	1	1	1	1	1	1	1	0.978947			1	0.847826087*	1	0.924242	0.991803	1	1	1	0.990291	1	0.987654	0.920635
2540	1	1	1	1	1	1	1	1	1	0.978947			1	0.869565217*	1	0.924242	0.991803	1	1	1	0.990291	1	0.987654	0.920635
2550	1	1	1	1	1	1	1	1	1	0.978947			1	0.869565217*	1	0.924242	0.991803	1	1	1	0.990291	1	0.987654	0.920635
2560	1	1	1	1	1	1	1	1	1	0.978947			1	0.869565217*	1	0.924242	0.991803	1	1	1	0.990291	1	0.987654	0.920635
2570	1	1	1	1	1	1	1	1	1	0.978947			1	0.869565217*	1	0.924242	0.991803	1	1	1	0.990291	1	0.987654	0.920635
2580	1	1	1	1	1	1	1	1	1	0.978947			1	0.869565217*	1	0.924242	0.991803	1	1	1	0.990291	1	0.987654	0.920635
2590	1	1	1	1	1	1	1	1	1	0.978947			1	0.869565217*	1	0.924242	0.991803	1	1	1	0.990291	1	0.987654	0.920635
2600	1	1	1	1	1	1	1	1	1	0.978947			1	0.869565217*	1	0.924242	0.991803	1	1	1	0.990291	1	0.987654	0.920635
2610	1	1	1	1	1	1	1	1	1	0.978947			1	0.869565217*	1	0.924242	0.991803	1	1	1	0.990291	1	0.987654	0.920635
2620	1	1	1	1	1	1	1	1	1	0.978947			1	0.869565217*	1	0.924242	0.991803	1	1	1	0.990291	1	0.987654	0.920635
2630	1	1	1	1	1	1	1	1	1	0.978947			1	0.869565217*	1	0.924242	0.991803	1	1	1	0.990291	1	0.987654	0.920635
2640	1	1	1	1	1	1	1	1	1	0.978947			1	0.869565217*	1	0.924242	0.991803	1	1	1	1	1	0.987654	0.920635
2650	1	1	1	1	1	1	1	1	1	0.978947			1	0.869565217*	1	0.924242	0.991803	1	1	1	1	1	0.987654	0.920635
2660	1	1	1	1	1	1	1	1	1	0.978947			1	0.869565217*	1	0.924242	0.991803	1	1	1	1	1	0.987654	0.920635
2670	1	1	1	1	1	1	1	1	1	0.978947			1	0.869565217*	1	0.924242	0.991803	1	1	1	1	1	0.987654	0.920635
2680	1	1	1	1	1	1	1	1	1	0.978947			1	0.869565217*	1	0.924242	0.991803	1	1	1	1	1	0.987654	0.920635
2690	1	1	1	1	1	1	1	1	1	0.978947			1	0.869565217*	1	0.924242	0.991803	1	1	1	1	1	0.987654	0.920635
2700	1	1	1	1	1	1	1	1	1	0.978947			1	0.869565217*	1	0.939394	0.991803	1	1	1	1	1	0.987654	0.920635
2710	1	1	1	1	1	1	1	1	1	0.978947			1	0.869565217*	1	0.939394	0.991803	1	1	1	1	1	0.987654	0.920635
2720	1	1	1	1	1	1	1	1	1	0.978947			1	0.869565217*	1	0.939394	0.991803	1	1	1	1	1	0.987654	0.920635
2730	1	1	1	1	1	1	1	1	1	0.978947			1	0.869565217*	1	0.939394	0.991803	1	1	1	1	1	0.987654	0.920635
2740	1	1	1	1	1	1	1	1	1	0.978947			1	0.869565217*	1	0.939394	0.991803	1	1	1	1	1	0.987654	0.920635
2750	1	1	1	1	1	1	1	1	1	0.978947			1	0.869565217*	1	0.939394	0.991803	1	1	1	1	1	0.987654	0.920635
2760	1	1	1	1	1	1	1	1	1	0.978947			1	0.891304348*	1	0.939394	0.991803	1	1	1	1	1	0.987654	0.920635
2770	1	1	1	1	1	1	1	1	1	0.978947			1	0.891304348*	1	0.939394	0.991803	1	1	1	1	1	0.987654	0.920635
2780	1	1	1	1	1	1	1	1	1	0.978947			1	0.891304348*	1	0.939394	0.991803	1	1	1	1	1	0.987654	0.920635
2790	1	1	1	1	1	1	1	1	1	0.978947			1	0.891304348*	1	0.939394	0.991803	1	1	1	1	1	0.987654	0.920635
2800	1	1	1	1	1	1	1	1	1	0.978947			1	0.891304348*	1	0.954545	0.991803	1	1	1	1	1	0.987654	0.920635
2810	1	1	1	1	1	1	1	1	1	0.978947			1	0.891304348*	1	0.954545	0.991803	1	1	1	1	1	0.987654	0.920635
2820	1	1	1	1	1	1	1	1	1	0.978947			1	0.891304348*	1	0.954545	0.991803	1	1	1	1	1	0.987654	0.920635
2830	1	1	1	1	1	1	1	1	1	0.978947			1	0.891304348*	1	0.954545	0.991803	1	1	1	1	1	0.987654	0.920635
2840	1	1	1	1	1	1	1	1	1	0.978947			1	0.891304348*	1	0.954545	0.991803	1	1	1	1	1	0.987654	0.920635
2850	1	1	1	1	1	1	1	1	1	0.978947			1	0.891304348*	1	0.954545	0.991803	1	1	1	1	1	0.987654	0.920635
2860	1	1	1	1	1	1	1	1	1	0.978947			1	0.891304348*	1	0.954545	0.991803	1	1	1	1	1	0.987654	0.920635
2870	1	1	1	1	1	1	1	1	1	0.978947			1	0.891304348*	1	0.954545	1	1	1	1	1	1	0.987654	0.920635
2880	1	1	1	1	1	1	1	1	1	0.978947			1	0.891304348*	1	0.954545	1	1	1	1	1	1	0.987654	0.920635
2890	1	1	1	1	1	1	1	1	1	0.978947			1	0.891304348*	1	0.954545	1	1	1	1	1	1	0.987654	0.920635
2900	1	1	1	1	1	1	1	1	1	0.978947			1	0.891304348*	1	0.954545	1	1	1	1	1	1	0.987654	0.920635
2910	1	1	1	1	1	1	1	1	1	0.978947			1	0.891304348*	1	0.954545	1	1	1	1	1	1	0.987654	0.920635
2920	1	1	1	1	1	1	1	1	1	0.978947			1	0.891304348*	1	0.954545	1	1	1	1	1	1	0.987654	0.920635
2930	1	1	1	1	1	1	1	1	1	0.978947			1	0.891304348*	1	0.954545	1	1	1	1	1	1	0.987654	0.920635
2940	1	1	1	1	1	1	1	1	1	0.989474			1	0.891304348*	1	0.954545	1	1	1	1	1	1	0.987654	0.920635
2950	1	1	1	1	1	1	1	1	1	0.989474			1	0.891304348*	1	0.954545	1	1	1	1	1	1	0.987654	0.920635
2960	1	1	1	1	1	1	1	1	1	0.989474			1	0.891304348*	1	0.954545	1	1	1	1	1	1	0.987654	0.920635
2970	1	1	1	1	1	1	1	1	1	0.989474			1	0.913043478*	1	0.954545	1	1	1	1	1	1	0.987654	0.920635
2980	1	1	1	1	1	1	1	1	1	1			1	0.913043478*	1	0.954545	1	1	1	1	1	1	0.987654	0.920635
2990	1	1	1	1	1	1	1	1	1	1			1	0.913043478*	1	0.954545	1	1	1	1	1	1	0.987654	0.920635

## Sheet: Fig4F
	GF	CONV
	-0.0709534	-0.071991
	-0.0709534	-0.071991
	-0.0709534	-0.071991
	-0.0709229	-0.071991
	-0.0709229	-0.071991
	-0.0709229	-0.071991
	-0.0709229	-0.0720215
	-0.0709229	-0.0720215
	-0.0709229	-0.0720215
	-0.0709229	-0.0720215
	-0.0709229	-0.0720215
	-0.0709229	-0.0720215
	-0.0709229	-0.0720215
	-0.0709229	-0.071991
	-0.0709229	-0.071991
	-0.0709229	-0.071991
	-0.0709229	-0.071991
	-0.0709534	-0.071991
	-0.0709534	-0.071991
	-0.0709534	-0.071991
	-0.0709534	-0.071991
	-0.0709534	-0.0719604
	-0.0709534	-0.071991
	-0.0709534	-0.071991
	-0.0709534	-0.071991
	-0.0709229	-0.071991
	-0.0709229	-0.071991
	-0.0709229	-0.071991
	-0.0709229	-0.071991
	-0.0709229	-0.071991
	-0.0709534	-0.071991
	-0.0709534	-0.071991
	-0.0709534	-0.071991
	-0.0709229	-0.071991
	-0.0709229	-0.071991
	-0.0709229	-0.071991
	-0.0709229	-0.071991
	-0.0709229	-0.071991
	-0.0709229	-0.071991
	-0.0709229	-0.071991
	-0.0709229	-0.071991
	-0.0709229	-0.071991
	-0.0709229	-0.0719604
	-0.0709229	-0.0719604
	-0.0709229	-0.0719604
	-0.0709229	-0.071991
	-0.0709229	-0.071991
	-0.0709229	-0.071991
	-0.0709229	-0.071991
	-0.0709229	-0.071991
	-0.0709534	-0.071991
	-0.0709534	-0.071991
	-0.0709229	-0.071991
	-0.0709534	-0.071991
	-0.0709534	-0.0719604
	-0.0709229	-0.0719604
	-0.0709534	-0.071991
	-0.0709534	-0.071991
	-0.0709534	-0.071991
	-0.0709534	-0.071991
	-0.0709534	-0.071991
	-0.0709839	-0.071991
	-0.0709839	-0.071991
	-0.0709839	-0.071991
	-0.0709839	-0.071991
	-0.0709839	-0.071991
	-0.0709839	-0.071991
	-0.0709839	-0.071991
	-0.0709839	-0.071991
	-0.0709839	-0.071991
	-0.0709534	-0.071991
	-0.0709534	-0.071991
	-0.0709534	-0.071991
	-0.0709534	-0.071991
	-0.0709534	-0.071991
	-0.0709534	-0.071991
	-0.0709534	-0.071991
	-0.0709534	-0.071991
	-0.0709534	-0.071991
	-0.0709534	-0.071991
	-0.0709534	-0.071991
	-0.0709534	-0.071991
	-0.0709534	-0.071991
	-0.0709534	-0.071991
	-0.0709534	-0.071991
	-0.0709534	-0.071991
	-0.0709534	-0.071991
	-0.0709534	-0.071991
	-0.0709534	-0.071991
	-0.0709534	-0.071991
	-0.0709534	-0.071991
	-0.0709534	-0.071991
	-0.0709534	-0.071991
	-0.0709534	-0.071991
	-0.0709534	-0.071991
	-0.0709534	-0.071991
	-0.0709534	-0.071991
	-0.0709534	-0.071991
	-0.0709534	-0.071991
	-0.0709534	-0.071991
	-0.0709534	-0.071991
	-0.0709229	-0.071991
	-0.0709229	-0.071991
	-0.0709229	-0.071991
	-0.0709229	-0.071991
	-0.0709229	-0.071991
	-0.0709229	-0.071991
	-0.0709229	-0.071991
	-0.0709229	-0.071991
	-0.0708923	-0.071991
	-0.0708923	-0.071991
	-0.0708923	-0.071991
	-0.0708923	-0.071991
	-0.0708923	-0.071991
	-0.0709229	-0.071991
	-0.0709229	-0.071991
	-0.0709229	-0.071991
	-0.0709229	-0.071991
	-0.0709229	-0.071991
	-0.0709229	-0.071991
	-0.0709229	-0.071991
	-0.0709229	-0.071991
	-0.0709229	-0.071991
	-0.0709229	-0.071991
	-0.0709229	-0.071991
	-0.0709229	-0.071991
	-0.0709229	-0.071991
	-0.0708923	-0.071991
	-0.0708923	-0.071991
	-0.0708923	-0.071991
	-0.0708923	-0.071991
	-0.0708923	-0.071991
	-0.0708923	-0.071991
	-0.0708923	-0.071991
	-0.0708618	-0.071991
	-0.0708618	-0.071991
	-0.0708618	-0.071991
	-0.0708923	-0.071991
	-0.0708923	-0.071991
	-0.0708923	-0.071991
	-0.0708618	-0.071991
	-0.0708618	-0.071991
	-0.0708618	-0.071991
	-0.0708618	-0.071991
	-0.0708618	-0.071991
	-0.0708618	-0.071991
	-0.0708618	-0.071991
	-0.0708618	-0.071991
	-0.0708618	-0.071991
	-0.0708618	-0.071991
	-0.0708618	-0.071991
	-0.0708618	-0.071991
	-0.0708618	-0.071991
	-0.0708618	-0.071991
	-0.0708618	-0.071991
	-0.0708618	-0.0720215
	-0.0708618	-0.0720215
	-0.0708618	-0.0720215
	-0.0708618	-0.0720215
	-0.0708618	-0.0720215
	-0.0708618	-0.0720215
	-0.0708618	-0.0720215
	-0.0708618	-0.071991
	-0.0708618	-0.071991
	-0.0708618	-0.071991
	-0.0708618	-0.071991
	-0.0708618	-0.071991
	-0.0708618	-0.071991
	-0.0708618	-0.071991
	-0.0708618	-0.071991
	-0.0708618	-0.0720215
	-0.0708313	-0.0720215
	-0.0708313	-0.0720215
	-0.0708313	-0.0720215
	-0.0708313	-0.0720215
	-0.0708618	-0.0720215
	-0.0708618	-0.0720215
	-0.0708618	-0.0720215
	-0.0708618	-0.0720215
	-0.0708618	-0.0720215
	-0.0708313	-0.0720215
	-0.0708618	-0.0720215
	-0.0708618	-0.0720215
	-0.0708618	-0.0720215
	-0.0708618	-0.0720215
	-0.0708618	-0.0720215
	-0.0708618	-0.0720215
	-0.0708618	-0.0720215
	-0.0708618	-0.0720215
	-0.0708618	-0.0720215
	-0.0708618	-0.0720215
	-0.0708618	-0.0720215
	-0.0708618	-0.0720215
	-0.0708618	-0.0720215
	-0.0708618	-0.0720215
	-0.0708618	-0.0720215
	-0.0708618	-0.0720215
	-0.0708618	-0.0720215
	-0.0708313	-0.0720215
	-0.0708618	-0.0720215
	-0.0708618	-0.072052
	-0.0708618	-0.072052
	-0.0708313	-0.072052
	-0.0708313	-0.072052
	-0.0708313	-0.072052
	-0.0708313	-0.072052
	-0.0708313	-0.0720215
	-0.0708313	-0.072052
	-0.0708313	-0.072052
	-0.0708313	-0.072052
	-0.0708313	-0.072052
	-0.0708618	-0.072052
	-0.0708313	-0.072052
	-0.0708313	-0.072052
	-0.0708313	-0.072052
	-0.0708313	-0.072052
	-0.0708313	-0.072052
	-0.0708313	-0.072052
	-0.0708313	-0.072052
	-0.0708313	-0.072052
	-0.0708313	-0.072052
	-0.0708313	-0.072052
	-0.0708313	-0.072052
	-0.0708313	-0.072052
	-0.0708313	-0.072052
	-0.0708313	-0.072052
	-0.0708313	-0.072052
	-0.0708313	-0.072052
	-0.0708313	-0.072052
	-0.0708313	-0.072052
	-0.0708008	-0.072052
	-0.0708008	-0.0720825
	-0.0708008	-0.0720825
	-0.0708008	-0.0720825
	-0.0708008	-0.0720825
	-0.0708008	-0.0720825
	-0.0708008	-0.0720825
	-0.0708313	-0.0720825
	-0.0708313	-0.0720825
	-0.0708313	-0.0720825
	-0.0708313	-0.0720825
	-0.0708313	-0.0720825
	-0.0708313	-0.0720825
	-0.0708313	-0.0720825
	-0.0708313	-0.0720825
	-0.0708313	-0.0720825
	-0.0708313	-0.0720825
	-0.0708313	-0.0720825
	-0.0708313	-0.0720825
	-0.0708313	-0.0720825
	-0.0708618	-0.0720825
	-0.0708618	-0.0720825
	-0.0708618	-0.0720825
	-0.0708618	-0.0720825
	-0.0708618	-0.0720825
	-0.0708313	-0.0720825
	-0.0708618	-0.0720825
	-0.0708313	-0.0720825
	-0.0708313	-0.0720825
	-0.0708313	-0.0720825
	-0.0708313	-0.0720825
	-0.0708313	-0.0720825
	-0.0708313	-0.0720825
	-0.0708313	-0.0720825
	-0.0708313	-0.0720825
	-0.0708313	-0.072113
	-0.0708313	-0.072113
	-0.0708313	-0.072113
	-0.0708313	-0.072113
	-0.0708313	-0.072113
	-0.0708313	-0.072113
	-0.0708313	-0.072113
	-0.0708313	-0.072113
	-0.0708313	-0.072113
	-0.0708313	-0.072113
	-0.0708313	-0.072113
	-0.0708313	-0.0720825
	-0.0708313	-0.0720825
	-0.0708313	-0.0720825
	-0.0708313	-0.0720825
	-0.0708313	-0.0720825
	-0.0708313	-0.0720825
	-0.0708313	-0.0720825
	-0.0708313	-0.0720825
	-0.0708313	-0.0720825
	-0.0708313	-0.0720825
	-0.0708313	-0.0720825
	-0.0708313	-0.0720825
	-0.0708313	-0.0720825
	-0.0708313	-0.0720825
	-0.0708313	-0.072113
	-0.0708313	-0.072113
	-0.0708313	-0.072113
	-0.0708313	-0.0720825
	-0.0708008	-0.0720825
	-0.0708313	-0.0720825
	-0.0708008	-0.0720825
	-0.0708313	-0.0720825
	-0.0708313	-0.0720825
	-0.0708313	-0.0720825
	-0.0708313	-0.0720825
	-0.0708313	-0.0720825
	-0.0708313	-0.0720825
	-0.0708313	-0.0720825
	-0.0708313	-0.0720825
	-0.0708313	-0.0720825
	-0.0708313	-0.0720825
	-0.0708313	-0.0720825
	-0.0708313	-0.0720825
	-0.0708618	-0.0720825
	-0.0708618	-0.0720825
	-0.0708618	-0.0720825
	-0.0708618	-0.0720825
	-0.0708618	-0.0720825
	-0.0708618	-0.0720825
	-0.0708618	-0.0720825
	-0.0708618	-0.0720825
	-0.0708313	-0.0720825
	-0.0708313	-0.0720825
	-0.0708313	-0.0720825
	-0.0708313	-0.0720825
	-0.0708313	-0.0720825
	-0.0708313	-0.0720825
	-0.0708313	-0.0720825
	-0.0708313	-0.0720825
	-0.0708313	-0.0720825
	-0.0708008	-0.0720825
	-0.0708008	-0.0720825
	-0.0708008	-0.0720825
	-0.0708008	-0.0720825
	-0.0708008	-0.0720825
	-0.0708008	-0.0720825
	-0.0708008	-0.0720825
	-0.0708313	-0.0720825
	-0.0708313	-0.0720825
	-0.0708313	-0.0720825
	-0.0708313	-0.0720825
	-0.0708313	-0.0720825
	-0.0708313	-0.0720825
	-0.0708313	-0.0720825
	-0.0708313	-0.0720825
	-0.0708313	-0.0720825
	-0.0708313	-0.0720825
	-0.0708313	-0.0720825
	-0.0708313	-0.0720825
	-0.0708313	-0.0720825
	-0.0708313	-0.0720825
	-0.0708313	-0.072052
	-0.0708313	-0.072052
	-0.0708313	-0.072052
	-0.0708313	-0.072052
	-0.0708313	-0.072052
	-0.0708313	-0.072052
	-0.0708313	-0.072052
	-0.0708313	-0.072052
	-0.0708313	-0.072052
	-0.0708313	-0.072052
	-0.0708313	-0.072052
	-0.0708313	-0.072052
	-0.0708313	-0.072052
	-0.0708313	-0.072052
	-0.0708313	-0.072052
	-0.0708313	-0.072052
	-0.0708313	-0.072052
	-0.0708313	-0.072052
	-0.0708313	-0.0720825
	-0.0708313	-0.072052
	-0.0708313	-0.0720825
	-0.0708313	-0.0720825
	-0.0708313	-0.0720825
	-0.0708313	-0.0720825
	-0.0708313	-0.0720825
	-0.0708313	-0.072052
	-0.0708618	-0.072052
	-0.0708618	-0.072052
	-0.0708618	-0.072052
	-0.0708618	-0.0720825
	-0.0708618	-0.0720825
	-0.0708618	-0.0720825
	-0.0708618	-0.0720825
	-0.0708313	-0.0720825
	-0.0708618	-0.0720825
	-0.0708618	-0.0720825
	-0.0708618	-0.0720825
	-0.0708618	-0.0720825
	-0.0708618	-0.0720825
	-0.0708618	-0.0720825
	-0.0708618	-0.0720825
	-0.0708618	-0.0720825
	-0.0708618	-0.0720825
	-0.0708618	-0.0720825
	-0.0708313	-0.0720825
	-0.0708313	-0.072052
	-0.0708313	-0.072052
	-0.0708313	-0.072052
	-0.0708313	-0.072052
	-0.0708313	-0.072052
	-0.0708618	-0.072052
	-0.0708313	-0.072052
	-0.0708313	-0.072052
	-0.0708313	-0.072052
	-0.0708313	-0.072052
	-0.0708313	-0.072052
	-0.0708313	-0.072052
	-0.0708313	-0.072052
	-0.0708313	-0.072052
	-0.0708618	-0.072052
	-0.0708313	-0.072052
	-0.0708618	-0.072052
	-0.0708618	-0.072052
	-0.0708618	-0.072052
	-0.0708618	-0.072052
	-0.0708618	-0.072052
	-0.0708618	-0.072052
	-0.0708618	-0.072052
	-0.0708618	-0.072052
	-0.0708618	-0.072052
	-0.0708618	-0.072052
	-0.0708618	-0.072052
	-0.0708618	-0.072052
	-0.0708618	-0.072052
	-0.0708618	-0.072052
	-0.0708618	-0.072052
	-0.0708618	-0.072052
	-0.0708618	-0.072052
	-0.0708618	-0.072052
	-0.0708618	-0.072052
	-0.0708618	-0.072052
	-0.0708618	-0.0720825
	-0.0708618	-0.0720825
	-0.0708618	-0.072052
	-0.0708313	-0.072052
	-0.0708313	-0.072052
	-0.0708313	-0.072052
	-0.0708313	-0.072052
	-0.0708618	-0.072052
	-0.0708618	-0.072052
	-0.0708618	-0.072052
	-0.0708618	-0.072052
	-0.0708618	-0.072052
	-0.0708618	-0.072052
	-0.0708618	-0.072052
	-0.0708618	-0.072052
	-0.0708618	-0.072052
	-0.0708618	-0.072052
	-0.0708618	-0.072052
	-0.0708618	-0.072052
	-0.0708618	-0.072052
	-0.0708618	-0.072052
	-0.0708618	-0.072052
	-0.0708618	-0.072052
	-0.0708618	-0.072052
	-0.0708618	-0.072052
	-0.0708618	-0.072052
	-0.0708618	-0.072052
	-0.0708618	-0.072052
	-0.0708618	-0.072052
	-0.0708618	-0.072052
	-0.0708618	-0.072052
	-0.0708618	-0.072052
	-0.0708618	-0.072052
	-0.0708618	-0.072052
	-0.0708618	-0.072052
	-0.0708618	-0.072052
	-0.0708618	-0.072052
	-0.0708618	-0.072052
	-0.0708618	-0.072052
	-0.0708618	-0.072052
	-0.0708618	-0.072052
	-0.0708618	-0.0720825
	-0.0708618	-0.0720825
	-0.0708618	-0.072052
	-0.0708618	-0.072052
	-0.0708618	-0.072052
	-0.0708618	-0.072052
	-0.0708618	-0.072052
	-0.0708618	-0.072052
	-0.0708618	-0.072052
	-0.0708618	-0.072052
	-0.0708923	-0.072052
	-0.0708923	-0.072052
	-0.0708618	-0.072052
	-0.0708618	-0.072052
	-0.0708618	-0.072052
	-0.0708618	-0.072052
	-0.0708618	-0.072052
	-0.0708618	-0.072052
	-0.0708618	-0.072052
	-0.0708618	-0.072052
	-0.0708618	-0.072052
	-0.0708618	-0.072052
	-0.0708618	-0.072052
	-0.0708618	-0.072052
	-0.0708618	-0.072052
	-0.0708618	-0.072052
	-0.0708618	-0.072052
	-0.0708618	-0.072052
	-0.0708618	-0.072052
	-0.0708618	-0.072052
	-0.0708618	-0.072052
	-0.0708313	-0.072052
	-0.0708313	-0.0720215
	-0.0708313	-0.0720215
	-0.0708313	-0.0720215
	-0.0708313	-0.0720215
	-0.0708618	-0.0720215
	-0.0708618	-0.0720215
	-0.0708618	-0.0720215
	-0.0708618	-0.0720215
	-0.0708618	-0.0720215
	-0.0708618	-0.0720215
	-0.0708618	-0.0720215
	-0.0708618	-0.0720215
	-0.0708618	-0.0720215
	-0.0708618	-0.0720215
	-0.0708923	-0.0720215
	-0.0708618	-0.0720215
	-0.0708618	-0.0720215
	-0.0708618	-0.072052
	-0.0708618	-0.0720215
	-0.0708618	-0.0720215
	-0.0708618	-0.0720215
	-0.0708618	-0.072052
	-0.0708618	-0.0720215
	-0.0708618	-0.0720215
	-0.0708923	-0.0720215
	-0.0708618	-0.0720215
	-0.0708923	-0.0720215
	-0.0708923	-0.0720215
	-0.0708923	-0.0720215
	-0.0708923	-0.0720215
	-0.0708923	-0.0720215
	-0.0708923	-0.0720215
	-0.0708923	-0.0720215
	-0.0708923	-0.0720215
	-0.0708923	-0.0720215
	-0.0708923	-0.0720215
	-0.0708923	-0.0720215
	-0.0708923	-0.0720215
	-0.0708923	-0.0720215
	-0.0708923	-0.0720215
	-0.0708923	-0.0720215
	-0.0708923	-0.0720215
	-0.0708923	-0.0720215
	-0.0708923	-0.0720215
	-0.0709229	-0.0720215
	-0.0709229	-0.0720215
	-0.0709229	-0.0720215
	-0.0709229	-0.0720215
	-0.0708923	-0.0720215
	-0.0708923	-0.0720215
	-0.0708923	-0.0720215
	-0.0708923	-0.0720215
	-0.0708923	-0.0720215
	-0.0709229	-0.0720215
	-0.0708923	-0.0720215
	-0.0708923	-0.072052
	-0.0708923	-0.072052
	-0.0708923	-0.072052
	-0.0708923	-0.072052
	-0.0708923	-0.072052
	-0.0709229	-0.072052
	-0.0709229	-0.072052
	-0.0709229	-0.072052
	-0.0709229	-0.072052
	-0.0709229	-0.072052
	-0.0709229	-0.072052
	-0.0709229	-0.072052
	-0.0709229	-0.072052
	-0.0709229	-0.072052
	-0.0708923	-0.072052
	-0.0708923	-0.072052
	-0.0708923	-0.072052
	-0.0708923	-0.072052
	-0.0708923	-0.072052
	-0.0708923	-0.072052
	-0.0709229	-0.0720215
	-0.0709229	-0.0720215
	-0.0709229	-0.0720215
	-0.0709229	-0.0720215
	-0.0709229	-0.0720215
	-0.0709229	-0.0720215
	-0.0709229	-0.0720215
	-0.0709229	-0.0720215
	-0.0709229	-0.0720215
	-0.0709229	-0.0720215
	-0.0709534	-0.0720215
	-0.0709534	-0.0720215
	-0.0709534	-0.0720215
	-0.0709534	-0.0720215
	-0.0709534	-0.0720215
	-0.0709229	-0.0720215
	-0.0709229	-0.0720215
	-0.0709229	-0.0720215
	-0.0708923	-0.0720215
	-0.0708923	-0.0720215
	-0.0708923	-0.0720215
	-0.0708923	-0.0720215
	-0.0708923	-0.071991
	-0.0708923	-0.071991
	-0.0708923	-0.071991
	-0.0708923	-0.071991
	-0.0708923	-0.071991
	-0.0708923	-0.071991
	-0.0708923	-0.0720215
	-0.0708923	-0.0720215
	-0.0708923	-0.0720215
	-0.0708923	-0.0720215
	-0.0708923	-0.0720215
	-0.0708923	-0.0720215
	-0.0708923	-0.0720215
	-0.0708923	-0.0720215
	-0.0708923	-0.0720215
	-0.0708923	-0.0720215
	-0.0708923	-0.0720215
	-0.0708923	-0.0720215
	-0.0708923	-0.0720215
	-0.0708923	-0.0720215
	-0.0708923	-0.0720215
	-0.0708618	-0.0720215
	-0.0708618	-0.0720215
	-0.0708618	-0.0720215
	-0.0708618	-0.0720215
	-0.0708618	-0.0720215
	-0.0708618	-0.0720215
	-0.0708618	-0.0720215
	-0.0708618	-0.0720215
	-0.0708618	-0.0720215
	-0.0708618	-0.0720215
	-0.0708618	-0.0720215
	-0.0708618	-0.0720215
	-0.0708618	-0.0720215
	-0.0708618	-0.0720215
	-0.0708923	-0.072052
	-0.0708618	-0.072052
	-0.0708618	-0.072052
	-0.0708618	-0.072052
	-0.0708618	-0.072052
	-0.0708618	-0.072052
	-0.0708923	-0.072052
	-0.0708923	-0.0720215
	-0.0708923	-0.072052
	-0.0708923	-0.0720215
	-0.0708923	-0.0720215
	-0.0708923	-0.072052
	-0.0708923	-0.0720215
	-0.0708618	-0.0720215
	-0.0708618	-0.0720215
	-0.0708618	-0.0720215
	-0.0708618	-0.0720215
	-0.0708618	-0.0720215
	-0.0708618	-0.0720215
	-0.0708618	-0.0720215
	-0.0708618	-0.0720215
	-0.0708618	-0.072052
	-0.0708618	-0.072052
	-0.0708618	-0.072052
	-0.0708618	-0.072052
	-0.0708618	-0.072052
	-0.0708618	-0.0720215
	-0.0708618	-0.0720215
	-0.0708618	-0.0720215
	-0.0708618	-0.0720215
	-0.0708618	-0.0720215
	-0.0708618	-0.071991
	-0.0708618	-0.071991
	-0.0708618	-0.071991
	-0.0708923	-0.071991
	-0.0708923	-0.071991
	-0.0708923	-0.071991
	-0.0708923	-0.071991
	-0.0708923	-0.071991
	-0.0708923	-0.071991
	-0.0708923	-0.071991
	-0.0708923	-0.071991
	-0.0708923	-0.071991
	-0.0708923	-0.071991
	-0.0709229	-0.071991
	-0.0708923	-0.0719604
	-0.0708923	-0.0719604
	-0.0708923	-0.071991
	-0.0708923	-0.0719604
	-0.0708923	-0.0719604
	-0.0708923	-0.0719604
	-0.0708923	-0.0719604
	-0.0708923	-0.0719604
	-0.0708923	-0.0719604
	-0.0708923	-0.0719604
	-0.0708923	-0.0719604
	-0.0708923	-0.071991
	-0.0708923	-0.071991
	-0.0708923	-0.071991
	-0.0708923	-0.0719604
	-0.0708923	-0.0719604
	-0.0708923	-0.0719604
	-0.0708923	-0.0719604
	-0.0708618	-0.0719604
	-0.0708618	-0.0719604
	-0.0708923	-0.0719604
	-0.0708923	-0.0719604
	-0.0708923	-0.0719604
	-0.0708923	-0.0719604
	-0.0708923	-0.0719604
	-0.0708923	-0.0719604
	-0.0708923	-0.0719604
	-0.0708923	-0.0719604
	-0.0708923	-0.0719604
	-0.0708923	-0.0719604
	-0.0708923	-0.0719604
	-0.0708923	-0.0719604
	-0.0708923	-0.0719604
	-0.0708923	-0.071991
	-0.0708923	-0.071991
	-0.0708923	-0.071991
	-0.0708923	-0.0719604
	-0.0708923	-0.0719604
	-0.0708923	-0.0719604
	-0.0708923	-0.0719604
	-0.0708923	-0.0719604
	-0.0709229	-0.0719604
	-0.0709229	-0.0719604
	-0.0709229	-0.0719604
	-0.0708923	-0.0719604
	-0.0708923	-0.0719604
	-0.0708923	-0.0719604
	-0.0708923	-0.0719604
	-0.0708923	-0.0719604
	-0.0708618	-0.0719604
	-0.0708618	-0.0719604
	-0.0708923	-0.0719604
	-0.0708923	-0.0719604
	-0.0708618	-0.0719604
	-0.0708923	-0.0719604
	-0.0708923	-0.0719604
	-0.0708923	-0.0719604
	-0.0708923	-0.0719604
	-0.0708923	-0.0719604
	-0.0708923	-0.0719604
	-0.0708923	-0.0719604
	-0.0708923	-0.0719604
	-0.0708923	-0.0719604
	-0.0708923	-0.0719604
	-0.0708923	-0.0719604
	-0.0708923	-0.0719604
	-0.0708923	-0.0719604
	-0.0708923	-0.0719604
	-0.0708923	-0.0719604
	-0.0708923	-0.0719604
	-0.0708923	-0.0719604
	-0.0708923	-0.0719604
	-0.0708923	-0.0719604
	-0.0708923	-0.0719604
	-0.0708923	-0.0719604
	-0.0708923	-0.0719604
	-0.0708923	-0.0719604
	-0.0708618	-0.0719299
	-0.0708618	-0.0719299
	-0.0708618	-0.0719299
	-0.0708618	-0.0719299
	-0.0708923	-0.0719299
	-0.0708923	-0.0719604
	-0.0708923	-0.0719604
	-0.0708923	-0.0719604
	-0.0708923	-0.0719604
	-0.0708923	-0.0719604
	-0.0708923	-0.0719604
	-0.0708923	-0.0719604
	-0.0708923	-0.0719604
	-0.0708923	-0.0719604
	-0.0708923	-0.0719604
	-0.0708923	-0.0719604
	-0.0708923	-0.0719299
	-0.0708618	-0.0719604
	-0.0708618	-0.0719604
	-0.0708618	-0.0719604
	-0.0708618	-0.0719604
	-0.0708618	-0.0719604
	-0.0708618	-0.0719604
	-0.0708618	-0.0719604
	-0.0708618	-0.0719604
	-0.0708618	-0.0719604
	-0.0708618	-0.0719604
	-0.0708618	-0.0719604
	-0.0708618	-0.0719604
	-0.0708618	-0.0719604
	-0.0708618	-0.0719604
	-0.0708618	-0.0719604
	-0.0708618	-0.0719604
	-0.0708618	-0.0719604
	-0.0708618	-0.0719604
	-0.0708618	-0.0719604
	-0.0708618	-0.0719604
	-0.0708618	-0.0719299
	-0.0708618	-0.0719299
	-0.0708618	-0.0719299
	-0.0708618	-0.0719299
	-0.0708313	-0.0719299
	-0.0708313	-0.0719299
	-0.0708618	-0.0719299
	-0.0708618	-0.0719604
	-0.0708618	-0.0719604
	-0.0708618	-0.0719604
	-0.0708618	-0.0719604
	-0.0708618	-0.0719604
	-0.0708618	-0.0719604
	-0.0708618	-0.0719604
	-0.0708618	-0.0719604
	-0.0708618	-0.0719604
	-0.0708618	-0.0719299
	-0.0708618	-0.0719604
	-0.0708618	-0.0719604
	-0.0708618	-0.0719604
	-0.0708618	-0.0719604
	-0.0708618	-0.0719604
	-0.0708313	-0.0719604
	-0.0708313	-0.0719604
	-0.0708313	-0.0719604
	-0.0708313	-0.0719604
	-0.0708313	-0.0719604
	-0.0708313	-0.0719604
	-0.0708313	-0.0719604
	-0.0708313	-0.0719604
	-0.0708313	-0.0719604
	-0.0708313	-0.0719604
	-0.0708313	-0.0719604
	-0.0708313	-0.0719604
	-0.0708313	-0.0719604
	-0.0708313	-0.0719604
	-0.0708313	-0.0719604
	-0.0708313	-0.0719604
	-0.0708313	-0.0719604
	-0.0708313	-0.0719604
	-0.0708313	-0.0719604
	-0.0708313	-0.0719604
	-0.0708313	-0.0719604
	-0.0708313	-0.0719604
	-0.0708313	-0.0719604
	-0.0708313	-0.0719604
	-0.0708618	-0.0719604
	-0.0708618	-0.0719604
	-0.0708618	-0.0719604
	-0.0708313	-0.0719604
	-0.0708313	-0.0719604
	-0.0708313	-0.0719604
	-0.0708313	-0.0719604
	-0.0708618	-0.0719604
	-0.0708313	-0.0719604
	-0.0708313	-0.0719604
	-0.0708313	-0.0719604
	-0.0708313	-0.0719299
	-0.0708313	-0.0719299
	-0.0708313	-0.0719299
	-0.0708313	-0.0719299
	-0.0708313	-0.0719299
	-0.0708313	-0.0718994
	-0.0708313	-0.0718994
	-0.0708313	-0.0718994
	-0.0708313	-0.0718994
	-0.0708313	-0.0718994
	-0.0708313	-0.0719299
	-0.0708313	-0.0719299
	-0.0708313	-0.0719299
	-0.0708313	-0.0719299
	-0.0708313	-0.0719299
	-0.0708313	-0.0719604
	-0.0708313	-0.0719604
	-0.0708313	-0.0719604
	-0.0708313	-0.0719604
	-0.0708313	-0.0719299
	-0.0708313	-0.0719299
	-0.0708313	-0.0719299
	-0.0708313	-0.0719299
	-0.0708313	-0.0719604
	-0.0708313	-0.0719604
	-0.0708313	-0.0719604
	-0.0708313	-0.0719604
	-0.0708313	-0.0719604
	-0.0708313	-0.0719604
	-0.0708313	-0.0719604
	-0.0708313	-0.0719604
	-0.0708313	-0.0719604
	-0.0708313	-0.0719604
	-0.0708313	-0.0719604
	-0.0708618	-0.0719604
	-0.0708313	-0.0719604
	-0.0708313	-0.0719604
	-0.0708313	-0.0719604
	-0.0708313	-0.0719604
	-0.0708313	-0.0719604
	-0.0708313	-0.0719604
	-0.0708313	-0.0719604
	-0.0708313	-0.0719604
	-0.0708313	-0.0719604
	-0.0708313	-0.0719604
	-0.0708313	-0.0719604
	-0.0708313	-0.071991
	-0.0708313	-0.071991
	-0.0708313	-0.071991
	-0.0708313	-0.0719604
	-0.0708313	-0.0719604
	-0.0708313	-0.0719604
	-0.0708313	-0.0719604
	-0.0708313	-0.071991
	-0.0708313	-0.0719604
	-0.0708313	-0.0719604
	-0.0708313	-0.0719604
	-0.0708313	-0.0719604
	-0.0708313	-0.0719604
	-0.0708313	-0.071991
	-0.0708313	-0.071991
	-0.0708313	-0.071991
	-0.0708313	-0.071991
	-0.0708313	-0.071991
	-0.0708313	-0.071991
	-0.0708313	-0.071991
	-0.0708313	-0.071991
	-0.0708313	-0.071991
	-0.0708313	-0.071991
	-0.0708313	-0.071991
	-0.0708313	-0.071991
	-0.0708313	-0.071991
	-0.0708313	-0.071991
	-0.0708313	-0.071991
	-0.0708313	-0.071991
	-0.0708313	-0.071991
	-0.0708313	-0.071991
	-0.0708313	-0.071991
	-0.0708313	-0.071991
	-0.0708618	-0.071991
	-0.0708618	-0.071991
	-0.0708618	-0.071991
	-0.0708618	-0.071991
	-0.0708618	-0.071991
	-0.0708618	-0.071991
	-0.0708618	-0.071991
	-0.0708618	-0.071991
	-0.0708618	-0.0720215
	-0.0708618	-0.071991
	-0.0708618	-0.071991
	-0.0708618	-0.071991
	-0.0708618	-0.071991
	-0.0708313	-0.071991
	-0.0708313	-0.071991
	-0.0708313	-0.071991
	-0.0708313	-0.071991
	-0.0708313	-0.071991
	-0.0708008	-0.071991
	-0.0708008	-0.071991
	-0.0708008	-0.071991
	-0.0708008	-0.071991
	-0.0708008	-0.071991
	-0.0708008	-0.0719604
	-0.0708008	-0.0719604
	-0.0708008	-0.0719604
	-0.0708008	-0.0719604
	-0.0708008	-0.0719604
	-0.0708008	-0.0719604
	-0.0708008	-0.0719604
	-0.0708008	-0.0719604
	-0.0708008	-0.0719604
	-0.0708008	-0.0719604
	-0.0708008	-0.0719604
	-0.0708008	-0.0719604
	-0.0708008	-0.0719604
	-0.0708008	-0.0719604
	-0.0708008	-0.0719604
	-0.0708008	-0.0719604
	-0.0708008	-0.0719604
	-0.0708008	-0.0719604
	-0.0708008	-0.0719604
	-0.0708008	-0.0719604
	-0.0708008	-0.0719604
	-0.0708008	-0.0719604
	-0.0708008	-0.0719604
	-0.0708008	-0.0719604
	-0.0708008	-0.071991
	-0.0708008	-0.071991
	-0.0708313	-0.071991
	-0.0708313	-0.071991
	-0.0708313	-0.071991
	-0.0708313	-0.071991
	-0.0708313	-0.071991
	-0.0708313	-0.071991
	-0.0708313	-0.071991
	-0.0708313	-0.071991
	-0.0708313	-0.071991
	-0.0708313	-0.071991
	-0.0708313	-0.071991
	-0.0708313	-0.071991
	-0.0708313	-0.071991
	-0.0708313	-0.071991
	-0.0708313	-0.071991
	-0.0708313	-0.071991
	-0.0708008	-0.071991
	-0.0708008	-0.071991
	-0.0708008	-0.071991
	-0.0708008	-0.071991
	-0.0708008	-0.071991
	-0.0708008	-0.071991
	-0.0708008	-0.071991
	-0.0708008	-0.071991
	-0.0708008	-0.071991
	-0.0708008	-0.071991
	-0.0708008	-0.071991
	-0.0708008	-0.071991
	-0.0708008	-0.071991
	-0.0708008	-0.071991
	-0.0708008	-0.0720215
	-0.0708008	-0.071991
	-0.0708008	-0.071991
	-0.0708008	-0.071991
	-0.0708008	-0.0720215
	-0.0708008	-0.0720215
	-0.0708008	-0.0720215
	-0.0708313	-0.071991
	-0.0708008	-0.071991
	-0.0708008	-0.071991
	-0.0708008	-0.071991
	-0.0708008	-0.071991
	-0.0708008	-0.071991
	-0.0708008	-0.071991
	-0.0708008	-0.0720215
	-0.0708008	-0.0720215
	-0.0708008	-0.0720215
	-0.0708008	-0.0720215
	-0.0708008	-0.0720215
	-0.0708008	-0.0720215
	-0.0708008	-0.0720215
	-0.0708008	-0.0720215
	-0.0708008	-0.071991
	-0.0708008	-0.071991
	-0.0708008	-0.071991
	-0.0708008	-0.071991
	-0.0708313	-0.071991
	-0.0708008	-0.071991
	-0.0708313	-0.071991
	-0.0708313	-0.071991
	-0.0708313	-0.071991
	-0.0708313	-0.071991
	-0.0708313	-0.071991
	-0.0708313	-0.071991
	-0.0708008	-0.071991
	-0.0708008	-0.071991
	-0.0708008	-0.071991
	-0.0708008	-0.071991
	-0.0708008	-0.071991
	-0.0708008	-0.071991
	-0.0708008	-0.071991
	-0.0708008	-0.071991
	-0.0708008	-0.071991
	-0.0708008	-0.071991
	-0.0708008	-0.071991
	-0.0708008	-0.0720215
	-0.0708313	-0.0720215
	-0.0708313	-0.071991
	-0.0708313	-0.0720215
	-0.0708313	-0.0720215
	-0.0708313	-0.0720215
	-0.0708313	-0.0720215
	-0.0708313	-0.0720215
	-0.0708313	-0.0720215
	-0.0708313	-0.0720215
	-0.0708313	-0.0720215
	-0.0708313	-0.0720215
	-0.0708008	-0.072052
	-0.0708008	-0.072052
	-0.0708008	-0.072052
	-0.0708008	-0.072052
	-0.0708008	-0.072052
	-0.0708008	-0.072052
	-0.0708313	-0.072052
	-0.0708313	-0.072052
	-0.0708313	-0.0720215
	-0.0708313	-0.0720215
	-0.0708313	-0.0720215
	-0.0708313	-0.0720215
	-0.0708008	-0.0720215
	-0.0708008	-0.0720215
	-0.0708008	-0.0720215
	-0.0708008	-0.0720215
	-0.0708008	-0.0720215
	-0.0708008	-0.0720215
	-0.0708008	-0.0720215
	-0.0708008	-0.072052
	-0.0708008	-0.072052
	-0.0707703	-0.072052
	-0.0708008	-0.072052
	-0.0707703	-0.072052
	-0.0707703	-0.072052
	-0.0708008	-0.072052
	-0.0708008	-0.072052
	-0.0708008	-0.072052
	-0.0708008	-0.072052
	-0.0708008	-0.072052
	-0.0708008	-0.072052
	-0.0708008	-0.072052
	-0.0708008	-0.072052
	-0.0707703	-0.072052
	-0.0707703	-0.072052
	-0.0707703	-0.072052
	-0.0707703	-0.072052
	-0.0707703	-0.072052
	-0.0707703	-0.072052
	-0.0707703	-0.072052
	-0.0707703	-0.072052
	-0.0707703	-0.072052
	-0.0707703	-0.0720215
	-0.0707703	-0.0720215
	-0.0708008	-0.0720215
	-0.0708008	-0.0720215
	-0.0708008	-0.0720215
	-0.0708008	-0.0720215
	-0.0708008	-0.0720215
	-0.0708008	-0.0720215
	-0.0708313	-0.0720215
	-0.0708313	-0.0720215
	-0.0708313	-0.0720215
	-0.0708313	-0.0720215
	-0.0708008	-0.0720215
	-0.0708008	-0.0720215
	-0.0708008	-0.0720215
	-0.0708008	-0.0720215
	-0.0708008	-0.0720215
	-0.0708008	-0.0720215
	-0.0707703	-0.0720215
	-0.0708008	-0.0720215
	-0.0708008	-0.0720215
	-0.0708008	-0.0720215
	-0.0708008	-0.0720215
	-0.0708008	-0.0720215
	-0.0708008	-0.0720215
	-0.0708008	-0.0720215
	-0.0708008	-0.0720215
	-0.0708008	-0.0720215
	-0.0708008	-0.0720215
	-0.0708008	-0.0720215
	-0.0708008	-0.0720215
	-0.0708008	-0.0720215
	-0.0708008	-0.0720215
	-0.0708008	-0.0720215
	-0.0708008	-0.0720215
	-0.0708008	-0.0720215
	-0.0708008	-0.0720215
	-0.0708008	-0.0720215
	-0.0708008	-0.0720215
	-0.0708008	-0.071991
	-0.0708008	-0.071991
	-0.0708008	-0.0720215
	-0.0708008	-0.0720215
	-0.0708008	-0.0720215
	-0.0708008	-0.0720215
	-0.0708008	-0.0720215
	-0.0708008	-0.071991
	-0.0708008	-0.071991
	-0.0708008	-0.071991
	-0.0708008	-0.071991
	-0.0708008	-0.071991
	-0.0708008	-0.071991
	-0.0708008	-0.071991
	-0.0708008	-0.071991
	-0.0708008	-0.071991
	-0.0708008	-0.071991
	-0.0708008	-0.071991
	-0.0708008	-0.071991
	-0.0708008	-0.071991
	-0.0708008	-0.071991
	-0.0708008	-0.071991
	-0.0708008	-0.071991
	-0.0708008	-0.071991
	-0.0708008	-0.071991
	-0.0708313	-0.071991
	-0.0708313	-0.071991
	-0.0708313	-0.0719604
	-0.0708313	-0.0719604
	-0.0708313	-0.0719604
	-0.0708313	-0.0719604
	-0.0708313	-0.0719604
	-0.0708313	-0.0719604
	-0.0708313	-0.0719604
	-0.0708313	-0.0719604
	-0.0708313	-0.0719604
	-0.0708313	-0.0719604
	-0.0708313	-0.0719604
	-0.0708313	-0.0719604
	-0.0708313	-0.0719604
	-0.0708313	-0.0719604
	-0.0708313	-0.0719604
	-0.0708313	-0.0719604
	-0.0708313	-0.0719604
	-0.0708313	-0.0719604
	-0.0708313	-0.071991
	-0.0708313	-0.071991
	-0.0708313	-0.071991
	-0.0708313	-0.071991
	-0.0708313	-0.071991
	-0.0708313	-0.071991
	-0.0708313	-0.071991
	-0.0708313	-0.071991
	-0.0708313	-0.071991
	-0.0708313	-0.071991
	-0.0708313	-0.071991
	-0.0708313	-0.0719604
	-0.0708313	-0.0719604
	-0.0708313	-0.0719604
	-0.0708618	-0.0719604
	-0.0708618	-0.0719604
	-0.0708618	-0.0719604
	-0.0708618	-0.0719604
	-0.0708618	-0.0719604
	-0.0708618	-0.0719604
	-0.0708618	-0.0719299
	-0.0708618	-0.0719604
	-0.0708618	-0.0719604
	-0.0708618	-0.0719604
	-0.0708618	-0.0719604
	-0.0708313	-0.0719604
	-0.0708618	-0.0719299
	-0.0708618	-0.0719299
	-0.0708313	-0.0719299
	-0.0708313	-0.0719299
	-0.0708313	-0.0719299
	-0.0708313	-0.0719299
	-0.0708313	-0.0719299
	-0.0708313	-0.0719299
	-0.0708313	-0.0719299
	-0.0708313	-0.0719299
	-0.0708618	-0.0719299
	-0.0708618	-0.0719299
	-0.0708618	-0.0719299
	-0.0708618	-0.0719299
	-0.0708618	-0.0719299
	-0.0708618	-0.0719299
	-0.0708618	-0.0718994
	-0.0708618	-0.0718994
	-0.0708618	-0.0718994
	-0.0708618	-0.0718994
	-0.0708618	-0.0718994
	-0.0708618	-0.0718994
	-0.0708618	-0.0718994
	-0.0708618	-0.0718994
	-0.0708618	-0.0719299
	-0.0708618	-0.0719299
	-0.0708618	-0.0718994
	-0.0708618	-0.0718994
	-0.0708618	-0.0719299
	-0.0708618	-0.0718994
	-0.0708923	-0.0718994
	-0.0708923	-0.0718994
	-0.0708923	-0.0718994
	-0.0708923	-0.0718994
	-0.0708923	-0.0718994
	-0.0708923	-0.0718994
	-0.0708618	-0.0718994
	-0.0708618	-0.0718994
	-0.0708618	-0.0718994
	-0.0708618	-0.0718994
	-0.0708618	-0.0718994
	-0.0708618	-0.0718994
	-0.0708618	-0.0718994
	-0.0708618	-0.0718994
	-0.0708618	-0.0718994
	-0.0708618	-0.0718994
	-0.0708618	-0.0718994
	-0.0708618	-0.0718994
	-0.0708618	-0.0718994
	-0.0708618	-0.0718689
	-0.0708618	-0.0718689
	-0.0708618	-0.0718689
	-0.0708618	-0.0718689
	-0.0708618	-0.0718689
	-0.0708618	-0.0718689
	-0.0708618	-0.0718689
	-0.0708618	-0.0718689
	-0.0708618	-0.0718689
	-0.0708618	-0.0718689
	-0.0708618	-0.0718689
	-0.0708618	-0.0718994
	-0.0708618	-0.0718994
	-0.0708618	-0.0718994
	-0.0708618	-0.0718689
	-0.0708618	-0.0718689
	-0.0708618	-0.0718689
	-0.0708618	-0.0718689
	-0.0708618	-0.0718689
	-0.0708618	-0.0718689
	-0.0708618	-0.0718689
	-0.0708618	-0.0718689
	-0.0708618	-0.0718689
	-0.0708618	-0.0718689
	-0.0708618	-0.0718689
	-0.0708618	-0.0718994
	-0.0708618	-0.0718994
	-0.0708618	-0.0718994
	-0.0708618	-0.0718689
	-0.0708618	-0.0718689
	-0.0708618	-0.0718689
	-0.0708618	-0.0718689
	-0.0708618	-0.0718689
	-0.0708618	-0.0718689
	-0.0708618	-0.0718689
	-0.0708618	-0.0718689
	-0.0708618	-0.0718689
	-0.0708618	-0.0718689
	-0.0708618	-0.0718689
	-0.0708618	-0.0718689
	-0.0708618	-0.0718689
	-0.0708618	-0.0718689
	-0.0708618	-0.0718689
	-0.0708618	-0.0718689
	-0.0708618	-0.0718689
	-0.0708618	-0.0718689
	-0.0708618	-0.0718689
	-0.0708618	-0.0718689
	-0.0708618	-0.0718689
	-0.0708618	-0.0718689
	-0.0708923	-0.0718689
	-0.0708618	-0.0718384
	-0.0708618	-0.0718384
	-0.0708618	-0.0718384
	-0.0708618	-0.0718384
	-0.0708618	-0.0718384
	-0.0708618	-0.0718384
	-0.0708618	-0.0718689
	-0.0708618	-0.0718689
	-0.0708618	-0.0718384
	-0.0708618	-0.0718384
	-0.0708618	-0.0718689
	-0.0708618	-0.0718689
	-0.0708618	-0.0718689
	-0.0708618	-0.0718689
	-0.0708618	-0.0718689
	-0.0708313	-0.0718689
	-0.0708313	-0.0718689
	-0.0708313	-0.0718689
	-0.0708313	-0.0718689
	-0.0708313	-0.0718689
	-0.0708313	-0.0718689
	-0.0708313	-0.0718689
	-0.0708313	-0.0718689
	-0.0708313	-0.0718384
	-0.0708313	-0.0718384
	-0.0708313	-0.0718384
	-0.0708313	-0.0718384
	-0.0708313	-0.0718384
	-0.0708313	-0.0718384
	-0.0708313	-0.0718689
	-0.0708313	-0.0718689
	-0.0708313	-0.0718689
	-0.0708313	-0.0718384
	-0.0708313	-0.0718384
	-0.0708313	-0.0718689
	-0.0708313	-0.0718689
	-0.0708313	-0.0718689
	-0.0708313	-0.0718689
	-0.0708313	-0.0718689
	-0.0708313	-0.0718689
	-0.0708313	-0.0718689
	-0.0708313	-0.0718994
	-0.0708618	-0.0718994
	-0.0708618	-0.0718994
	-0.0708618	-0.0718689
	-0.0708618	-0.0718994
	-0.0708618	-0.0718994
	-0.0708313	-0.0718994
	-0.0708313	-0.0718994
	-0.0708313	-0.0718994
	-0.0708313	-0.0718689
	-0.0708313	-0.0718689
	-0.0708313	-0.0718689
	-0.0708313	-0.0718689
	-0.0708313	-0.0718689
	-0.0708313	-0.0718689
	-0.0708313	-0.0718384
	-0.0708313	-0.0718384
	-0.0708618	-0.0718384
	-0.0708618	-0.0718689
	-0.0708618	-0.0718689
	-0.0708618	-0.0718689
	-0.0708313	-0.0718689
	-0.0708313	-0.0718689
	-0.0708313	-0.0718689
	-0.0708313	-0.0718689
	-0.0708008	-0.0718689
	-0.0708008	-0.0718689
	-0.0708008	-0.0718689
	-0.0708008	-0.0718689
	-0.0708313	-0.0718689
	-0.0708313	-0.0718689
	-0.0708313	-0.0718689
	-0.0708313	-0.0718689
	-0.0708313	-0.0718689
	-0.0708313	-0.0718689
	-0.0708313	-0.0718689
	-0.0708313	-0.0718689
	-0.0708313	-0.0718689
	-0.0708313	-0.0718689
	-0.0708313	-0.0718689
	-0.0708313	-0.0718689
	-0.0708313	-0.0718994
	-0.0708313	-0.0718994
	-0.0708313	-0.0718994
	-0.0708313	-0.0718994
	-0.0708313	-0.0718994
	-0.0708313	-0.0718994
	-0.0708313	-0.0718994
	-0.0708313	-0.0718994
	-0.0708313	-0.0718994
	-0.0708313	-0.0718994
	-0.0708313	-0.0718994
	-0.0708008	-0.0718994
	-0.0708008	-0.0718994
	-0.0708008	-0.0718689
	-0.0708008	-0.0718994
	-0.0708008	-0.0718994
	-0.0708008	-0.0718994
	-0.0708008	-0.0718994
	-0.0708008	-0.0718994
	-0.0708008	-0.0718994
	-0.0708008	-0.0718994
	-0.0708008	-0.0718689
	-0.0708008	-0.0718689
	-0.0708313	-0.0718689
	-0.0708313	-0.0718689
	-0.0708313	-0.0718689
	-0.0708313	-0.0718689
	-0.0708313	-0.0718689
	-0.0708313	-0.0718689
	-0.0708313	-0.0718689
	-0.0708313	-0.0718689
	-0.0708008	-0.0718689
	-0.0708008	-0.0718384
	-0.0708008	-0.0718689
	-0.0708008	-0.0718689
	-0.0708008	-0.0718384
	-0.0708008	-0.0718384
	-0.0708008	-0.0718384
	-0.0708008	-0.0718384
	-0.0708008	-0.0718384
	-0.0708008	-0.0718689
	-0.0708313	-0.0718689
	-0.0708313	-0.0718689
	-0.0708313	-0.0718689
	-0.0708313	-0.0718689
	-0.0708313	-0.0718689
	-0.0708313	-0.0718689
	-0.0708313	-0.0718689
	-0.0708313	-0.0718994
	-0.0708313	-0.0718994
	-0.0708313	-0.0718994
	-0.0708313	-0.0718994
	-0.0708313	-0.0718994
	-0.0708313	-0.0718994
	-0.0708313	-0.0718994
	-0.0708313	-0.0718994
	-0.0708313	-0.0718994
	-0.0708313	-0.0718994
	-0.0708313	-0.0718994
	-0.0708313	-0.0718994
	-0.0708008	-0.0718994
	-0.0708313	-0.0718994
	-0.0708313	-0.0718994
	-0.0708313	-0.0718994
	-0.0708313	-0.0718994
	-0.0708008	-0.0718994
	-0.0708313	-0.0718994
	-0.0708313	-0.0718994
	-0.0708313	-0.0718994
	-0.0708313	-0.0718994
	-0.0708313	-0.0718994
	-0.0708313	-0.0718994
	-0.0708313	-0.0718994
	-0.0708313	-0.0718994
	-0.0708313	-0.0718994
	-0.0708313	-0.0718994
	-0.0708313	-0.0718994
	-0.0708313	-0.0718994
	-0.0708313	-0.0718994
	-0.0708313	-0.0718994
	-0.0708313	-0.0718994
	-0.0708313	-0.0718994
	-0.0708313	-0.0718994
	-0.0708008	-0.0718994
	-0.0708008	-0.0718994
	-0.0708008	-0.0718994
	-0.0708008	-0.0718994
	-0.0708313	-0.0718994
	-0.0708313	-0.0718994
	-0.0708313	-0.0718994
	-0.0708313	-0.0718994
	-0.0708313	-0.0718994
	-0.0708313	-0.0718994
	-0.0708313	-0.0718994
	-0.0708313	-0.0718994
	-0.0708313	-0.0718994
	-0.0708313	-0.0718994
	-0.0708313	-0.0718994
	-0.0708313	-0.0718994
	-0.0708313	-0.0718994
	-0.0708313	-0.0718994
	-0.0708313	-0.0718994
	-0.0708313	-0.0718994
	-0.0708313	-0.0718994
	-0.0708008	-0.0719299
	-0.0708008	-0.0719299
	-0.0708008	-0.0719299
	-0.0708008	-0.0719299
	-0.0708008	-0.0719299
	-0.0708008	-0.0719299
	-0.0708008	-0.0719299
	-0.0708008	-0.0719299
	-0.0708008	-0.0719299
	-0.0708008	-0.0719299
	-0.0708008	-0.0719299
	-0.0708008	-0.0719299
	-0.0708008	-0.0718994
	-0.0708008	-0.0719299
	-0.0708008	-0.0718994
	-0.0708008	-0.0718994
	-0.0708008	-0.0718994
	-0.0708008	-0.0718994
	-0.0708008	-0.0718994
	-0.0708008	-0.0718994
	-0.0708008	-0.0718994
	-0.0708008	-0.0718994
	-0.0708008	-0.0718994
	-0.0708008	-0.0718994
	-0.0708008	-0.0718994
	-0.0708313	-0.0718994
	-0.0708008	-0.0719299
	-0.0708008	-0.0719299
	-0.0708008	-0.0719299
	-0.0708008	-0.0719299
	-0.0708008	-0.0719299
	-0.0708008	-0.0719299
	-0.0708008	-0.0719299
	-0.0708008	-0.0718994
	-0.0708008	-0.0718994
	-0.0708008	-0.0718994
	-0.0708008	-0.0718994
	-0.0708008	-0.0718994
	-0.0708008	-0.0718994
	-0.0708008	-0.0718994
	-0.0708008	-0.0718994
	-0.0708008	-0.0718994
	-0.0708008	-0.0718994
	-0.0708008	-0.0718994
	-0.0708008	-0.0718994
	-0.0708008	-0.0718994
	-0.0708008	-0.0719299
	-0.0708008	-0.0718994
	-0.0708313	-0.0719299
	-0.0708313	-0.0719299
	-0.0708313	-0.0719299
	-0.0708008	-0.0719299
	-0.0708008	-0.0719299
	-0.0708008	-0.0718994
	-0.0708008	-0.0718994
	-0.0708008	-0.0718994
	-0.0708008	-0.0718994
	-0.0708008	-0.0718994
	-0.0708008	-0.0718994
	-0.0708008	-0.0718994
	-0.0708008	-0.0718994
	-0.0708008	-0.0718994
	-0.0708008	-0.0718994
	-0.0708008	-0.0718994
	-0.0708008	-0.0718994
	-0.0708008	-0.0718994
	-0.0708008	-0.0718994
	-0.0708008	-0.0718994
	-0.0708008	-0.0718994
	-0.0708008	-0.0718994
	-0.0708008	-0.0718994
	-0.0708008	-0.0718689
	-0.0707703	-0.0718689
	-0.0707703	-0.0718689
	-0.0707703	-0.0718994
	-0.0707703	-0.0718994
	-0.0707703	-0.0718994
	-0.0707703	-0.0718994
	-0.0707703	-0.0718994
	-0.0707703	-0.0718994
	-0.0707703	-0.0718994
	-0.0707703	-0.0718994
	-0.0707703	-0.0718994
	-0.0707703	-0.0718994
	-0.0707703	-0.0718994
	-0.0708008	-0.0718994
	-0.0708008	-0.0718994
	-0.0708008	-0.0718689
	-0.0708008	-0.0718689
	-0.0708008	-0.0718689
	-0.0708008	-0.0718689
	-0.0708008	-0.0718689
	-0.0708008	-0.0718689
	-0.0708008	-0.0718689
	-0.0708008	-0.0718689
	-0.0708008	-0.0718689
	-0.0708008	-0.0718689
	-0.0708008	-0.0718689
	-0.0708008	-0.0718689
	-0.0708008	-0.0718689
	-0.0708008	-0.0718689
	-0.0708008	-0.0718689
	-0.0708008	-0.0718994
	-0.0708008	-0.0718994
	-0.0708008	-0.0718994
	-0.0708008	-0.0718994
	-0.0708008	-0.0718994
	-0.0707703	-0.0719299
	-0.0708008	-0.0719299
	-0.0708008	-0.0718994
	-0.0708008	-0.0718994
	-0.0708008	-0.0718994
	-0.0708008	-0.0718994
	-0.0708008	-0.0718994
	-0.0708008	-0.0718994
	-0.0708008	-0.0719299
	-0.0708008	-0.0719299
	-0.0708008	-0.0719299
	-0.0708008	-0.0719299
	-0.0708008	-0.0719299
	-0.0708008	-0.0718994
	-0.0708008	-0.0718994
	-0.0708008	-0.0718994
	-0.0708008	-0.0718994
	-0.0708008	-0.0718994
	-0.0708008	-0.0718994
	-0.0708008	-0.0718994
	-0.0708008	-0.0718994
	-0.0708008	-0.0718994
	-0.0708008	-0.0718994
	-0.0708008	-0.0718994
	-0.0708008	-0.0718994
	-0.0708008	-0.0718994
	-0.0708008	-0.0718994
	-0.0708008	-0.0718994
	-0.0708008	-0.0718994
	-0.0708008	-0.0718994
	-0.0708008	-0.0718994
	-0.0708008	-0.0718994
	-0.0707703	-0.0718994
	-0.0707703	-0.0718994
	-0.0708008	-0.0719299
	-0.0708008	-0.0719299
	-0.0708008	-0.0719299
	-0.0708008	-0.0719299
	-0.0708008	-0.0719299
	-0.0708008	-0.0719299
	-0.0708008	-0.0719299
	-0.0708008	-0.0719299
	-0.0708008	-0.0719299
	-0.0708008	-0.0719299
	-0.0708008	-0.0719299
	-0.0708008	-0.0719299
	-0.0708008	-0.0719299
	-0.0708008	-0.0718994
	-0.0708008	-0.0718994
	-0.0708008	-0.0718994
	-0.0708008	-0.0718994
	-0.0708008	-0.0718994
	-0.0708008	-0.0718994
	-0.0708008	-0.0718994
	-0.0708008	-0.0718994
	-0.0708008	-0.0718994
	-0.0708008	-0.0718994
	-0.0708008	-0.0718994
	-0.0708008	-0.0718994
	-0.0708008	-0.0718994
	-0.0708008	-0.0718994
	-0.0708008	-0.0718994
	-0.0708008	-0.0718994
	-0.0708008	-0.0718994
	-0.0708008	-0.0718994
	-0.0708008	-0.0718994
	-0.0708008	-0.0718994
	-0.0708008	-0.0718994
	-0.0708008	-0.0718994
	-0.0708008	-0.0718994
	-0.0708008	-0.0718994
	-0.0708008	-0.0718994
	-0.0708008	-0.0718994
	-0.0708008	-0.0718994
	-0.0708313	-0.0719299
	-0.0708313	-0.0719299
	-0.0708313	-0.0719299
	-0.0708008	-0.0719299
	-0.0708008	-0.0719299
	-0.0708008	-0.0719299
	-0.0708008	-0.0719299
	-0.0708008	-0.0719299
	-0.0708008	-0.0718994
	-0.0708008	-0.0718994
	-0.0708008	-0.0718994
	-0.0708008	-0.0718994
	-0.0708008	-0.0718994
	-0.0708008	-0.0718994
	-0.0708008	-0.0718994
	-0.0708008	-0.0718994
	-0.0708008	-0.0718994
	-0.0708008	-0.0718994
	-0.0708008	-0.0718994
	-0.0708008	-0.0718994
	-0.0708008	-0.0718994
	-0.0708008	-0.0718994
	-0.0708008	-0.0718994
	-0.0708008	-0.0718994
	-0.0708313	-0.0718994
	-0.0708313	-0.0718994
	-0.0708313	-0.0718994
	-0.0708313	-0.0718994
	-0.0708313	-0.0718994
	-0.0708313	-0.0718994
	-0.0708313	-0.0718994
	-0.0708313	-0.0718994
	-0.0708313	-0.0718994
	-0.0708313	-0.0718994
	-0.0708313	-0.0718994
	-0.0708313	-0.0718994
	-0.0708313	-0.0718994
	-0.0708313	-0.0718994
	-0.0708313	-0.0718994
	-0.0708313	-0.0718994
	-0.0708313	-0.0718994
	-0.0708313	-0.0718994
	-0.0708313	-0.0719299
	-0.0708313	-0.0719299
	-0.0708313	-0.0719299
	-0.0708313	-0.0719299
	-0.0708313	-0.0719299
	-0.0708313	-0.0719299
	-0.0708313	-0.0719299
	-0.0708313	-0.0719299
	-0.0708313	-0.0719299
	-0.0708313	-0.0718994
	-0.0708313	-0.0718994
	-0.0708313	-0.0719299
	-0.0708313	-0.0719299
	-0.0708313	-0.0719299
	-0.0708313	-0.0719299
	-0.0708313	-0.0719299
	-0.0708313	-0.0719299
	-0.0708313	-0.0719299
	-0.0708313	-0.0719299
	-0.0708313	-0.0719299
	-0.0708313	-0.0718994
	-0.0708313	-0.0718994
	-0.0708313	-0.0718994
	-0.0708313	-0.0718994
	-0.0708313	-0.0718994
	-0.0708313	-0.0718994
	-0.0708313	-0.0718994
	-0.0708008	-0.0718994
	-0.0708008	-0.0719299
	-0.0708008	-0.0719299
	-0.0708008	-0.0719299
	-0.0708008	-0.0719299
	-0.0708008	-0.0719299
	-0.0708008	-0.0719299
	-0.0708008	-0.0719299
	-0.0708008	-0.0719299
	-0.0708313	-0.0719299
	-0.0708313	-0.0719299
	-0.0708313	-0.0719299
	-0.0708313	-0.0719299
	-0.0708313	-0.0719299
	-0.0708313	-0.0719299
	-0.0708313	-0.0719299
	-0.0708313	-0.0719299
	-0.0708313	-0.0719299
	-0.0708313	-0.0719299
	-0.0708313	-0.0719299
	-0.0708313	-0.0719299
	-0.0708313	-0.0718994
	-0.0708313	-0.0718994
	-0.0708313	-0.0718994
	-0.0708313	-0.0718994
	-0.0708313	-0.0718994
	-0.0708008	-0.0718994
	-0.0708008	-0.0718994
	-0.0708008	-0.0718994
	-0.0708008	-0.0718994
	-0.0708008	-0.0718994
	-0.0708008	-0.0718994
	-0.0708008	-0.0718689
	-0.0708313	-0.0718689
	-0.0708313	-0.0718689
	-0.0708313	-0.0718689
	-0.0708313	-0.0718384
	-0.0708313	-0.0718384
	-0.0708313	-0.0718384
	-0.0708313	-0.0718384
	-0.0708313	-0.0718384
	-0.0708313	-0.0718384
	-0.0708313	-0.0718689
	-0.0708313	-0.0718689
	-0.0708313	-0.0718689
	-0.0708313	-0.0718689
	-0.0708313	-0.0718689
	-0.0708313	-0.0718689
	-0.0708313	-0.0718994
	-0.0708313	-0.0718994
	-0.0708313	-0.0718994
	-0.0708313	-0.0718994
	-0.0708313	-0.0718994
	-0.0708313	-0.0718994
	-0.0708313	-0.0718994
	-0.0708313	-0.0718994
	-0.0708313	-0.0718994
	-0.0708313	-0.0718994
	-0.0708313	-0.0718994
	-0.0708313	-0.0718994
	-0.0708313	-0.0718994
	-0.0708618	-0.0718689
	-0.0708618	-0.0718994
	-0.0708313	-0.0718994
	-0.0708313	-0.0718689
	-0.0708313	-0.0718689
	-0.0708313	-0.0718994
	-0.0708313	-0.0718994
	-0.0708618	-0.0718994
	-0.0708618	-0.0718994
	-0.0708618	-0.0718994
	-0.0708618	-0.0718994
	-0.0708618	-0.0718994
	-0.0708618	-0.0718994
	-0.0708618	-0.0718994
	-0.0708618	-0.0718994
	-0.0708618	-0.0718994
	-0.0708618	-0.0718994
	-0.0708618	-0.0718994
	-0.0708618	-0.0718994
	-0.0708618	-0.0718994
	-0.0708618	-0.0718994
	-0.0708618	-0.0718994
	-0.0708618	-0.0718994
	-0.0708618	-0.0718994
	-0.0708618	-0.0718994
	-0.0708618	-0.0718994
	-0.0708313	-0.0718994
	-0.0708313	-0.0718994
	-0.0708313	-0.0718994
	-0.0708313	-0.0718994
	-0.0708313	-0.0719299
	-0.0708313	-0.0719299
	-0.0708313	-0.0719299
	-0.0708313	-0.0719299
	-0.0708313	-0.0719299
	-0.0708313	-0.0718994
	-0.0708313	-0.0718994
	-0.0708313	-0.0718994
	-0.0708313	-0.0718994
	-0.0708313	-0.0718994
	-0.0708313	-0.0718994
	-0.0708313	-0.0718689
	-0.0708313	-0.0718689
	-0.0708313	-0.0718689
	-0.0708313	-0.0718689
	-0.0708313	-0.0718689
	-0.0708313	-0.0718689
	-0.0708618	-0.0718689
	-0.0708618	-0.0718689
	-0.0708618	-0.0718994
	-0.0708618	-0.0718689
	-0.0708618	-0.0718994
	-0.0708313	-0.0718689
	-0.0708313	-0.0718689
	-0.0708313	-0.0718689
	-0.0708313	-0.0718689
	-0.0708313	-0.0718689
	-0.0708618	-0.0718689
	-0.0708618	-0.0718689
	-0.0708618	-0.0718689
	-0.0708618	-0.0718689
	-0.0708618	-0.0718689
	-0.0708618	-0.0718994
	-0.0708618	-0.0718689
	-0.0708618	-0.0718689
	-0.0708313	-0.0718689
	-0.0708313	-0.0718689
	-0.0708313	-0.0718689
	-0.0708313	-0.0718689
	-0.0708618	-0.0718689
	-0.0708618	-0.0718689
	-0.0708618	-0.0718994
	-0.0708618	-0.0718994
	-0.0708618	-0.0718994
	-0.0708618	-0.0718689
	-0.0708618	-0.0718994
	-0.0708618	-0.0718689
	-0.0708618	-0.0718689
	-0.0708618	-0.0718689
	-0.0708618	-0.0718689
	-0.0708618	-0.0718689
	-0.0708618	-0.0718689
	-0.0708618	-0.0718689
	-0.0708618	-0.0718689
	-0.0708618	-0.0718689
	-0.0708618	-0.0718689
	-0.0708618	-0.0718689
	-0.0708618	-0.0718689
	-0.0708618	-0.0718689
	-0.0708618	-0.0718689
	-0.0708618	-0.0718689
	-0.0708618	-0.0718689
	-0.0708618	-0.0718689
	-0.0708618	-0.0718994
	-0.0708618	-0.0718994
	-0.0708618	-0.0718994
	-0.0708618	-0.0718689
	-0.0708618	-0.0718689
	-0.0708618	-0.0718689
	-0.0708618	-0.0718994
	-0.0708618	-0.0718689
	-0.0708618	-0.0718689
	-0.0708618	-0.0718689
	-0.0708618	-0.0718689
	-0.0708618	-0.0718689
	-0.0708618	-0.0718689
	-0.0708618	-0.0718689
	-0.0708618	-0.0718689
	-0.0708618	-0.0718689
	-0.0708618	-0.0718689
	-0.0708618	-0.0718689
	-0.0708618	-0.0718689
	-0.0708618	-0.0718689
	-0.0708618	-0.0718689
	-0.0708618	-0.0718689
	-0.0708618	-0.0718689
	-0.0708618	-0.0718689
	-0.0708923	-0.0718689
	-0.0708923	-0.0718689
	-0.0708923	-0.0718689
	-0.0708923	-0.0718689
	-0.0708923	-0.0718689
	-0.0709229	-0.0718689
	-0.0709229	-0.0718689
	-0.0709229	-0.0718689
	-0.0709229	-0.0718689
	-0.0708923	-0.0718689
	-0.0708923	-0.0718689
	-0.0708923	-0.0718689
	-0.0708923	-0.0718689
	-0.0708923	-0.0718689
	-0.0708923	-0.0718384
	-0.0708923	-0.0718384
	-0.0708923	-0.0718384
	-0.0708923	-0.0718384
	-0.0708923	-0.0718384
	-0.0708923	-0.0718384
	-0.0708923	-0.0718384
	-0.0708923	-0.0718384
	-0.0708923	-0.0718384
	-0.0708923	-0.0718384
	-0.0708923	-0.0718384
	-0.0708923	-0.0718384
	-0.0708923	-0.0718384
	-0.0708923	-0.0718384
	-0.0708923	-0.0718384
	-0.0708923	-0.0718384
	-0.0708923	-0.0718384
	-0.0708923	-0.0718384
	-0.0708923	-0.0718689
	-0.0708923	-0.0718689
	-0.0708923	-0.0718689
	-0.0708923	-0.0718689
	-0.0708923	-0.0718689
	-0.0708923	-0.0718689
	-0.0708923	-0.0718689
	-0.0708923	-0.0718689
	-0.0708923	-0.0718689
	-0.0708923	-0.0718689
	-0.0708923	-0.0718689
	-0.0708923	-0.0718689
	-0.0708618	-0.0718689
	-0.0708618	-0.0718689
	-0.0708618	-0.0718689
	-0.0708618	-0.0718689
	-0.0708618	-0.0718689
	-0.0708618	-0.0718689
	-0.0708618	-0.0718689
	-0.0708618	-0.0718689
	-0.0708618	-0.0718689
	-0.0708618	-0.0718689
	-0.0708618	-0.0718384
	-0.0708618	-0.0718689
	-0.0708618	-0.0718689
	-0.0708618	-0.0718689
	-0.0708618	-0.0718689
	-0.0708618	-0.0718689
	-0.0708313	-0.0718689
	-0.0708313	-0.0718689
	-0.0708313	-0.0718689
	-0.0708313	-0.0718689
	-0.0708313	-0.0718689
	-0.0708618	-0.0718689
	-0.0708618	-0.0718689
	-0.0708618	-0.0718689
	-0.0708618	-0.0718689
[truncated: 278,001+ more rows]

## Sheet: Fig4EBAR
	GF	CONV
	7.11667	1.71667
	2.23333	0.783333
	6.55	4.06667
	2.71667	1.11667
	5.96667	2.05
	7.33333	2.88333
	9.11667	2.15
	7.43333	2.45
	6.28333	1.73333
	1.6	3.5
		1.36667
		1.06667

## Sheet: FIg4G
	GF (n=11)
	#1	#2	#3	#4	#5	#6	#7	#8	#9	#10	#11
0	0	0	0	0	0	0	0	0	0	0	0
50	0	0	0	0	0	0	0	0	0	0	0
100	6	5	0	0	5	0	8	1	11	3	0
150	13	11	0	0	13	2	18	14	21	14	0
200	19	16	6	8	20	12	27	20	30	22	12
250	23	19	12	14	26	18	33	25	35	26	20
300	27	22	16	20	30	23	38	29	38	33	27
350	29	25	21	24	34	28	43	33	41	38	32
400	31	26	25	28	37	31	43	36	43	41	35
450	33	28	28	32	39	34	45	38	43	43	36
500	34	29	28	36	40	36	45	40	45	45	39
CONV (n=12)
	#1	#2	#3	#4	#5	#6	#7	#8	#9	#10	#11
0	0	0	0	0	0	0	0	0	0	0	0
50	0	0	0	0	0	0	0	0	0	0	0
100	0	0	0	0	0	0	4	0	0	0	0
150	6	0	5	0	2	2	13	0	0	4	5
200	14	0	10	6	7	8	18	5	20	11	12
250	20	8	13	15	12	12	23	14	9	15	17
300	26	15	16	22	14	15	27	20	15	18	19
350	30	21	17	28	17	18	30	25	20	20	24
400	33	26	18	33	18	20	31	28	25	22	27
450	36	28	20	36	19	22	31	31	29	24	29
500	38	32	21	38	20	24	31	34	32	25	31

## Sheet: Fig4H
	GF	CONV
	-0.0703735	-0.0712585
	-0.0703735	-0.0712585
	-0.0703735	-0.0712891
	-0.0703735	-0.0712891
	-0.070343	-0.0712891
	-0.070343	-0.0712891
	-0.070343	-0.0712891
	-0.070343	-0.0712891
	-0.070343	-0.0712891
	-0.070343	-0.0712891
	-0.070343	-0.0712891
	-0.070343	-0.0712891
	-0.070343	-0.0712891
	-0.070343	-0.0712891
	-0.070343	-0.0712891
	-0.070343	-0.0712891
	-0.070343	-0.0712891
	-0.070343	-0.0712891
	-0.0703125	-0.0712891
	-0.0703125	-0.0712891
	-0.0703125	-0.0712891
	-0.0703125	-0.0712891
	-0.0703125	-0.0712891
	-0.0703125	-0.0712891
	-0.0703125	-0.0712891
	-0.0703125	-0.0712891
	-0.0703125	-0.0713196
	-0.0703125	-0.0713196
	-0.070343	-0.0712891
	-0.070343	-0.0712891
	-0.070343	-0.0712891
	-0.070343	-0.0712891
	-0.070343	-0.0712891
	-0.070343	-0.0712891
	-0.070343	-0.0712891
	-0.070343	-0.0712891
	-0.0703125	-0.0712585
	-0.0703125	-0.0712585
	-0.0703125	-0.0712585
	-0.0703125	-0.0712585
	-0.0703125	-0.0712585
	-0.0703125	-0.0712585
	-0.0703125	-0.0712585
	-0.0703125	-0.0712585
	-0.0703125	-0.0712585
	-0.0703125	-0.0712585
	-0.0703125	-0.071228
	-0.0703125	-0.071228
	-0.0703125	-0.071228
	-0.0703125	-0.0712585
	-0.0703125	-0.0712585
	-0.0703125	-0.0712585
	-0.0703125	-0.0712585
	-0.0703125	-0.0712585
	-0.0703125	-0.0712585
	-0.0703125	-0.0712585
	-0.0703125	-0.0712585
	-0.0703125	-0.0712585
	-0.0703125	-0.0712585
	-0.0703125	-0.0712585
	-0.0703125	-0.0712585
	-0.0703125	-0.0712585
	-0.070343	-0.0712585
	-0.070343	-0.0712585
	-0.070343	-0.0712891
	-0.070343	-0.0712891
	-0.070343	-0.0712585
	-0.070343	-0.0712585
	-0.070343	-0.0712585
	-0.0703125	-0.0712585
	-0.0703125	-0.0712585
	-0.0703125	-0.0712585
	-0.0703125	-0.0712585
	-0.0703125	-0.0712891
	-0.0703125	-0.0712891
	-0.0703125	-0.0712891
	-0.0703125	-0.0712891
	-0.0703125	-0.0712891
	-0.0703125	-0.0712891
	-0.0703125	-0.0712891
	-0.070282	-0.0712891
	-0.070282	-0.0712891
	-0.070282	-0.0712891
	-0.070282	-0.0712891
	-0.070282	-0.0712891
	-0.0703125	-0.0712891
	-0.0703125	-0.0712891
	-0.0703125	-0.0712891
	-0.0703125	-0.0712891
	-0.0703125	-0.0712891
	-0.0703125	-0.0712891
	-0.070282	-0.0712891
	-0.070282	-0.0712891
	-0.0703125	-0.0712891
	-0.0703125	-0.0712891
	-0.0703125	-0.0712585
	-0.0703125	-0.0712585
	-0.0703125	-0.0712585
	-0.0703125	-0.0712585
	-0.0703125	-0.0712585
	-0.0703125	-0.0712585
	-0.0703125	-0.0712585
	-0.0703125	-0.0712585
	-0.0703125	-0.0712891
	-0.0703125	-0.0712891
	-0.0703125	-0.0712891
	-0.0703125	-0.0712891
	-0.0703125	-0.0712891
	-0.0703125	-0.0712891
	-0.070343	-0.0712891
	-0.070343	-0.0712891
	-0.070343	-0.0712891
	-0.070343	-0.0712891
	-0.070343	-0.0712891
	-0.070343	-0.0712891
	-0.0703125	-0.0712891
	-0.0703125	-0.0712891
	-0.0703125	-0.0712891
	-0.0703125	-0.0712891
	-0.0703125	-0.0712891
	-0.0703125	-0.0712891
	-0.070343	-0.0712891
	-0.070343	-0.0712891
	-0.0703125	-0.0712891
	-0.0703125	-0.0712891
	-0.070343	-0.0712891
	-0.0703125	-0.0713196
	-0.0703125	-0.0713196
	-0.0703125	-0.0713196
	-0.070343	-0.0713196
	-0.0703125	-0.0713196
	-0.0703125	-0.0713196
	-0.0703125	-0.0713196
	-0.070343	-0.0713196
	-0.070343	-0.0713196
	-0.070343	-0.0713196
	-0.070343	-0.0713196
	-0.070343	-0.0713196
	-0.070343	-0.0713196
	-0.070343	-0.0712891
	-0.070343	-0.0712891
	-0.070343	-0.0712891
	-0.0703125	-0.0712891
	-0.0703125	-0.0712891
	-0.0703125	-0.0712891
	-0.0703125	-0.0712891
	-0.0703125	-0.0712891
	-0.0703125	-0.0712891
	-0.0703125	-0.0712891
	-0.0703125	-0.0712891
	-0.0703125	-0.0712891
	-0.0703125	-0.0712891
	-0.0703125	-0.0712891
	-0.0703125	-0.0712891
	-0.0703125	-0.0712891
	-0.0703125	-0.0712891
	-0.0703125	-0.0712891
	-0.0703125	-0.0712891
	-0.0703125	-0.0712891
	-0.0703125	-0.0712891
	-0.0703125	-0.0712891
	-0.0703125	-0.0712891
	-0.0703125	-0.0712891
	-0.0703125	-0.0712891
	-0.0703125	-0.0712891
	-0.0703125	-0.0712891
	-0.0703125	-0.0712891
	-0.0703125	-0.0712891
	-0.0703125	-0.0712891
	-0.0703125	-0.0712891
	-0.0703125	-0.0712891
	-0.0703125	-0.0712891
	-0.0703125	-0.0712891
	-0.0703125	-0.0712891
	-0.0703125	-0.0712891
	-0.0703125	-0.0712891
	-0.0703125	-0.0712891
	-0.0703125	-0.0712891
	-0.0703125	-0.0713196
	-0.0703125	-0.0713196
	-0.0703125	-0.0712891
	-0.0703125	-0.0713196
	-0.0703125	-0.0712891
	-0.0703125	-0.0712891
	-0.0703125	-0.0712891
	-0.070282	-0.0712891
	-0.070282	-0.0712891
	-0.070282	-0.0712891
	-0.070282	-0.0712891
	-0.0703125	-0.0712891
	-0.0703125	-0.0712891
	-0.0703125	-0.0712891
	-0.0703125	-0.0712891
	-0.0703125	-0.0712891
	-0.0703125	-0.0712891
	-0.0703125	-0.0712891
	-0.0703125	-0.0712891
	-0.0703125	-0.0712891
	-0.0703125	-0.0712891
	-0.0703125	-0.0712585
	-0.0703125	-0.0712585
	-0.0703125	-0.0712891
	-0.0703125	-0.0712891
	-0.070343	-0.0712891
	-0.070343	-0.0712891
	-0.070343	-0.0712891
	-0.070343	-0.0712891
	-0.0703735	-0.0712891
	-0.0703735	-0.0712891
	-0.0703735	-0.0712891
	-0.0703735	-0.0712891
	-0.0703735	-0.0712585
	-0.070343	-0.0712585
	-0.070343	-0.0712585
	-0.070343	-0.0712585
	-0.070343	-0.0712585
	-0.070343	-0.0712585
	-0.070343	-0.0712585
	-0.070343	-0.0712585
	-0.070343	-0.0712585
	-0.070343	-0.0712585
	-0.070343	-0.0712585
	-0.070343	-0.0712585
	-0.070343	-0.0712585
	-0.070343	-0.0712585
	-0.070343	-0.0712585
	-0.070343	-0.0712585
	-0.070343	-0.0712585
	-0.070343	-0.0712891
	-0.0703125	-0.0712891
	-0.0703125	-0.0712891
	-0.0703125	-0.0712891
	-0.0703125	-0.0712891
	-0.0703125	-0.0712891
	-0.0703125	-0.0712891
	-0.0703125	-0.0712891
	-0.0703125	-0.0712891
	-0.0703125	-0.0712891
	-0.0703125	-0.0712891
	-0.0703125	-0.0712891
	-0.0703125	-0.0712891
	-0.0703125	-0.0712891
	-0.0703125	-0.0712891
	-0.0703125	-0.0712891
	-0.0703125	-0.0712891
	-0.0703125	-0.0712891
	-0.0703125	-0.0712891
	-0.0703125	-0.0712891
	-0.0703125	-0.0712891
	-0.0703125	-0.0712891
	-0.0703125	-0.0712891
	-0.0703125	-0.0712891
	-0.0703125	-0.0712891
	-0.070343	-0.0712891
	-0.070343	-0.0712891
	-0.070343	-0.0712891
	-0.070343	-0.0712891
	-0.070343	-0.0712891
	-0.070343	-0.0712891
	-0.0703735	-0.0712891
	-0.0703735	-0.0712891
	-0.070343	-0.0712891
	-0.070343	-0.0712891
	-0.070343	-0.0712891
	-0.070343	-0.0712891
	-0.070343	-0.0712891
	-0.0703735	-0.0712891
	-0.0703735	-0.0712891
	-0.0703735	-0.0713196
	-0.070343	-0.0713196
	-0.070343	-0.0712891
	-0.070343	-0.0712891
	-0.070343	-0.0712891
	-0.070343	-0.0713196
	-0.070343	-0.0712891
	-0.070343	-0.0712891
	-0.070343	-0.0712891
	-0.070343	-0.0712891
	-0.070343	-0.0712891
	-0.070343	-0.0712891
	-0.070343	-0.0712891
	-0.070343	-0.0712891
	-0.070343	-0.0712891
	-0.070343	-0.0712891
	-0.070343	-0.0712891
	-0.070343	-0.0712891
	-0.070343	-0.0712585
	-0.070343	-0.0712585
	-0.070343	-0.0712585
	-0.070343	-0.0712585
	-0.0703735	-0.0712585
	-0.0703735	-0.0712585
	-0.0703735	-0.0712891
	-0.0703735	-0.0712891
	-0.0703735	-0.0712891
	-0.0703735	-0.0712891
	-0.0703735	-0.0712891
	-0.0703735	-0.0712891
	-0.0703735	-0.0712891
	-0.0703735	-0.0712891
	-0.0703735	-0.0712891
	-0.0703735	-0.0712891
	-0.070343	-0.0712891
	-0.0703735	-0.0712891
	-0.0703735	-0.0712891
	-0.0703735	-0.0712891
	-0.0703735	-0.0712891
	-0.0703735	-0.0712891
	-0.0703735	-0.0712891
	-0.0703735	-0.0712891
	-0.0703735	-0.0712891
	-0.0703735	-0.0712891
	-0.0703735	-0.0712891
	-0.0703735	-0.0712891
	-0.0703735	-0.0712891
	-0.0703735	-0.0712891
	-0.0703735	-0.0712891
	-0.0703735	-0.0712891
	-0.0703735	-0.0712891
	-0.0703735	-0.0712891
	-0.0703735	-0.0712891
	-0.0703735	-0.0712585
	-0.0703735	-0.0712585
	-0.0703735	-0.0712585
	-0.0703735	-0.0712585
	-0.0703735	-0.0712891
	-0.0703735	-0.0712891
	-0.0703735	-0.0712891
	-0.0703735	-0.0712891
	-0.0703735	-0.0712891
	-0.0703735	-0.0712891
	-0.0703735	-0.0712891
	-0.0703735	-0.0712891
	-0.0703735	-0.0712891
	-0.0703735	-0.0712891
	-0.0703735	-0.0712891
	-0.0703735	-0.0712891
	-0.0703735	-0.0712891
	-0.0703735	-0.0712891
	-0.0703735	-0.0712891
	-0.0703735	-0.0712891
	-0.0703735	-0.0712891
	-0.0703735	-0.0712891
	-0.0703735	-0.0712891
	-0.0703735	-0.0712891
	-0.0703735	-0.0712891
	-0.070343	-0.0712891
	-0.070343	-0.0712891
	-0.070343	-0.0712891
	-0.070343	-0.0712891
	-0.070343	-0.0712891
	-0.070343	-0.0712891
	-0.0703735	-0.0712891
	-0.0703735	-0.0712891
	-0.0703735	-0.0712891
	-0.0703735	-0.0712891
	-0.0703735	-0.0712891
	-0.0703735	-0.0712891
	-0.0703735	-0.0712891
	-0.0703735	-0.0712891
	-0.0703735	-0.0712891
	-0.0703735	-0.0712891
	-0.070343	-0.0712891
	-0.070343	-0.0712891
	-0.070343	-0.0712891
	-0.070343	-0.0712891
	-0.070343	-0.0713196
	-0.070343	-0.0713196
	-0.070343	-0.0713196
	-0.070343	-0.0713196
	-0.070343	-0.0712891
	-0.070343	-0.0712891
	-0.070343	-0.0712891
	-0.0703735	-0.0712891
	-0.0703735	-0.0713196
	-0.0703735	-0.0713196
	-0.0703735	-0.0713196
	-0.0703735	-0.0713196
	-0.0703735	-0.0713196
	-0.0703735	-0.0713196
	-0.0703735	-0.0713196
	-0.0703735	-0.0713196
	-0.0703735	-0.0712891
	-0.0703735	-0.0712891
	-0.0703735	-0.0712891
	-0.0703735	-0.0712891
	-0.0703735	-0.0712891
	-0.0703735	-0.0712891
	-0.0703735	-0.0712891
	-0.0703735	-0.0712891
	-0.0703735	-0.0712891
	-0.0703735	-0.0712891
	-0.0703735	-0.0712891
	-0.0703735	-0.0712891
	-0.0703735	-0.0712891
	-0.0703735	-0.0712891
	-0.0703735	-0.0712891
	-0.0703735	-0.0712891
	-0.0703735	-0.0712891
	-0.0703735	-0.0712891
	-0.0703735	-0.0712891
	-0.0703735	-0.0712891
	-0.0703735	-0.0712891
	-0.0703735	-0.0712891
	-0.0703735	-0.0712891
	-0.0703735	-0.0712585
	-0.0703735	-0.0712585
	-0.0703735	-0.0712585
	-0.0703735	-0.0712585
	-0.0703735	-0.0712585
	-0.0703735	-0.0712585
	-0.0703735	-0.0712585
	-0.0703735	-0.0712585
	-0.0703735	-0.0712585
	-0.0703735	-0.0712585
	-0.0703735	-0.0712585
	-0.0703735	-0.0712585
	-0.0703735	-0.0712585
	-0.0703735	-0.0712585
	-0.070343	-0.0712585
	-0.070343	-0.0712585
	-0.070343	-0.0712585
	-0.070343	-0.0712585
	-0.070343	-0.0712585
	-0.070343	-0.0712585
	-0.070343	-0.0712585
	-0.070343	-0.0712585
	-0.070343	-0.0712585
	-0.070343	-0.0712585
	-0.0703735	-0.0712585
	-0.0703735	-0.0712585
	-0.070343	-0.0712891
	-0.070343	-0.0712891
	-0.070343	-0.0712891
	-0.070343	-0.0712585
	-0.070343	-0.0712585
	-0.070343	-0.0712585
	-0.070343	-0.0712585
	-0.070343	-0.0712585
	-0.070343	-0.0712585
	-0.070343	-0.0712891
	-0.070343	-0.0712891
	-0.070343	-0.0712891
	-0.070343	-0.0712891
	-0.0703735	-0.0712891
	-0.0703735	-0.0712891
	-0.0703735	-0.0712891
	-0.0703735	-0.0712891
	-0.0703735	-0.0712891
	-0.0703735	-0.0712891
	-0.0703735	-0.0712891
	-0.0703735	-0.0712891
	-0.0703735	-0.0712891
	-0.0703735	-0.0712891
	-0.0703735	-0.0712891
	-0.0703735	-0.0712891
	-0.0703735	-0.0712891
	-0.0703735	-0.0712891
	-0.0703735	-0.0712891
	-0.0703735	-0.0712891
	-0.0703735	-0.0712891
	-0.0703735	-0.0712891
	-0.0703735	-0.0712891
	-0.0703735	-0.0712891
	-0.070343	-0.0713196
	-0.070343	-0.0713196
	-0.070343	-0.0713196
	-0.070343	-0.0713196
	-0.070343	-0.0713196
	-0.070343	-0.0713196
	-0.070343	-0.0713196
	-0.070343	-0.0713196
	-0.070343	-0.0713196
	-0.070343	-0.0713196
	-0.0703125	-0.0713196
	-0.070343	-0.0713196
	-0.070343	-0.0713196
	-0.070343	-0.0712891
	-0.070343	-0.0712891
	-0.070343	-0.0712891
	-0.070343	-0.0712891
	-0.070343	-0.0712891
	-0.070343	-0.0712891
	-0.070343	-0.0712891
	-0.070343	-0.0713196
	-0.070343	-0.0713196
	-0.070343	-0.0713196
	-0.070343	-0.0713196
	-0.070343	-0.0713196
	-0.070343	-0.0713196
	-0.070343	-0.0713196
	-0.070343	-0.0713196
	-0.070343	-0.0713196
	-0.070343	-0.0713196
	-0.070343	-0.0713196
	-0.070343	-0.0713196
	-0.070343	-0.0713196
	-0.0703125	-0.0712891
	-0.0703125	-0.0712891
	-0.0703125	-0.0712891
	-0.0703125	-0.0712891
	-0.0703125	-0.0712891
	-0.0703125	-0.0712891
	-0.0703125	-0.0712891
	-0.0703125	-0.0712891
	-0.0703125	-0.0712891
	-0.0703125	-0.0712891
	-0.0703125	-0.0712891
	-0.070343	-0.0712891
	-0.070343	-0.0712891
	-0.070343	-0.0712891
	-0.070343	-0.0712891
	-0.070343	-0.0712891
	-0.070343	-0.0712891
	-0.070343	-0.0712891
	-0.070343	-0.0712891
	-0.070343	-0.0712891
	-0.0703125	-0.0712891
	-0.070343	-0.0712891
	-0.070343	-0.0712891
	-0.070343	-0.0712891
	-0.070343	-0.0712585
	-0.070343	-0.0712585
	-0.070343	-0.0712585
	-0.070343	-0.0712585
	-0.0703125	-0.0712585
	-0.0703125	-0.0712585
	-0.0703125	-0.0712585
	-0.0703125	-0.0712891
	-0.0703125	-0.0712891
	-0.0703125	-0.0712891
	-0.0703125	-0.0712891
	-0.0703125	-0.0712891
	-0.0703125	-0.0712891
	-0.0703125	-0.0712891
	-0.0703125	-0.0712891
	-0.0703125	-0.0712891
	-0.070282	-0.0712891
	-0.070282	-0.0712585
	-0.070282	-0.0712585
	-0.070282	-0.0712585
	-0.070282	-0.0712585
	-0.070282	-0.0712585
	-0.070282	-0.0712585
	-0.070282	-0.0712585
	-0.0702515	-0.0712585
	-0.0702515	-0.0712585
	-0.0702515	-0.0712891
	-0.0702515	-0.0712891
	-0.0702515	-0.0712891
	-0.070282	-0.0712891
	-0.070282	-0.0712891
	-0.070282	-0.0712891
	-0.070282	-0.0712585
	-0.070282	-0.0712585
	-0.070282	-0.0712585
	-0.070282	-0.0712585
	-0.070282	-0.0712585
	-0.070282	-0.0712585
	-0.070282	-0.0712585
	-0.070282	-0.0712585
	-0.070282	-0.0712585
	-0.070282	-0.0712585
	-0.070282	-0.0712585
	-0.070282	-0.0712585
	-0.070282	-0.0712891
	-0.070282	-0.0712891
	-0.070282	-0.0712585
	-0.070282	-0.0712585
	-0.070282	-0.0712585
	-0.070282	-0.0712585
	-0.070282	-0.0712585
	-0.070282	-0.0712585
	-0.070282	-0.0712891
	-0.070282	-0.0712585
	-0.070282	-0.0712585
	-0.070282	-0.0712891
	-0.070282	-0.0712585
	-0.070282	-0.0712891
	-0.070282	-0.0712891
	-0.070282	-0.0712891
	-0.070282	-0.0712891
	-0.070282	-0.0712585
	-0.070282	-0.0712585
	-0.070282	-0.0712585
	-0.070282	-0.0712585
	-0.070282	-0.0712585
	-0.070282	-0.0712585
	-0.070282	-0.0712585
	-0.0702515	-0.0712585
	-0.0702515	-0.0712585
	-0.0702515	-0.0712585
	-0.0702515	-0.0712585
	-0.0702515	-0.0712585
	-0.0702515	-0.0712585
	-0.0702515	-0.0712585
	-0.0702515	-0.0712585
	-0.0702515	-0.0712585
	-0.0702515	-0.0712891
	-0.0702515	-0.0712891
	-0.0702515	-0.0712891
	-0.0702515	-0.0712891
	-0.0702515	-0.0712891
	-0.0702515	-0.0712891
	-0.0702515	-0.0712891
	-0.0702515	-0.0712891
	-0.0702515	-0.0712891
	-0.0702515	-0.0712891
	-0.0702515	-0.0712891
	-0.0702515	-0.0712891
	-0.0702515	-0.0712891
	-0.0702515	-0.0712891
	-0.0702515	-0.0712891
	-0.0702515	-0.0712585
	-0.0702209	-0.0712585
	-0.0702209	-0.0712585
	-0.0702209	-0.0712585
	-0.0702209	-0.0712585
	-0.0702209	-0.0712585
	-0.0702209	-0.0712891
	-0.0702209	-0.0712891
	-0.0702209	-0.0712891
	-0.0702209	-0.0712891
	-0.0702209	-0.0712891
	-0.0702515	-0.0712891
	-0.0702515	-0.0712891
	-0.0702515	-0.0712891
	-0.0702515	-0.0712891
	-0.0702515	-0.0712891
	-0.0702515	-0.0712891
	-0.0702515	-0.0712891
	-0.0702515	-0.0712891
	-0.0702515	-0.0712891
	-0.0702515	-0.0712891
	-0.0702515	-0.0712891
	-0.0702515	-0.0712891
	-0.0702515	-0.0712891
	-0.0702515	-0.0712891
	-0.0702515	-0.0712891
	-0.0702515	-0.0712891
	-0.0702209	-0.0713196
	-0.0702209	-0.0713196
	-0.0702209	-0.0713196
	-0.0702209	-0.0712891
	-0.0702209	-0.0712891
	-0.0702515	-0.0712891
	-0.0702515	-0.0712891
	-0.0702515	-0.0712891
	-0.0702515	-0.0712891
	-0.0702515	-0.0712585
	-0.0702515	-0.0712585
	-0.0702515	-0.0712585
	-0.0702515	-0.0712585
	-0.0702515	-0.0712585
	-0.0702515	-0.0712585
	-0.0702515	-0.0712891
	-0.0702515	-0.0712891
	-0.0702515	-0.0712891
	-0.0702515	-0.0712891
	-0.0702515	-0.0712891
	-0.0702515	-0.0712891
	-0.0702515	-0.0712891
	-0.0702515	-0.0712891
	-0.0702515	-0.0713196
	-0.0702515	-0.0713196
	-0.0702515	-0.0713196
	-0.0702515	-0.0713196
	-0.0702515	-0.0713196
	-0.0702515	-0.0713196
	-0.0702515	-0.0713196
	-0.0702515	-0.0713196
	-0.0702515	-0.0713196
	-0.0702515	-0.0713196
	-0.0702515	-0.0712891
	-0.0702515	-0.0712891
	-0.070282	-0.0713196
	-0.070282	-0.0713196
	-0.070282	-0.0713196
	-0.070282	-0.0713196
	-0.070282	-0.0713196
	-0.070282	-0.0713196
	-0.070282	-0.0713196
	-0.070282	-0.0713196
	-0.070282	-0.0713196
	-0.070282	-0.0713196
	-0.070282	-0.0713196
	-0.070282	-0.0713196
	-0.070282	-0.0713196
	-0.070282	-0.0713196
	-0.070282	-0.0713196
	-0.070282	-0.0713196
	-0.070282	-0.0713196
	-0.070282	-0.0713196
	-0.070282	-0.0713196
	-0.070282	-0.0712891
	-0.070282	-0.0712891
	-0.070282	-0.0712891
	-0.070282	-0.0712891
	-0.070282	-0.0713196
	-0.070282	-0.0713196
	-0.070282	-0.0713196
	-0.070282	-0.0713196
	-0.070282	-0.0713196
	-0.070282	-0.0713196
	-0.070282	-0.0713196
	-0.070282	-0.0713196
	-0.070282	-0.0713196
	-0.070282	-0.0713196
	-0.070282	-0.0713501
	-0.070282	-0.0713501
	-0.070282	-0.0713196
	-0.070282	-0.0713501
	-0.070282	-0.0713501
	-0.070282	-0.0713501
	-0.070282	-0.0713501
	-0.070282	-0.0713501
	-0.070282	-0.0713501
	-0.070282	-0.0713501
	-0.070282	-0.0713501
	-0.070282	-0.0713501
	-0.070282	-0.0713501
	-0.070282	-0.0713501
	-0.070282	-0.0713501
	-0.070282	-0.0713501
	-0.070282	-0.0713196
	-0.070282	-0.0713196
	-0.070282	-0.0713196
	-0.070282	-0.0713196
	-0.070282	-0.0713501
	-0.070282	-0.0713501
	-0.070282	-0.0713501
	-0.070282	-0.0713501
	-0.070282	-0.0713501
	-0.070282	-0.0713501
	-0.070282	-0.0713501
	-0.070282	-0.0713501
	-0.070282	-0.0713501
	-0.070282	-0.0713806
	-0.070282	-0.0713501
	-0.070282	-0.0713501
	-0.070282	-0.0713806
	-0.070282	-0.0713806
	-0.070282	-0.0713806
	-0.070282	-0.0713501
	-0.070282	-0.0713501
	-0.070282	-0.0713501
	-0.070282	-0.0713501
	-0.070282	-0.0713501
	-0.070282	-0.0713501
	-0.070282	-0.0713501
	-0.070282	-0.0713501
	-0.0702515	-0.0713501
	-0.0702515	-0.0713501
	-0.0702515	-0.0713501
	-0.0702515	-0.0713501
	-0.0702515	-0.0713501
	-0.0702515	-0.0713501
	-0.0702515	-0.0713501
	-0.0702515	-0.0713501
	-0.0702515	-0.0713501
	-0.0702515	-0.0713501
	-0.070282	-0.0713501
	-0.070282	-0.0713501
	-0.070282	-0.0713501
	-0.070282	-0.0713501
	-0.070282	-0.0713501
	-0.070282	-0.0713501
	-0.070282	-0.0713501
	-0.070282	-0.0713501
	-0.070282	-0.0713501
	-0.070282	-0.0713501
	-0.0703125	-0.0713501
	-0.0703125	-0.0713501
	-0.0703125	-0.0713501
	-0.0703125	-0.0713501
	-0.0703125	-0.0713501
	-0.0703125	-0.0713501
	-0.0703125	-0.0713501
	-0.0703125	-0.0713501
	-0.0703125	-0.0713501
	-0.0703125	-0.0713501
	-0.0703125	-0.0713501
	-0.0703125	-0.0713196
	-0.0703125	-0.0713196
	-0.0703125	-0.0713196
	-0.0703125	-0.0713196
	-0.070282	-0.0713196
	-0.070282	-0.0713196
	-0.0703125	-0.0713196
	-0.0703125	-0.0713501
	-0.0703125	-0.0713501
	-0.0703125	-0.0713501
	-0.0703125	-0.0713501
	-0.0703125	-0.0713501
	-0.0703125	-0.0713501
	-0.0703125	-0.0713501
	-0.0703125	-0.0713501
	-0.0703125	-0.0713501
	-0.0703125	-0.0713501
	-0.0703125	-0.0713501
	-0.0703125	-0.0713501
	-0.0703125	-0.0713501
	-0.0703125	-0.0713501
	-0.0703125	-0.0713501
	-0.0703125	-0.0713501
	-0.0703125	-0.0713501
	-0.0703125	-0.0713196
	-0.0703125	-0.0713196
	-0.0703125	-0.0713196
	-0.0703125	-0.0713196
	-0.0703125	-0.0713196
	-0.0703125	-0.0713196
	-0.0703125	-0.0713196
	-0.0703125	-0.0713196
	-0.0703125	-0.0713196
	-0.0703125	-0.0713501
	-0.0703125	-0.0713501
	-0.0703125	-0.0713501
	-0.0703125	-0.0713501
	-0.0703125	-0.0713501
	-0.0703125	-0.0713501
	-0.0703125	-0.0713501
	-0.0703125	-0.0713501
	-0.070282	-0.0713501
	-0.070282	-0.0713501
	-0.070282	-0.0713501
	-0.070282	-0.0713501
	-0.070282	-0.0713196
	-0.070282	-0.0713196
	-0.070282	-0.0713196
	-0.0703125	-0.0713196
	-0.0703125	-0.0713501
	-0.0703125	-0.0713501
	-0.0703125	-0.0713501
	-0.0703125	-0.0713501
	-0.0703125	-0.0713501
	-0.0703125	-0.0713501
	-0.0703125	-0.0713501
	-0.0703125	-0.0713501
	-0.0703125	-0.0713501
	-0.0703125	-0.0713501
	-0.0703125	-0.0713501
	-0.0703125	-0.0713501
	-0.0703125	-0.0713501
	-0.0703125	-0.0713501
	-0.0703125	-0.0713501
	-0.0703125	-0.0713501
	-0.0703125	-0.0713501
	-0.0703125	-0.0713501
	-0.0703125	-0.0713196
	-0.0703125	-0.0713196
	-0.0703125	-0.0713196
	-0.0703125	-0.0713196
	-0.0703125	-0.0713196
	-0.0703125	-0.0713196
	-0.0703125	-0.0713501
	-0.0703125	-0.0713501
	-0.0703125	-0.0713501
	-0.0703125	-0.0713501
	-0.070282	-0.0713501
	-0.070282	-0.0713501
	-0.070282	-0.0713501
	-0.070282	-0.0713501
	-0.070282	-0.0713196
	-0.070282	-0.0713196
	-0.070282	-0.0713196
	-0.070282	-0.0713196
	-0.0703125	-0.0713196
	-0.0703125	-0.0713196
	-0.0703125	-0.0712891
	-0.0703125	-0.0712891
	-0.0703125	-0.0712891
	-0.0703125	-0.0712891
	-0.0703125	-0.0712891
	-0.0703125	-0.0712891
	-0.070282	-0.0712891
	-0.070282	-0.0712891
	-0.0703125	-0.0712891
	-0.070282	-0.0712891
	-0.070282	-0.0712891
	-0.070282	-0.0712891
	-0.0703125	-0.0712891
	-0.0703125	-0.0712891
	-0.0703125	-0.0712891
	-0.0703125	-0.0712891
	-0.0703125	-0.0712891
	-0.070343	-0.0712891
	-0.0703125	-0.0712891
	-0.0703125	-0.0712891
	-0.0703125	-0.0712891
	-0.0703125	-0.0712891
	-0.0703125	-0.0712891
	-0.0703125	-0.0712891
	-0.0703125	-0.0712891
	-0.0703125	-0.0712891
	-0.0703125	-0.0712891
	-0.0703125	-0.0712891
	-0.0703125	-0.0712891
	-0.0703125	-0.0712891
	-0.0703125	-0.0712891
	-0.0703125	-0.0712891
	-0.0703125	-0.0712891
	-0.0703125	-0.0712891
	-0.0703125	-0.0712891
	-0.0703125	-0.0712891
	-0.0703125	-0.0712891
	-0.0703125	-0.0712891
	-0.0703125	-0.0712891
	-0.0703125	-0.0712891
	-0.0703125	-0.0712891
	-0.0703125	-0.0712891
	-0.0703125	-0.0712585
	-0.0703125	-0.0712585
	-0.0703125	-0.0712585
	-0.0703125	-0.0712585
	-0.0703125	-0.0712585
	-0.0703125	-0.0712585
	-0.0703125	-0.0712585
	-0.0703125	-0.0712585
	-0.0703125	-0.0712585
	-0.0703125	-0.0712585
	-0.0703125	-0.0712585
	-0.0703125	-0.0712585
	-0.0703125	-0.0712585
	-0.0703125	-0.0712585
	-0.0703125	-0.0712585
	-0.0703125	-0.0712585
	-0.0703125	-0.0712585
	-0.0703125	-0.0712585
	-0.0703125	-0.0712585
	-0.0703125	-0.0712585
	-0.0703125	-0.0712585
	-0.0703125	-0.0712585
	-0.0703125	-0.0712585
	-0.0703125	-0.0712585
	-0.0703125	-0.0712585
	-0.0703125	-0.0712585
	-0.0703125	-0.0712585
	-0.0703125	-0.0712585
	-0.0703125	-0.0712585
	-0.0703125	-0.0712585
	-0.0703125	-0.0712585
	-0.0703125	-0.0712585
	-0.0703125	-0.0712585
	-0.0703125	-0.0712585
	-0.0703125	-0.0712585
	-0.0703125	-0.0712585
	-0.0703125	-0.0712585
	-0.0703125	-0.0712585
	-0.0703125	-0.071228
	-0.0703125	-0.071228
	-0.0703125	-0.071228
	-0.0703125	-0.071228
	-0.0703125	-0.071228
	-0.0703125	-0.071228
	-0.070343	-0.071228
	-0.070343	-0.071228
	-0.070343	-0.071228
	-0.070343	-0.071228
	-0.0703125	-0.071228
	-0.0703125	-0.071228
	-0.0703125	-0.071228
	-0.070343	-0.071228
	-0.070343	-0.071228
	-0.0703125	-0.071228
	-0.0703125	-0.0711975
	-0.070343	-0.0711975
	-0.070343	-0.0711975
	-0.070343	-0.0711975
	-0.070343	-0.0711975
	-0.070343	-0.0711975
	-0.070343	-0.0711975
	-0.070343	-0.0711975
	-0.070343	-0.0711975
	-0.070343	-0.0711975
	-0.070343	-0.0711975
	-0.070343	-0.0711975
	-0.070343	-0.0711975
	-0.070343	-0.0711975
	-0.070343	-0.0711975
	-0.070343	-0.0711975
	-0.070343	-0.071167
	-0.070343	-0.071167
	-0.070343	-0.071167
	-0.070343	-0.071167
	-0.070343	-0.071167
	-0.070343	-0.071167
	-0.070343	-0.071167
	-0.070343	-0.071167
	-0.070343	-0.071167
	-0.070343	-0.0711365
	-0.070343	-0.0711365
	-0.070343	-0.0711365
	-0.070343	-0.0711365
	-0.070343	-0.0711365
	-0.070343	-0.0711365
	-0.070343	-0.0711365
	-0.070343	-0.0711365
	-0.070343	-0.0711365
	-0.070343	-0.0711365
	-0.070343	-0.0711365
	-0.0703125	-0.0711365
	-0.0703125	-0.0711365
	-0.070343	-0.0711365
	-0.070343	-0.071106
	-0.070343	-0.071106
	-0.070343	-0.071106
	-0.070343	-0.071106
	-0.070343	-0.071106
	-0.070343	-0.071106
	-0.070343	-0.071106
	-0.070343	-0.071106
	-0.070343	-0.071106
	-0.070343	-0.071106
	-0.070343	-0.071106
	-0.070343	-0.071106
	-0.070343	-0.0710754
	-0.070343	-0.0710754
	-0.070343	-0.0710754
	-0.070343	-0.0710754
	-0.070343	-0.0710754
	-0.070343	-0.0710754
	-0.0703125	-0.0710754
	-0.0703125	-0.0710754
	-0.0703125	-0.0710754
	-0.0703125	-0.0710754
	-0.0703125	-0.0710754
	-0.070343	-0.0710754
	-0.0703125	-0.0710754
	-0.0703125	-0.0710754
	-0.0703125	-0.0710754
	-0.0703125	-0.0710754
	-0.0703125	-0.0710449
	-0.0703125	-0.0710449
	-0.0703125	-0.0710449
	-0.0703125	-0.0710144
	-0.0703125	-0.0710144
	-0.0703125	-0.0710144
	-0.0703125	-0.0710144
	-0.0703125	-0.0710144
	-0.0703125	-0.0710144
	-0.0703125	-0.0710144
	-0.0703125	-0.0710144
	-0.0703125	-0.0710144
	-0.0703125	-0.0710144
	-0.0703125	-0.0710144
	-0.0703125	-0.0710144
	-0.0703125	-0.0710144
	-0.0703125	-0.0710144
	-0.070343	-0.0710144
	-0.070343	-0.0710144
	-0.070343	-0.0710144
	-0.070343	-0.0710144
	-0.070343	-0.0710144
	-0.070343	-0.0710144
	-0.070343	-0.0710144
	-0.070343	-0.0710144
	-0.070343	-0.0710144
	-0.070343	-0.0710144
	-0.070343	-0.0710144
	-0.070343	-0.0710144
	-0.0703125	-0.0710144
	-0.0703125	-0.0710144
	-0.0703125	-0.0710144
	-0.0703125	-0.0709839
	-0.0703125	-0.0709839
	-0.0703125	-0.0709839
	-0.0703125	-0.0709839
	-0.0703125	-0.0709839
	-0.0703125	-0.0709839
	-0.0703125	-0.0709839
	-0.0703125	-0.0709839
	-0.0703125	-0.0709839
	-0.0703125	-0.0709839
	-0.0703125	-0.0709839
	-0.0703125	-0.0709839
	-0.0703125	-0.0709839
	-0.0703125	-0.0709839
	-0.0703125	-0.0709839
	-0.0703125	-0.0709839
	-0.070343	-0.0709839
	-0.070343	-0.0709839
	-0.070343	-0.0710144
	-0.070343	-0.0710144
	-0.070343	-0.0710144
	-0.070343	-0.0709839
	-0.070343	-0.0709839
	-0.0703125	-0.0709839
	-0.0703125	-0.0709839
	-0.0703125	-0.0709839
	-0.0703125	-0.0709839
	-0.0703125	-0.0709839
	-0.0703125	-0.0709534
	-0.0703125	-0.0709534
	-0.0703125	-0.0709534
	-0.0703125	-0.0709229
	-0.0703125	-0.0709229
	-0.0703125	-0.0709229
	-0.0703125	-0.0709229
	-0.0703125	-0.0709229
	-0.0703125	-0.0709229
	-0.0703125	-0.0709229
	-0.0703125	-0.0709229
	-0.0703125	-0.0709534
	-0.0703125	-0.0709534
	-0.0703125	-0.0709534
	-0.0703125	-0.0709534
	-0.0703125	-0.0709534
	-0.0703125	-0.0709534
	-0.0703125	-0.0709534
	-0.070282	-0.0709534
	-0.070282	-0.0709534
	-0.070282	-0.0709534
	-0.0703125	-0.0709534
	-0.0703125	-0.0709229
	-0.0703125	-0.0709229
	-0.0703125	-0.0709229
	-0.070343	-0.0709229
	-0.070343	-0.0709229
	-0.070343	-0.0708923
	-0.070343	-0.0708923
	-0.070343	-0.0709229
	-0.0703735	-0.0709229
	-0.0703735	-0.0709229
	-0.0703735	-0.0709229
	-0.0703735	-0.0709229
	-0.0703735	-0.0709229
	-0.070343	-0.0709229
	-0.070343	-0.0709229
	-0.070343	-0.0709229
	-0.070343	-0.0709229
	-0.070343	-0.0709229
	-0.070343	-0.0709229
	-0.070343	-0.0709229
	-0.070343	-0.0709229
	-0.070343	-0.0709229
	-0.070343	-0.0709229
	-0.070343	-0.0709229
	-0.070343	-0.0709229
	-0.070343	-0.0709229
	-0.070343	-0.0709229
	-0.070343	-0.0708923
	-0.070343	-0.0708923
	-0.070343	-0.0708923
	-0.070343	-0.0708923
	-0.070343	-0.0708923
	-0.070343	-0.0708923
	-0.070343	-0.0708923
	-0.070343	-0.0708923
	-0.070343	-0.0708923
	-0.070343	-0.0708618
	-0.0703735	-0.0708618
	-0.0703735	-0.0708618
	-0.0703735	-0.0708618
	-0.070343	-0.0708618
	-0.070343	-0.0708923
	-0.070343	-0.0708923
	-0.070343	-0.0708923
	-0.070343	-0.0708923
	-0.070343	-0.0708923
	-0.070343	-0.0708923
	-0.070343	-0.0708923
	-0.070343	-0.0708923
	-0.070343	-0.0708923
	-0.070343	-0.0708923
	-0.070343	-0.0708923
	-0.070343	-0.0708923
	-0.070343	-0.0708923
	-0.070343	-0.0708923
	-0.070343	-0.0708923
	-0.070343	-0.0708923
	-0.070343	-0.0708923
	-0.070343	-0.0708923
	-0.070343	-0.0708923
	-0.070343	-0.0708923
	-0.070343	-0.0708923
	-0.070343	-0.0708923
	-0.070343	-0.0708923
	-0.070343	-0.0708923
	-0.070343	-0.0708923
	-0.070343	-0.0708923
	-0.070343	-0.0708923
	-0.070343	-0.0708923
	-0.070343	-0.0708923
	-0.070343	-0.0708923
	-0.070343	-0.0708923
	-0.070343	-0.0708923
	-0.070343	-0.0709229
	-0.070343	-0.0709229
	-0.070343	-0.0709229
	-0.070343	-0.0709229
	-0.070343	-0.0709229
	-0.070343	-0.0709229
	-0.070343	-0.0709229
	-0.070343	-0.0709229
	-0.070343	-0.0709229
	-0.070343	-0.0709229
	-0.070343	-0.0709229
	-0.070343	-0.0709229
	-0.070343	-0.0709229
	-0.0703125	-0.0709229
	-0.0703125	-0.0709229
	-0.0703125	-0.0709229
	-0.0703125	-0.0709229
	-0.0703125	-0.0709229
	-0.070343	-0.0709229
	-0.070343	-0.0709229
	-0.0703125	-0.0709229
	-0.0703125	-0.0709229
	-0.0703125	-0.0709229
	-0.0703125	-0.0709229
	-0.0703125	-0.0709229
	-0.0703125	-0.0709229
	-0.0703125	-0.0709229
	-0.0703125	-0.0709534
	-0.0703125	-0.0709229
	-0.0703125	-0.0709229
	-0.0703125	-0.0709229
	-0.0703125	-0.0709229
	-0.0703125	-0.0709229
	-0.0703125	-0.0709229
	-0.0703125	-0.0708923
	-0.0703125	-0.0708923
	-0.0703125	-0.0708923
	-0.0703125	-0.0708923
	-0.0703125	-0.0708923
	-0.0703125	-0.0708923
	-0.0703125	-0.0708923
	-0.0703125	-0.0709229
	-0.0703125	-0.0709229
	-0.0703125	-0.0709229
	-0.0703125	-0.0709229
	-0.070343	-0.0708923
	-0.070343	-0.0708923
	-0.0703125	-0.0708923
	-0.0703125	-0.0708923
	-0.0703125	-0.0708923
	-0.070343	-0.0708923
	-0.070343	-0.0708923
	-0.070343	-0.0708923
	-0.070343	-0.0708923
	-0.070343	-0.0708618
	-0.070343	-0.0708618
	-0.070343	-0.0708618
	-0.070343	-0.0708618
	-0.070343	-0.0708618
	-0.070343	-0.0708618
	-0.070343	-0.0708618
	-0.070343	-0.0708618
	-0.070343	-0.0708618
	-0.0703125	-0.0708618
	-0.0703125	-0.0708618
	-0.0703125	-0.0708923
	-0.0703125	-0.0708923
	-0.0703125	-0.0708923
	-0.0703125	-0.0708923
	-0.070343	-0.0709229
	-0.070343	-0.0709229
	-0.070343	-0.0709229
	-0.070343	-0.0709229
	-0.070343	-0.0709229
	-0.070343	-0.0709229
	-0.070343	-0.0708923
	-0.070343	-0.0708923
	-0.070343	-0.0708923
	-0.070343	-0.0708923
	-0.070343	-0.0708923
	-0.070343	-0.0708923
	-0.070343	-0.0708923
	-0.070343	-0.0708923
	-0.070343	-0.0708923
	-0.070343	-0.0708618
	-0.070343	-0.0708923
	-0.070343	-0.0708923
	-0.070343	-0.0708923
	-0.070343	-0.0708923
	-0.070343	-0.0708923
	-0.070343	-0.0708923
	-0.0703125	-0.0708923
	-0.0703125	-0.0708923
	-0.0703125	-0.0708923
	-0.0703125	-0.0708923
	-0.0703125	-0.0708923
	-0.0703125	-0.0708923
	-0.0703125	-0.0708923
	-0.0703125	-0.0708618
	-0.0703125	-0.0708618
	-0.0703125	-0.0708618
	-0.0703125	-0.0708618
	-0.0703125	-0.0708618
	-0.0703125	-0.0708618
	-0.0703125	-0.0708618
	-0.0703125	-0.0708618
	-0.0703125	-0.0708618
	-0.0703125	-0.0708618
	-0.0703125	-0.0708618
	-0.0703125	-0.0708618
	-0.070282	-0.0708923
	-0.070282	-0.0708618
	-0.070282	-0.0708618
	-0.070282	-0.0708618
	-0.0703125	-0.0708923
	-0.0703125	-0.0708923
	-0.0703125	-0.0708923
	-0.0703125	-0.0708618
	-0.0703125	-0.0708618
	-0.0703125	-0.0708923
	-0.0703125	-0.0708923
	-0.0703125	-0.0708923
	-0.0703125	-0.0708923
	-0.0703125	-0.0708923
	-0.0703125	-0.0708923
	-0.0703125	-0.0708923
	-0.0703125	-0.0708923
	-0.0703125	-0.0708923
	-0.070343	-0.0708923
	-0.070343	-0.0708923
	-0.070343	-0.0708923
	-0.070343	-0.0708923
	-0.0703125	-0.0708923
	-0.0703125	-0.0708923
	-0.0703125	-0.0708923
	-0.0703125	-0.0708923
	-0.0703125	-0.0708618
	-0.0703125	-0.0708618
	-0.0703125	-0.0708618
	-0.0703125	-0.0708618
	-0.0703125	-0.0708618
	-0.0703125	-0.0708923
	-0.0703125	-0.0708923
	-0.070282	-0.0708923
	-0.070282	-0.0708923
	-0.070282	-0.0708923
	-0.070282	-0.0708923
	-0.070282	-0.0708923
	-0.070282	-0.0708923
	-0.070282	-0.0709229
	-0.0703125	-0.0708923
	-0.0703125	-0.0709229
	-0.0703125	-0.0709229
	-0.0703125	-0.0709229
	-0.0703125	-0.0709229
	-0.0703125	-0.0709229
	-0.0703125	-0.0708923
	-0.0703125	-0.0708923
	-0.0703125	-0.0708923
	-0.0703125	-0.0709229
	-0.0703125	-0.0709229
	-0.070343	-0.0709229
	-0.070343	-0.0708923
	-0.070343	-0.0708923
	-0.070343	-0.0708923
	-0.070343	-0.0708923
	-0.070343	-0.0708923
	-0.070343	-0.0708923
	-0.0703125	-0.0708618
	-0.0703125	-0.0708618
	-0.0703125	-0.0708618
	-0.0703125	-0.0708618
	-0.0703125	-0.0708923
	-0.0703125	-0.0708923
	-0.0703125	-0.0708923
	-0.0703125	-0.0708923
	-0.0703125	-0.0708923
	-0.0703125	-0.0708923
	-0.070343	-0.0708923
	-0.070343	-0.0708923
	-0.070343	-0.0708618
	-0.0703125	-0.0708923
	-0.0703125	-0.0708618
	-0.0703125	-0.0708618
	-0.0703125	-0.0708618
	-0.070282	-0.0708618
	-0.070282	-0.0708618
	-0.070282	-0.0708618
	-0.0703125	-0.0708618
	-0.0703125	-0.0708618
	-0.0703125	-0.0708618
	-0.0703125	-0.0708618
	-0.0703125	-0.0708618
	-0.0703125	-0.0708618
	-0.0703125	-0.0708923
	-0.0703125	-0.0708923
	-0.0703125	-0.0708923
	-0.0703125	-0.0708923
	-0.0703125	-0.0708923
	-0.0703125	-0.0708923
	-0.0703125	-0.0708923
	-0.0703125	-0.0708923
	-0.0703125	-0.0708923
	-0.0703125	-0.0708923
	-0.0703125	-0.0708923
	-0.0703125	-0.0709229
	-0.0703125	-0.0708923
	-0.0703125	-0.0708923
	-0.0703125	-0.0708923
	-0.070282	-0.0708923
	-0.070282	-0.0708923
	-0.070282	-0.0708923
	-0.070282	-0.0708923
	-0.070282	-0.0708923
	-0.070282	-0.0708923
	-0.070282	-0.0708923
	-0.070282	-0.0708923
	-0.070282	-0.0708923
	-0.070282	-0.0708923
	-0.070282	-0.0708923
	-0.070282	-0.0708923
	-0.070282	-0.0708923
	-0.0703125	-0.0708923
	-0.0703125	-0.0708923
	-0.0703125	-0.0708923
	-0.0703125	-0.0708923
	-0.0703125	-0.0708923
	-0.0703125	-0.0708923
	-0.0703125	-0.0708923
	-0.0703125	-0.0708923
	-0.0703125	-0.0708923
	-0.0703125	-0.0708923
	-0.0703125	-0.0708923
	-0.0703125	-0.0708618
	-0.0703125	-0.0708618
	-0.0703125	-0.0708618
	-0.0703125	-0.0708618
	-0.0703125	-0.0708618
	-0.0703125	-0.0708618
	-0.0703125	-0.0708618
	-0.0703125	-0.0708618
	-0.0703125	-0.0708618
	-0.0703125	-0.0708618
	-0.0703125	-0.0708618
	-0.0703125	-0.0708618
	-0.0703125	-0.0708618
	-0.0703125	-0.0708923
	-0.0703125	-0.0708923
	-0.0703125	-0.0708923
	-0.0703125	-0.0708923
	-0.0703125	-0.0708923
	-0.0703125	-0.0708923
	-0.0703125	-0.0708923
	-0.0703125	-0.0708923
	-0.0703125	-0.0708923
	-0.0703125	-0.0708923
	-0.070282	-0.0708923
	-0.0703125	-0.0708923
	-0.070282	-0.0708923
	-0.070282	-0.0708923
	-0.070282	-0.0708923
	-0.070282	-0.0708923
	-0.070282	-0.0708618
	-0.070282	-0.0708618
	-0.070282	-0.0708618
	-0.070282	-0.0708618
	-0.070282	-0.0708923
	-0.070282	-0.0708923
	-0.070282	-0.0708923
	-0.070282	-0.0708923
	-0.070282	-0.0708923
	-0.070282	-0.0708923
	-0.070282	-0.0708923
	-0.0703125	-0.0708923
	-0.0703125	-0.0708923
	-0.0703125	-0.0708923
	-0.0703125	-0.0708923
	-0.0703125	-0.0708923
	-0.0703125	-0.0708923
	-0.0703125	-0.0708923
	-0.0703125	-0.0708923
	-0.0703125	-0.0708923
	-0.0703125	-0.0708923
	-0.0703125	-0.0708923
	-0.0703125	-0.0708923
	-0.0703125	-0.0708923
	-0.0703125	-0.0708923
	-0.0703125	-0.0708923
	-0.0703125	-0.0708923
	-0.0703125	-0.0708923
	-0.0703125	-0.0708923
	-0.0703125	-0.0708923
	-0.0703125	-0.0708618
	-0.0703125	-0.0708618
	-0.0703125	-0.0708618
	-0.0703125	-0.0708618
	-0.0703125	-0.0708618
	-0.0703125	-0.0708618
	-0.0703125	-0.0708618
	-0.0703125	-0.0708618
	-0.0703125	-0.0708618
	-0.0703125	-0.0708618
	-0.0703125	-0.0708618
	-0.0703125	-0.0708618
	-0.0703125	-0.0708618
	-0.0703125	-0.0708618
	-0.0703125	-0.0708618
	-0.0703125	-0.0708618
	-0.0703125	-0.0708923
	-0.0703125	-0.0708923
	-0.0703125	-0.0708923
	-0.0703125	-0.0708923
	-0.070343	-0.0708923
	-0.070343	-0.0708923
	-0.070343	-0.0708923
	-0.070343	-0.0708923
	-0.070343	-0.0708923
	-0.070343	-0.0708923
	-0.070343	-0.0708923
	-0.070343	-0.0708923
	-0.0703735	-0.0708923
	-0.0703735	-0.0708923
	-0.0703735	-0.0708923
	-0.0703735	-0.0708923
	-0.0703735	-0.0708923
	-0.0703735	-0.0708923
	-0.0703735	-0.0708923
	-0.0703735	-0.0708923
	-0.0703735	-0.0708923
	-0.0703735	-0.0708923
	-0.0703735	-0.0708923
	-0.0703735	-0.0708923
	-0.0703735	-0.0708923
	-0.0703735	-0.0708923
	-0.0703735	-0.0708923
	-0.0703735	-0.0708923
	-0.0703735	-0.0708923
	-0.0703735	-0.0708923
	-0.0703735	-0.0708923
	-0.0703735	-0.0708923
	-0.0703735	-0.0708923
	-0.0703735	-0.0708923
	-0.0703735	-0.0708923
	-0.0703735	-0.0708923
	-0.0703735	-0.0708923
	-0.0703735	-0.0708923
	-0.0703735	-0.0708923
	-0.0703735	-0.0708923
	-0.0703735	-0.0708923
	-0.0703735	-0.0708923
	-0.0704041	-0.0708923
	-0.0704041	-0.0708923
	-0.0704041	-0.0708923
	-0.0704041	-0.0708923
	-0.0704041	-0.0708923
	-0.0704041	-0.0708923
	-0.0704041	-0.0708923
	-0.0704041	-0.0708923
	-0.0704041	-0.0709229
	-0.0704041	-0.0709229
	-0.0704041	-0.0709229
	-0.0704041	-0.0708923
	-0.0704041	-0.0708923
	-0.0704041	-0.0708923
	-0.0704041	-0.0708923
	-0.0704041	-0.0708923
	-0.0704041	-0.0709229
	-0.0704041	-0.0709229
	-0.0704041	-0.0709229
	-0.0704041	-0.0709229
	-0.0704041	-0.0708923
	-0.0704346	-0.0708923
	-0.0704346	-0.0708923
	-0.0704041	-0.0708923
	-0.0704346	-0.0708923
	-0.0704041	-0.0708923
	-0.0704041	-0.0708618
	-0.0704041	-0.0708618
	-0.0704041	-0.0708618
	-0.0704041	-0.0708923
	-0.0704041	-0.0708923
	-0.0704041	-0.0708923
	-0.0704041	-0.0708923
	-0.0704041	-0.0708923
	-0.0704041	-0.0708618
	-0.0703735	-0.0708618
	-0.0703735	-0.0708618
	-0.0704041	-0.0708618
	-0.0704041	-0.0708923
	-0.0704041	-0.0708923
	-0.0704041	-0.0708923
	-0.0704041	-0.0708923
	-0.0704041	-0.0708618
	-0.0704041	-0.0708618
	-0.0704041	-0.0708923
	-0.0704041	-0.0708923
	-0.0704041	-0.0708923
	-0.0704041	-0.0708923
	-0.0704041	-0.0708923
	-0.0703735	-0.0708923
	-0.0704041	-0.0708923
	-0.0704041	-0.0708923
	-0.0704041	-0.0708923
	-0.0704041	-0.0709229
	-0.0704041	-0.0709229
	-0.0704041	-0.0709229
	-0.0704041	-0.0709229
	-0.0704041	-0.0709229
	-0.0704041	-0.0708923
	-0.0704041	-0.0708923
	-0.0704041	-0.0708923
	-0.0704041	-0.0708923
	-0.0704041	-0.0708923
	-0.0704041	-0.0708923
	-0.0704041	-0.0708923
	-0.0704041	-0.0708923
	-0.0704041	-0.0708923
	-0.0704041	-0.0708923
	-0.0704041	-0.0708923
	-0.0704041	-0.0708923
	-0.0704041	-0.0708923
	-0.0704041	-0.0708923
	-0.0704041	-0.0708923
	-0.0704041	-0.0708923
	-0.0704041	-0.0708923
	-0.0704041	-0.0708923
	-0.0704041	-0.0708923
	-0.0704041	-0.0708923
	-0.0704041	-0.0708923
	-0.0704041	-0.0708923
	-0.0704041	-0.0709229
	-0.0704041	-0.0708923
	-0.0704041	-0.0708923
	-0.0704041	-0.0708923
	-0.0704041	-0.0708923
	-0.0704041	-0.0708923
	-0.0704041	-0.0708923
	-0.0704041	-0.0708923
	-0.0704041	-0.0708923
	-0.0704041	-0.0708923
	-0.0704041	-0.0708923
	-0.0704041	-0.0708923
	-0.0704041	-0.0708923
	-0.0704041	-0.0708923
	-0.0703735	-0.0708923
	-0.0703735	-0.0708923
	-0.0703735	-0.0708923
	-0.0703735	-0.0708923
	-0.0703735	-0.0708923
	-0.0703735	-0.0708923
	-0.0703735	-0.0708923
	-0.0703735	-0.0709229
	-0.0703735	-0.0709229
	-0.0703735	-0.0709229
	-0.0703735	-0.0709229
	-0.0703735	-0.0709229
	-0.0703735	-0.0709229
	-0.0704041	-0.0709229
	-0.0704041	-0.0709229
	-0.0704041	-0.0709229
	-0.0704041	-0.0709229
	-0.0704041	-0.0709229
	-0.0704041	-0.0709229
	-0.0704041	-0.0709229
	-0.0704041	-0.0709229
	-0.0704041	-0.0709229
	-0.0704041	-0.0709229
	-0.0704041	-0.0709229
	-0.0704041	-0.0709229
	-0.0704041	-0.0709229
	-0.0704041	-0.0709229
	-0.0704041	-0.0709229
	-0.0704041	-0.0709229
	-0.0704041	-0.0709229
	-0.0704041	-0.0709229
	-0.0704041	-0.0709229
	-0.0704041	-0.0709229
	-0.0704041	-0.0709229
	-0.0704041	-0.0709229
	-0.0704041	-0.0709229
	-0.0704041	-0.0708923
	-0.0703735	-0.0708923
	-0.0703735	-0.0708923
	-0.0703735	-0.0708923
	-0.0704041	-0.0708923
	-0.0704041	-0.0708923
	-0.0703735	-0.0708923
	-0.0703735	-0.0708923
	-0.0704041	-0.0708923
	-0.0704041	-0.0708923
	-0.0703735	-0.0709229
	-0.0704041	-0.0709229
	-0.0704041	-0.0709229
	-0.0704041	-0.0709229
	-0.0704041	-0.0709229
	-0.0704041	-0.0709229
	-0.0704041	-0.0709229
	-0.0704041	-0.0708923
	-0.0704041	-0.0709229
	-0.0704041	-0.0709229
	-0.0704041	-0.0709229
	-0.0704041	-0.0709229
	-0.0704041	-0.0709229
	-0.0704041	-0.0709229
	-0.0704041	-0.0709229
	-0.0704041	-0.0709534
	-0.0704041	-0.0709534
	-0.0704041	-0.0709534
	-0.0704041	-0.0709534
	-0.0704041	-0.0709534
	-0.0704041	-0.0709229
	-0.0704041	-0.0709229
	-0.0704346	-0.0709229
	-0.0704346	-0.0709229
	-0.0704346	-0.0709229
	-0.0704346	-0.0709229
	-0.0704346	-0.0709229
	-0.0704041	-0.0709229
	-0.0704041	-0.0709229
	-0.0704041	-0.0709229
	-0.0704041	-0.0709229
	-0.0704041	-0.0709229
	-0.0704041	-0.0709229
	-0.0704041	-0.0709229
	-0.0704041	-0.0709229
	-0.0704041	-0.0709229
	-0.0704041	-0.0709229
	-0.0704041	-0.0709229
	-0.0704041	-0.0709229
	-0.0704041	-0.0709229
	-0.0704041	-0.0709229
	-0.0704041	-0.0708923
	-0.0704041	-0.0708923
	-0.0704041	-0.0708923
	-0.0704041	-0.0708923
	-0.0704041	-0.0708923
	-0.0704041	-0.0708923
	-0.0704041	-0.0708923
	-0.0704041	-0.0708923
	-0.0704041	-0.0709229
	-0.0704041	-0.0709229
	-0.0704041	-0.0709229
	-0.0704041	-0.0709229
	-0.0704041	-0.0709229
	-0.0704041	-0.0709229
	-0.0703735	-0.0709229
	-0.0703735	-0.0709229
	-0.0703735	-0.0709229
	-0.0703735	-0.0708923
	-0.0703735	-0.0708923
	-0.0703735	-0.0708923
	-0.0703735	-0.0708923
	-0.0703735	-0.0709229
	-0.0703735	-0.0709229
	-0.0703735	-0.0708923
	-0.0703735	-0.0708923
	-0.0703735	-0.0708923
	-0.0703735	-0.0708923
	-0.0703735	-0.0708923
	-0.0703735	-0.0708923
	-0.0703735	-0.0708923
	-0.070343	-0.0709229
	-0.070343	-0.0709229
	-0.0703735	-0.0709229
	-0.0703735	-0.0709229
	-0.0703735	-0.0709229
	-0.0703735	-0.0709229
	-0.0703735	-0.0709229
	-0.0703735	-0.0709229
	-0.0703735	-0.0709229
	-0.0704041	-0.0709229
	-0.0704041	-0.0709229
	-0.0704041	-0.0709229
	-0.0704041	-0.0709229
	-0.0704041	-0.0709229
	-0.0704041	-0.0709229
	-0.0704041	-0.0708923
	-0.0704041	-0.0708923
	-0.0704041	-0.0708923
	-0.0704041	-0.0708923
	-0.0704041	-0.0708923
	-0.0704041	-0.0708923
	-0.0704041	-0.0708923
	-0.0704041	-0.0709229
	-0.0704041	-0.0708923
	-0.0704041	-0.0708923
	-0.0704041	-0.0708923
	-0.0704041	-0.0708923
	-0.0704041	-0.0708923
	-0.0704041	-0.0708923
	-0.0703735	-0.0708923
	-0.0703735	-0.0708923
	-0.0703735	-0.0708923
	-0.0703735	-0.0708923
	-0.0703735	-0.0708923
	-0.0703735	-0.0708923
	-0.0703735	-0.0708618
	-0.0703735	-0.0708923
	-0.0703735	-0.0708923
	-0.0703735	-0.0708923
	-0.0703735	-0.0708923
	-0.0703735	-0.0708923
	-0.0703735	-0.0708923
	-0.0703735	-0.0708923
	-0.0703735	-0.0708923
	-0.0703735	-0.0708923
	-0.0703735	-0.0708923
	-0.0703735	-0.0708923
	-0.0703735	-0.0708923
	-0.070343	-0.0708923
	-0.070343	-0.0708923
	-0.070343	-0.0709229
	-0.070343	-0.0708923
	-0.070343	-0.0709229
	-0.070343	-0.0709229
	-0.0703735	-0.0709229
	-0.0703735	-0.0709229
	-0.0703735	-0.0709229
	-0.0703735	-0.0709229
	-0.0703735	-0.0709229
	-0.0703735	-0.0709229
	-0.0703735	-0.0709229
	-0.0703735	-0.0709229
	-0.0703735	-0.0709229
	-0.0703735	-0.0709229
	-0.0703735	-0.0709229
	-0.0703735	-0.0709229
	-0.0703735	-0.0709229
	-0.0703735	-0.0709229
	-0.0703735	-0.0709229
	-0.0703735	-0.0709229
	-0.0703735	-0.0709229
	-0.070343	-0.0709229
	-0.070343	-0.0709229
	-0.070343	-0.0709229
	-0.0703735	-0.0709229
	-0.0703735	-0.0709534
	-0.0703735	-0.0709534
	-0.0703735	-0.0709534
	-0.0703735	-0.0709534
	-0.0703735	-0.0709534
	-0.070343	-0.0709534
	-0.070343	-0.0709534
	-0.070343	-0.0709534
	-0.070343	-0.0709534
	-0.070343	-0.0709229
	-0.070343	-0.0709229
	-0.070343	-0.0709229
	-0.070343	-0.0709229
	-0.070343	-0.0709229
	-0.070343	-0.0709229
	-0.070343	-0.0709229
	-0.070343	-0.0709229
	-0.070343	-0.0709229
	-0.0703735	-0.0709229
	-0.0703735	-0.0709229
	-0.070343	-0.0709229
	-0.070343	-0.0709229
	-0.070343	-0.0709229
	-0.0703735	-0.0709229
	-0.0703735	-0.0709229
	-0.0703735	-0.0709534
	-0.0703735	-0.0709534
	-0.0703735	-0.0709534
	-0.070343	-0.0709534
	-0.0703735	-0.0709534
	-0.0703735	-0.0709534
	-0.070343	-0.0709229
	-0.070343	-0.0709229
	-0.070343	-0.0709229
	-0.070343	-0.0709229
	-0.0703735	-0.0709229
	-0.0703735	-0.0709229
	-0.0703735	-0.0709534
	-0.070343	-0.0709534
	-0.070343	-0.0709534
	-0.070343	-0.0709534
	-0.070343	-0.0709534
	-0.070343	-0.0709534
	-0.070343	-0.0709534
	-0.070343	-0.0709534
	-0.070343	-0.0709534
	-0.070343	-0.0709839
	-0.070343	-0.0709839
	-0.070343	-0.0709839
	-0.070343	-0.0709839
	-0.070343	-0.0709839
	-0.070343	-0.0709839
	-0.070343	-0.0709839
	-0.0703735	-0.0709839
	-0.0703735	-0.0709839
	-0.0703735	-0.0709839
	-0.070343	-0.0709839
	-0.0703735	-0.0709839
	-0.0703735	-0.0709839
	-0.0703735	-0.0709839
	-0.0703735	-0.0709839
	-0.0703735	-0.0709839
	-0.0703735	-0.0709534
	-0.0703735	-0.0709839
	-0.0703735	-0.0709839
	-0.0703735	-0.0709839
	-0.0703735	-0.0709839
	-0.0703735	-0.0709534
	-0.0703735	-0.0709534
	-0.0703735	-0.0709839
	-0.0703735	-0.0709534
	-0.0703735	-0.0709534
	-0.0703735	-0.0709839
	-0.0703735	-0.0709534
	-0.0703735	-0.0709534
	-0.0703735	-0.0709534
	-0.0703735	-0.0709534
	-0.070343	-0.0709534
	-0.070343	-0.0709534
	-0.0703735	-0.0709534
	-0.070343	-0.0709534
	-0.0703735	-0.0709534
	-0.0703735	-0.0709534
	-0.0703735	-0.0709534
	-0.0703735	-0.0709534
	-0.0703735	-0.0709534
	-0.0703735	-0.0709229
	-0.0703735	-0.0709534
	-0.0704041	-0.0709534
	-0.0704041	-0.0709534
	-0.0704041	-0.0709534
	-0.0704041	-0.0709534
	-0.0704041	-0.0709534
	-0.0704041	-0.0709534
	-0.0703735	-0.0709534
	-0.0703735	-0.0709534
	-0.0704041	-0.0709534
	-0.0703735	-0.0709534
	-0.0703735	-0.0709534
	-0.0703735	-0.0709534
	-0.0703735	-0.0709534
	-0.0703735	-0.0709534
	-0.070343	-0.0709534
	-0.070343	-0.0709839
	-0.070343	-0.0709839
	-0.070343	-0.0709839
	-0.070343	-0.0709839
	-0.070343	-0.0709839
	-0.0703735	-0.0709839
	-0.0703735	-0.0709839
	-0.0703735	-0.0709839
	-0.0703735	-0.0709839
	-0.0703735	-0.0709839
	-0.0703735	-0.0709839
	-0.0703735	-0.0709839
	-0.0703735	-0.0709839
	-0.0703735	-0.0709839
	-0.0703735	-0.0709839
	-0.0703735	-0.0709839
	-0.0703735	-0.0709839
	-0.0703735	-0.0709839
	-0.0703735	-0.0709839
	-0.0703735	-0.0709839
	-0.0703735	-0.0709839
	-0.0703735	-0.0709839
	-0.0703735	-0.0709839
	-0.0703735	-0.0709839
	-0.0703735	-0.0709839
	-0.070343	-0.0709839
	-0.070343	-0.0709839
	-0.070343	-0.0709839
	-0.070343	-0.0709839
	-0.070343	-0.0709839
	-0.070343	-0.0709839
	-0.070343	-0.0709839
	-0.070343	-0.0709839
	-0.070343	-0.0709839
	-0.070343	-0.0709839
	-0.070343	-0.0709839
	-0.070343	-0.0709839
	-0.0703735	-0.0709839
	-0.070343	-0.0710144
	-0.0703735	-0.0710144
	-0.0703735	-0.0710144
	-0.0703735	-0.0710144
	-0.0703735	-0.0710144
	-0.0703735	-0.0710144
	-0.0703735	-0.0710144
	-0.0703735	-0.0710144
	-0.0703735	-0.0710144
	-0.0703735	-0.0710144
	-0.0703735	-0.0710144
	-0.0703735	-0.0710144
	-0.0703735	-0.0710144
	-0.0703735	-0.0710144
	-0.070343	-0.0710449
	-0.070343	-0.0710144
	-0.070343	-0.0710144
	-0.070343	-0.0710144
	-0.0703735	-0.0710144
	-0.0703735	-0.0710144
	-0.070343	-0.0710144
	-0.070343	-0.0710144
	-0.070343	-0.0710144
	-0.070343	-0.0710144
	-0.070343	-0.0710144
	-0.070343	-0.0710144
	-0.070343	-0.0710144
	-0.070343	-0.0710144
	-0.070343	-0.0710144
	-0.070343	-0.0710144
	-0.070343	-0.0710144
	-0.070343	-0.0710449
	-0.070343	-0.0710449
	-0.070343	-0.0710449
	-0.070343	-0.0710449
[truncated: 278,001+ more rows]

## Sheet: Fig4I
	GF	CONV
	-0.916567	-2.40685
	-2.07104	-3.34273
	0	-4.28247
	0	-3.33819
	-2.1334	-1.30518
	-2.59658	-0.827977
	-2.22828	-1.22961
	0	-2.38901
	-1.16196	-2.36508
	-2.85983	-4.58749
	0	-4.28
		-3.59067
