# Supplementary material for: Microbial metabolites tune amygdala neuronal hyperexcitability and anxiety-linked behaviors
Source: EMBO Mol Med. 2025 Feb 5;17(2):249–64. doi: 10.1038/s44321-024-00179-y (PMC11821874; doi:10.1038/s44321-024-00179-y)
Supplement: Supplementary file 7 — Source data Fig. 5 [file 44321_2024_179_MOESM7_ESM.zip]

Archive with 3 entries (3 files):
- behavior EzM Fig5E and F.prism
- behavior open field Fig 5A-D.prism
- Fig 5 G-J.xlsx
