# Supplementary material for: Microbial metabolites tune amygdala neuronal hyperexcitability and anxiety-linked behaviors
Source: EMBO Mol Med. 2025 Feb 5;17(2):249–64. doi: 10.1038/s44321-024-00179-y (PMC11821874; doi:10.1038/s44321-024-00179-y)
Supplement: Supplementary file 7 — Source data Fig. 5 [file 44321_2024_179_MOESM7_ESM.zip › Fig 5 G-J.xlsx]

## Sheet: Fig5G
GF	GF+I
-0.0798035	-0.0722046
-0.0798035	-0.0722351
-0.079834	-0.0722351
-0.079834	-0.0722351
-0.079834	-0.0722351
-0.079834	-0.0722351
-0.079834	-0.0722351
-0.0798035	-0.0722351
-0.079834	-0.0722046
-0.079834	-0.0722351
-0.079834	-0.0722351
-0.079834	-0.0722351
-0.079834	-0.0722351
-0.079834	-0.0722046
-0.079834	-0.0722046
-0.079834	-0.0722046
-0.079834	-0.0722046
-0.079834	-0.0722046
-0.079834	-0.0722046
-0.079834	-0.0722046
-0.079834	-0.0722046
-0.079834	-0.0722046
-0.079834	-0.0722046
-0.079834	-0.0722046
-0.079834	-0.0722046
-0.079834	-0.0722046
-0.079834	-0.0722046
-0.079834	-0.0722046
-0.079834	-0.0722046
-0.079834	-0.0722046
-0.079834	-0.0722046
-0.079834	-0.0722351
-0.079834	-0.0722046
-0.0798645	-0.0722046
-0.079834	-0.0722046
-0.079834	-0.0722046
-0.079834	-0.0722046
-0.079834	-0.0722351
-0.079834	-0.0722046
-0.079834	-0.0722046
-0.079834	-0.0722046
-0.079834	-0.0722351
-0.079834	-0.0722046
-0.079834	-0.0722046
-0.079834	-0.0722351
-0.079834	-0.0722046
-0.0798645	-0.0722046
-0.0798645	-0.0722351
-0.0798645	-0.0722351
-0.0798645	-0.0722351
-0.079895	-0.0722046
-0.0798645	-0.0722046
-0.0798645	-0.0722046
-0.079895	-0.0722046
-0.079895	-0.0722046
-0.079895	-0.0722046
-0.0799255	-0.0722046
-0.0799255	-0.0722046
-0.0799255	-0.0722046
-0.0799255	-0.0722046
-0.0799255	-0.0722046
-0.0799255	-0.0722046
-0.0799561	-0.0722046
-0.0799255	-0.0722046
-0.0799255	-0.0722046
-0.0799255	-0.0722046
-0.0799255	-0.0722046
-0.0799255	-0.0722046
-0.0799255	-0.0722046
-0.0799255	-0.0722046
-0.0799255	-0.0722046
-0.0799255	-0.0722046
-0.0799255	-0.0722046
-0.0799255	-0.0722046
-0.0799255	-0.0722046
-0.0799255	-0.0722046
-0.0799255	-0.0722046
-0.079895	-0.0722046
-0.079895	-0.0722046
-0.079895	-0.0722046
-0.079895	-0.0722046
-0.079895	-0.0722046
-0.079895	-0.0722046
-0.079895	-0.0722046
-0.079895	-0.0722351
-0.079895	-0.0722046
-0.079895	-0.0722046
-0.0798645	-0.0722046
-0.079895	-0.0722046
-0.0798645	-0.0722046
-0.0798645	-0.0722046
-0.0798645	-0.0722046
-0.0798645	-0.0722046
-0.0798645	-0.0722351
-0.0798645	-0.0722351
-0.0798645	-0.0722046
-0.0798645	-0.0722046
-0.0798645	-0.0722046
-0.079834	-0.0722046
-0.079834	-0.0722046
-0.079834	-0.0722046
-0.079834	-0.0722046
-0.079834	-0.0722046
-0.079834	-0.0722046
-0.079834	-0.0722046
-0.079834	-0.0722046
-0.079834	-0.0722046
-0.079834	-0.0722046
-0.0798035	-0.0722046
-0.0798035	-0.0722046
-0.0798035	-0.0722046
-0.0798035	-0.0722046
-0.0798035	-0.0722046
-0.0798035	-0.0722046
-0.0798035	-0.0722046
-0.0798035	-0.0722046
-0.0798035	-0.0722046
-0.0798035	-0.0722046
-0.0798035	-0.0722046
-0.0798035	-0.0722046
-0.0798035	-0.0722046
-0.0798035	-0.0722046
-0.079773	-0.0722046
-0.079773	-0.0722046
-0.0798035	-0.0722046
-0.0798035	-0.0722046
-0.0798035	-0.0722046
-0.0798035	-0.0722046
-0.0798035	-0.0722046
-0.0798035	-0.0722046
-0.0798035	-0.0722046
-0.0798035	-0.0722046
-0.0798035	-0.0722046
-0.0798035	-0.0722046
-0.0798035	-0.0721741
-0.079834	-0.0721741
-0.079834	-0.0721741
-0.079834	-0.0721741
-0.079834	-0.0721741
-0.079834	-0.0721741
-0.079834	-0.0721741
-0.079834	-0.0721436
-0.079834	-0.0721436
-0.079834	-0.0721436
-0.079834	-0.0721436
-0.079834	-0.0721436
-0.079834	-0.0721436
-0.079834	-0.0721436
-0.079834	-0.0721436
-0.079834	-0.0721436
-0.079834	-0.0721436
-0.079834	-0.0721436
-0.079834	-0.0721436
-0.079834	-0.0721436
-0.0798035	-0.0721436
-0.0798035	-0.0721436
-0.0798035	-0.0721436
-0.0798035	-0.0721436
-0.0798035	-0.0721436
-0.0798035	-0.0721741
-0.0798035	-0.0721436
-0.0798035	-0.0721741
-0.079834	-0.0721741
-0.079834	-0.0721741
-0.079834	-0.0721741
-0.079834	-0.0721741
-0.079834	-0.0721741
-0.0798035	-0.0721741
-0.0798035	-0.0721741
-0.0798035	-0.0721741
-0.0798035	-0.0721741
-0.079834	-0.0722046
-0.079834	-0.0721741
-0.0798035	-0.0721741
-0.079834	-0.0721741
-0.0798035	-0.0722046
-0.079834	-0.0722046
-0.079834	-0.0722046
-0.079834	-0.0722046
-0.0798035	-0.0722046
-0.079834	-0.0722046
-0.079834	-0.0722046
-0.079834	-0.0722046
-0.079834	-0.0722046
-0.079834	-0.0722046
-0.079834	-0.0722046
-0.0798645	-0.0722046
-0.0798645	-0.0722046
-0.0798645	-0.0722046
-0.0798645	-0.0722046
-0.0798645	-0.0722046
-0.0798645	-0.0722046
-0.0798645	-0.0722046
-0.0798645	-0.0722046
-0.0798645	-0.0722046
-0.0798645	-0.0722046
-0.0798645	-0.0722046
-0.0798645	-0.0722046
-0.0798645	-0.0722046
-0.0798645	-0.0722046
-0.0798645	-0.0722046
-0.0798645	-0.0722046
-0.079834	-0.0722046
-0.0798645	-0.0722046
-0.079834	-0.0722046
-0.079834	-0.0721741
-0.079834	-0.0721741
-0.079834	-0.0721741
-0.079834	-0.0721741
-0.079834	-0.0722046
-0.079834	-0.0722046
-0.079834	-0.0722046
-0.079834	-0.0722046
-0.0798035	-0.0722046
-0.079834	-0.0722046
-0.079834	-0.0722046
-0.079834	-0.0722046
-0.0798035	-0.0722046
-0.079834	-0.0722046
-0.079834	-0.0722046
-0.079834	-0.0722046
-0.079834	-0.0722046
-0.079834	-0.0722046
-0.079834	-0.0722046
-0.0798035	-0.0722046
-0.0798035	-0.0722046
-0.079834	-0.0722046
-0.0798035	-0.0722046
-0.079834	-0.0722046
-0.0798035	-0.0722351
-0.0798035	-0.0722046
-0.0798035	-0.0722046
-0.079834	-0.0722046
-0.079834	-0.0722046
-0.079834	-0.0722046
-0.079834	-0.0722046
-0.0798035	-0.0722046
-0.0798035	-0.0722046
-0.0798035	-0.0722046
-0.0798035	-0.0722046
-0.0798035	-0.0722046
-0.0798035	-0.0722351
-0.0798035	-0.0722351
-0.0798035	-0.0722046
-0.0798035	-0.0722046
-0.0798035	-0.0722046
-0.079834	-0.0722046
-0.079834	-0.0722046
-0.0798035	-0.0722046
-0.0798035	-0.0722046
-0.079834	-0.0722046
-0.079834	-0.0722046
-0.079834	-0.0722046
-0.079834	-0.0722046
-0.079834	-0.0722046
-0.079834	-0.0722046
-0.079834	-0.0722046
-0.079834	-0.0722046
-0.0798645	-0.0721741
-0.079834	-0.0721741
-0.079834	-0.0721741
-0.0798645	-0.0721741
-0.079834	-0.0721741
-0.079834	-0.0721741
-0.0798645	-0.0721741
-0.0798645	-0.0721741
-0.079834	-0.0721741
-0.079834	-0.0721741
-0.0798645	-0.0722046
-0.0798645	-0.0722046
-0.079834	-0.0722046
-0.079834	-0.0722046
-0.079834	-0.0722046
-0.079834	-0.0722046
-0.079834	-0.0722046
-0.079834	-0.0722046
-0.079834	-0.0722046
-0.079834	-0.0722046
-0.079834	-0.0722046
-0.079834	-0.0722046
-0.0798645	-0.0722046
-0.0798645	-0.0722046
-0.0798645	-0.0722046
-0.0798645	-0.0722046
-0.0798645	-0.0722046
-0.0798645	-0.0722046
-0.0798645	-0.0722046
-0.0798645	-0.0722046
-0.079834	-0.0722046
-0.0798645	-0.0722046
-0.079834	-0.0722046
-0.0798645	-0.0721741
-0.0798645	-0.0722046
-0.0798645	-0.0722046
-0.079834	-0.0721741
-0.079834	-0.0721741
-0.079834	-0.0721741
-0.079834	-0.0721741
-0.0798645	-0.0721741
-0.079834	-0.0721741
-0.079834	-0.0721741
-0.079834	-0.0721741
-0.079834	-0.0721741
-0.079834	-0.0721741
-0.079834	-0.0721741
-0.079834	-0.0721741
-0.079834	-0.0721741
-0.079834	-0.0721741
-0.0798035	-0.0721741
-0.079834	-0.0721741
-0.079834	-0.0722046
-0.079834	-0.0722046
-0.079834	-0.0721741
-0.0798035	-0.0721741
-0.0798035	-0.0721741
-0.0798035	-0.0721741
-0.0798035	-0.0721741
-0.0798035	-0.0721741
-0.079834	-0.0721741
-0.079834	-0.0721741
-0.079834	-0.0721741
-0.079834	-0.0721741
-0.079834	-0.0721741
-0.079834	-0.0721741
-0.079834	-0.0722046
-0.079834	-0.0722046
-0.079834	-0.0721741
-0.079834	-0.0721741
-0.079834	-0.0721741
-0.079834	-0.0721741
-0.079834	-0.0721741
-0.079834	-0.0721741
-0.079834	-0.0721741
-0.079834	-0.0721741
-0.079834	-0.0721741
-0.0798035	-0.0721741
-0.0798035	-0.0721741
-0.079834	-0.0721741
-0.079834	-0.0721741
-0.0798035	-0.0721741
-0.079834	-0.0721741
-0.0798035	-0.0721741
-0.0798035	-0.0721741
-0.0798035	-0.0721741
-0.0798035	-0.0721741
-0.0798035	-0.0721741
-0.079773	-0.0721741
-0.0798035	-0.0721741
-0.0798035	-0.0721741
-0.0798035	-0.0721741
-0.079773	-0.0721741
-0.079773	-0.0721741
-0.079773	-0.0721741
-0.079773	-0.0721741
-0.079773	-0.0721741
-0.079773	-0.0721741
-0.079773	-0.0721741
-0.079773	-0.0722046
-0.079773	-0.0721741
-0.079773	-0.0722046
-0.079773	-0.0722046
-0.079773	-0.0722046
-0.079773	-0.0722046
-0.079773	-0.0722046
-0.079773	-0.0722046
-0.079773	-0.0722046
-0.079773	-0.0722046
-0.079773	-0.0722046
-0.079773	-0.0722046
-0.079773	-0.0722046
-0.079773	-0.0722046
-0.079773	-0.0722046
-0.079773	-0.0722351
-0.079773	-0.0722351
-0.079773	-0.0722351
-0.079773	-0.0722351
-0.0797424	-0.0722351
-0.079773	-0.0722351
-0.079773	-0.0722351
-0.0797424	-0.0722351
-0.079773	-0.0722351
-0.079773	-0.0722351
-0.079773	-0.0722351
-0.0797424	-0.0722351
-0.079773	-0.0722351
-0.079773	-0.0722351
-0.079773	-0.0722351
-0.079773	-0.0722656
-0.079773	-0.0722656
-0.079773	-0.0722351
-0.0797424	-0.0722351
-0.079773	-0.0722656
-0.079773	-0.0722656
-0.0797424	-0.0722351
-0.0797424	-0.0722656
-0.0797424	-0.0722656
-0.0797424	-0.0722656
-0.0797119	-0.0722351
-0.0797119	-0.0722656
-0.0797119	-0.0722656
-0.0797119	-0.0722656
-0.0797119	-0.0722656
-0.0797119	-0.0722656
-0.0797119	-0.0722656
-0.0797119	-0.0722656
-0.0796814	-0.0722656
-0.0796814	-0.0722656
-0.0796814	-0.0722351
-0.0797119	-0.0722656
-0.0797119	-0.0722656
-0.0796814	-0.0722656
-0.0796814	-0.0722351
-0.0796814	-0.0722656
-0.0796814	-0.0722656
-0.0796814	-0.0722656
-0.0797119	-0.0722656
-0.0797119	-0.0722656
-0.0797119	-0.0722351
-0.0797119	-0.0722656
-0.0797119	-0.0722656
-0.0797119	-0.0722656
-0.0797119	-0.0722656
-0.0797119	-0.0722351
-0.0797119	-0.0722351
-0.0797119	-0.0722351
-0.0797119	-0.0722351
-0.0797119	-0.0722656
-0.0797119	-0.0722351
-0.0797119	-0.0722351
-0.0797119	-0.0722351
-0.0797119	-0.0722351
-0.0797119	-0.0722351
-0.0797119	-0.0722351
-0.0797119	-0.0722351
-0.0797119	-0.0722656
-0.0797119	-0.0722351
-0.0797119	-0.0722656
-0.0797119	-0.0722351
-0.0797119	-0.0722351
-0.0797119	-0.0722351
-0.0797119	-0.0722351
-0.0797119	-0.0722351
-0.0797119	-0.0722351
-0.0797119	-0.0722351
-0.0797119	-0.0722351
-0.0797119	-0.0722351
-0.0797119	-0.0722351
-0.0797119	-0.0722351
-0.0797119	-0.0722046
-0.0797119	-0.0722046
-0.0797424	-0.0722351
-0.0797424	-0.0722351
-0.0797424	-0.0722351
-0.0797424	-0.0722351
-0.0797424	-0.0722046
-0.0797424	-0.0722046
-0.0797424	-0.0722351
-0.0797424	-0.0722351
-0.0797424	-0.0722351
-0.0797424	-0.0722351
-0.0797424	-0.0722351
-0.0797424	-0.0722351
-0.0797424	-0.0722351
-0.0797424	-0.0722351
-0.0797424	-0.0722351
-0.0797424	-0.0722351
-0.0797424	-0.0722351
-0.0797424	-0.0722351
-0.0797424	-0.0722656
-0.0797424	-0.0722656
-0.0797424	-0.0722656
-0.0797424	-0.0722656
-0.0797424	-0.0722656
-0.0797424	-0.0722656
-0.0797424	-0.0722656
-0.0797424	-0.0722656
-0.0797119	-0.0722656
-0.0797119	-0.0722656
-0.0797119	-0.0722656
-0.0797119	-0.0722656
-0.0797119	-0.0722656
-0.0797119	-0.0722656
-0.0797119	-0.0722656
-0.0797119	-0.0722656
-0.0797119	-0.0722656
-0.0797119	-0.0722656
-0.0797119	-0.0722656
-0.0797119	-0.0722656
-0.0797119	-0.0722656
-0.0797424	-0.0722656
-0.0797119	-0.0722656
-0.0797424	-0.0722656
-0.0797119	-0.0722351
-0.0797119	-0.0722351
-0.0797119	-0.0722351
-0.0797424	-0.0722656
-0.0797424	-0.0722656
-0.0797424	-0.0722656
-0.0797424	-0.0722656
-0.0797424	-0.0722656
-0.0797424	-0.0722351
-0.0797424	-0.0722656
-0.0797424	-0.0722656
-0.0797424	-0.0722656
-0.0797424	-0.0722351
-0.0797424	-0.0722351
-0.0797424	-0.0722351
-0.0797424	-0.0722351
-0.0797424	-0.0722351
-0.079773	-0.0722351
-0.079773	-0.0722351
-0.0797424	-0.0722351
-0.0797424	-0.0722351
-0.0797424	-0.0722351
-0.0797424	-0.0722351
-0.0797424	-0.0722351
-0.0797424	-0.0722351
-0.0797424	-0.0722351
-0.0797424	-0.0722351
-0.0797424	-0.0722351
-0.0797424	-0.0722351
-0.0797424	-0.0722351
-0.0797424	-0.0722351
-0.0797424	-0.0722351
-0.0797424	-0.0722351
-0.0797424	-0.0722351
-0.0797119	-0.0722351
-0.0797119	-0.0722351
-0.0797119	-0.0722351
-0.0797119	-0.0722351
-0.0797119	-0.0722351
-0.0797119	-0.0722351
-0.0797119	-0.0722351
-0.0797119	-0.0722351
-0.0797119	-0.0722351
-0.0797119	-0.0722351
-0.0797119	-0.0722351
-0.0797119	-0.0722351
-0.0797119	-0.0722351
-0.0797119	-0.0722046
-0.0797119	-0.0722046
-0.0797119	-0.0722046
-0.0797424	-0.0722046
-0.0797424	-0.0722046
-0.0797424	-0.0722046
-0.0797424	-0.0722046
-0.0797424	-0.0722046
-0.0797424	-0.0722046
-0.0797424	-0.0722046
-0.0797424	-0.0722046
-0.0797424	-0.0722046
-0.0797424	-0.0722046
-0.0797424	-0.0722046
-0.0797424	-0.0722046
-0.0797424	-0.0722046
-0.0797424	-0.0722046
-0.0797424	-0.0722046
-0.0797424	-0.0722046
-0.0797424	-0.0722046
-0.0797424	-0.0722046
-0.0797424	-0.0722351
-0.0797424	-0.0722046
-0.0797424	-0.0722351
-0.0797424	-0.0722046
-0.0797424	-0.0722046
-0.079773	-0.0722351
-0.079773	-0.0722046
-0.079773	-0.0722351
-0.079773	-0.0722351
-0.079773	-0.0722351
-0.079773	-0.0722351
-0.0797424	-0.0722351
-0.0797424	-0.0722351
-0.0797424	-0.0722351
-0.0797424	-0.0722351
-0.0797424	-0.0722351
-0.0797424	-0.0722351
-0.0797424	-0.0722351
-0.0797424	-0.0722351
-0.0797424	-0.0722351
-0.0797424	-0.0722351
-0.0797424	-0.0722351
-0.0797424	-0.0722351
-0.0797424	-0.0722046
-0.0797424	-0.0722351
-0.0797424	-0.0722351
-0.0797424	-0.0722351
-0.0797424	-0.0722046
-0.0797424	-0.0722351
-0.0797424	-0.0722046
-0.0797424	-0.0722046
-0.0797424	-0.0722046
-0.0797424	-0.0722046
-0.0797424	-0.0722046
-0.0797424	-0.0722046
-0.0797424	-0.0722046
-0.0797424	-0.0722351
-0.0797424	-0.0722046
-0.0797424	-0.0722351
-0.0797424	-0.0722351
-0.0797424	-0.0722351
-0.0797424	-0.0722351
-0.0797424	-0.0722351
-0.079773	-0.0722351
-0.0797424	-0.0722351
-0.0797424	-0.0722351
-0.079773	-0.0722656
-0.079773	-0.0722656
-0.0797424	-0.0722656
-0.0797424	-0.0722656
-0.0797424	-0.0722656
-0.079773	-0.0722656
-0.0797424	-0.0722656
-0.0797424	-0.0722656
-0.0797424	-0.0722656
-0.0797424	-0.0722656
-0.0797424	-0.0722656
-0.0797424	-0.0722656
-0.0797424	-0.0722656
-0.0797424	-0.0722656
-0.0797424	-0.0722656
-0.0797424	-0.0722656
-0.0797424	-0.0722351
-0.0797424	-0.0722656
-0.0797424	-0.0722656
-0.0797424	-0.0722656
-0.0797424	-0.0722656
-0.0797424	-0.0722656
-0.0797424	-0.0722656
-0.0797424	-0.0722656
-0.0797424	-0.0722656
-0.0797424	-0.0722656
-0.0797424	-0.0722656
-0.0797424	-0.0722656
-0.0797424	-0.0722656
-0.0797424	-0.0722656
-0.0797424	-0.0722656
-0.0797424	-0.0722656
-0.0797424	-0.0722656
-0.0797119	-0.0722961
-0.0797119	-0.0722656
-0.0797119	-0.0722656
-0.0797119	-0.0722961
-0.0797119	-0.0722961
-0.0797119	-0.0722656
-0.0797119	-0.0722961
-0.0797119	-0.0722656
-0.0797119	-0.0722961
-0.0797119	-0.0722961
-0.0797119	-0.0722961
-0.0797119	-0.0722961
-0.0797119	-0.0722961
-0.0797119	-0.0722656
-0.0797119	-0.0722656
-0.0797119	-0.0722656
-0.0797119	-0.0722656
-0.0797119	-0.0722961
-0.0797119	-0.0722961
-0.0797119	-0.0722961
-0.0797119	-0.0722656
-0.0797119	-0.0722961
-0.0797119	-0.0722961
-0.0797119	-0.0722961
-0.0797119	-0.0722961
-0.0797119	-0.0722961
-0.0797119	-0.0722961
-0.0797119	-0.0722961
-0.0797119	-0.0722961
-0.0797119	-0.0722961
-0.0797424	-0.0722961
-0.0797119	-0.0722961
-0.0797119	-0.0722961
-0.0797119	-0.0722961
-0.0797119	-0.0722961
-0.0797119	-0.0722961
-0.0797119	-0.0722961
-0.0797119	-0.0722961
-0.0797424	-0.0722961
-0.0797119	-0.0722961
-0.0797119	-0.0722961
-0.0797424	-0.0722961
-0.0797424	-0.0722961
-0.0797119	-0.0722961
-0.0797424	-0.0722961
-0.0797119	-0.0722961
-0.0797119	-0.0722961
-0.0797119	-0.0722961
-0.0797119	-0.0722961
-0.0797119	-0.0722961
-0.0797424	-0.0722961
-0.0797424	-0.0722961
-0.0797424	-0.0722656
-0.0797119	-0.0722961
-0.0797119	-0.0722961
-0.0797119	-0.0722961
-0.0797119	-0.0722961
-0.0797119	-0.0722961
-0.0797119	-0.0722961
-0.0797119	-0.0722961
-0.0797119	-0.0722961
-0.0797119	-0.0722961
-0.0797119	-0.0722961
-0.0797119	-0.0722656
-0.0797119	-0.0722656
-0.0796814	-0.0722656
-0.0797119	-0.0722656
-0.0796814	-0.0722656
-0.0797119	-0.0722656
-0.0796814	-0.0722656
-0.0796814	-0.0722656
-0.0796814	-0.0722656
-0.0796814	-0.0722656
-0.0796814	-0.0722656
-0.0796814	-0.0722656
-0.0796814	-0.0722351
-0.0796814	-0.0722656
-0.0796814	-0.0722351
-0.0796509	-0.0722351
-0.0796509	-0.0722351
-0.0796509	-0.0722351
-0.0796509	-0.0722046
-0.0796509	-0.0722046
-0.0796509	-0.0722046
-0.0796509	-0.0722046
-0.0796509	-0.0722046
-0.0796814	-0.0722046
-0.0796814	-0.0722046
-0.0796814	-0.0722046
-0.0796814	-0.0722046
-0.0796814	-0.0722046
-0.0796814	-0.0722046
-0.0796814	-0.0722046
-0.0796814	-0.0722046
-0.0796814	-0.0722046
-0.0796814	-0.0722046
-0.0796814	-0.0722046
-0.0796814	-0.0722046
-0.0796814	-0.0722046
-0.0796814	-0.0722046
-0.0796814	-0.0722046
-0.0796814	-0.0722351
-0.0796814	-0.0722351
-0.0796814	-0.0722351
-0.0796814	-0.0722046
-0.0796814	-0.0722046
-0.0796814	-0.0722351
-0.0796814	-0.0722351
-0.0796814	-0.0722351
-0.0796814	-0.0722351
-0.0796814	-0.0722351
-0.0796814	-0.0722351
-0.0796814	-0.0722351
-0.0796814	-0.0722351
-0.0796814	-0.0722351
-0.0796814	-0.0722046
-0.0796814	-0.0722351
-0.0796814	-0.0722351
-0.0796814	-0.0722351
-0.0796509	-0.0722046
-0.0796814	-0.0722351
-0.0796814	-0.0722351
-0.0796509	-0.0722351
-0.0796814	-0.0722351
-0.0796509	-0.0722351
-0.0796814	-0.0722351
-0.0796814	-0.0722351
-0.0796814	-0.0722351
-0.0796814	-0.0722351
-0.0796814	-0.0722351
-0.0796814	-0.0722351
-0.0796814	-0.0722351
-0.0796814	-0.0722351
-0.0796814	-0.0722351
-0.0796814	-0.0722351
-0.0796814	-0.0722351
-0.0796814	-0.0722351
-0.0796814	-0.0722351
-0.0796814	-0.0722351
-0.0796814	-0.0722351
-0.0796814	-0.0722351
-0.0796814	-0.0722351
-0.0796814	-0.0722351
-0.0796814	-0.0722351
-0.0797119	-0.0722656
-0.0797119	-0.0722351
-0.0797119	-0.0722351
-0.0796814	-0.0722351
-0.0796814	-0.0722351
-0.0797119	-0.0722351
-0.0797119	-0.0722351
-0.0797119	-0.0722656
-0.0797119	-0.0722351
-0.0797119	-0.0722351
-0.0797119	-0.0722656
-0.0796814	-0.0722656
-0.0796814	-0.0722351
-0.0796814	-0.0722656
-0.0797119	-0.0722656
-0.0797119	-0.0722656
-0.0797119	-0.0722656
-0.0797119	-0.0722656
-0.0797119	-0.0722656
-0.0797119	-0.0722656
-0.0797119	-0.0722656
-0.0797119	-0.0722656
-0.0797119	-0.0722656
-0.0797119	-0.0722656
-0.0796814	-0.0722656
-0.0796814	-0.0722656
-0.0797119	-0.0722656
-0.0797119	-0.0722656
-0.0797119	-0.0722656
-0.0797119	-0.0722656
-0.0796814	-0.0722656
-0.0797119	-0.0722351
-0.0797119	-0.0722656
-0.0797119	-0.0722656
-0.0797119	-0.0722351
-0.0797119	-0.0722351
-0.0797119	-0.0722351
-0.0797119	-0.0722351
-0.0797119	-0.0722351
-0.0797119	-0.0722351
-0.0797119	-0.0722351
-0.0797119	-0.0722351
-0.0797119	-0.0722351
-0.0797119	-0.0722351
-0.0797119	-0.0722351
-0.0797119	-0.0722351
-0.0797119	-0.0722351
-0.0797119	-0.0722046
-0.0797119	-0.0722351
-0.0797119	-0.0722351
-0.0797119	-0.0722351
-0.0797119	-0.0722351
-0.0797119	-0.0722351
-0.0797119	-0.0722351
-0.0797119	-0.0722351
-0.0797119	-0.0722351
-0.0797119	-0.0722351
-0.0797119	-0.0722351
-0.0797119	-0.0722351
-0.0796814	-0.0722656
-0.0797119	-0.0722656
-0.0797119	-0.0722656
-0.0796814	-0.0722351
-0.0796814	-0.0722656
-0.0796814	-0.0722656
-0.0796814	-0.0722656
-0.0796814	-0.0722656
-0.0796814	-0.0722656
-0.0796814	-0.0722656
-0.0796814	-0.0722656
-0.0796814	-0.0722656
-0.0796814	-0.0722961
-0.0796814	-0.0722961
-0.0796814	-0.0722961
-0.0796814	-0.0722961
-0.0796509	-0.0722961
-0.0796814	-0.0722961
-0.0796509	-0.0722961
-0.0796814	-0.0722961
-0.0796509	-0.0722961
-0.0796509	-0.0722961
-0.0796509	-0.0722961
-0.0796509	-0.0722961
-0.0796509	-0.0722961
-0.0796509	-0.0722961
-0.0796509	-0.0722961
-0.0796509	-0.0722961
-0.0796509	-0.0722961
-0.0796509	-0.0722961
-0.0796509	-0.0722961
-0.0796509	-0.0722961
-0.0796509	-0.0722961
-0.0796509	-0.0722961
-0.0796509	-0.0722656
-0.0796509	-0.0722656
-0.0796509	-0.0722656
-0.0796814	-0.0722656
-0.0796814	-0.0722656
-0.0796814	-0.0722656
-0.0796814	-0.0722656
-0.0796814	-0.0722656
-0.0796814	-0.0722656
-0.0796814	-0.0722656
-0.0796814	-0.0722656
-0.0796814	-0.0722656
-0.0796814	-0.0722656
-0.0796814	-0.0722656
-0.0796814	-0.0722656
-0.0796814	-0.0722961
-0.0796814	-0.0722961
-0.0796814	-0.0722961
-0.0796814	-0.0722961
-0.0796814	-0.0722961
-0.0796814	-0.0722961
-0.0796814	-0.0722961
-0.0796814	-0.0722961
-0.0796814	-0.0722961
-0.0796814	-0.0722961
-0.0796814	-0.0722961
-0.0796814	-0.0722961
-0.0796814	-0.0723267
-0.0796509	-0.0722961
-0.0796814	-0.0722961
-0.0796814	-0.0722961
-0.0796814	-0.0722961
-0.0796814	-0.0722961
-0.0796814	-0.0722961
-0.0796814	-0.0722961
-0.0796814	-0.0723267
-0.0796814	-0.0722961
-0.0796814	-0.0722961
-0.0796814	-0.0723267
-0.0796814	-0.0723267
-0.0796814	-0.0722961
-0.0796814	-0.0723267
-0.0796814	-0.0723267
-0.0796814	-0.0723267
-0.0796814	-0.0723267
-0.0796509	-0.0723267
-0.0796509	-0.0723267
-0.0796509	-0.0723267
-0.0796509	-0.0723267
-0.0796509	-0.0723267
-0.0796814	-0.0723267
-0.0796814	-0.0723267
-0.0796814	-0.0723267
-0.0796509	-0.0723267
-0.0796814	-0.0723572
-0.0796814	-0.0723572
-0.0796814	-0.0723572
-0.0796814	-0.0723572
-0.0796814	-0.0723572
-0.0796814	-0.0723572
-0.0796814	-0.0723572
-0.0796814	-0.0723572
-0.0796814	-0.0723572
-0.0797119	-0.0723267
-0.0797119	-0.0723267
-0.0796814	-0.0723267
-0.0796814	-0.0723572
-0.0797119	-0.0723267
-0.0797119	-0.0723572
-0.0797119	-0.0723572
-0.0797119	-0.0723572
-0.0797119	-0.0723267
-0.0796814	-0.0723267
-0.0797119	-0.0723267
-0.0797119	-0.0723267
-0.0797119	-0.0723267
-0.0797119	-0.0723267
-0.0797119	-0.0723267
-0.0796814	-0.0722961
-0.0797119	-0.0722961
-0.0797119	-0.0722961
-0.0796814	-0.0722961
-0.0796814	-0.0722961
-0.0796814	-0.0722961
-0.0796814	-0.0722656
-0.0796814	-0.0722656
-0.0796814	-0.0722656
-0.0796814	-0.0722656
-0.0796814	-0.0722656
-0.0796814	-0.0722656
-0.0796814	-0.0722656
-0.0796509	-0.0722656
-0.0796814	-0.0722656
-0.0796814	-0.0722961
-0.0796509	-0.0722656
-0.0796509	-0.0722961
-0.0796509	-0.0722656
-0.0796509	-0.0722656
-0.0796509	-0.0722656
-0.0796509	-0.0722656
-0.0796509	-0.0722656
-0.0796509	-0.0722656
-0.0796509	-0.0722656
-0.0796509	-0.0722656
-0.0796509	-0.0722656
-0.0796509	-0.0722656
-0.0796509	-0.0722656
-0.0796509	-0.0722656
-0.0796509	-0.0722656
-0.0796509	-0.0722656
-0.0796509	-0.0722656
-0.0796509	-0.0722656
-0.0796509	-0.0722656
-0.0796509	-0.0722656
-0.0796509	-0.0722656
-0.0796509	-0.0722656
-0.0796509	-0.0722656
-0.0796509	-0.0722656
-0.0796509	-0.0722656
-0.0796509	-0.0722656
-0.0796509	-0.0722656
-0.0796814	-0.0722961
-0.0796509	-0.0722961
-0.0796814	-0.0722961
-0.0796509	-0.0722961
-0.0796814	-0.0722961
-0.0796814	-0.0722961
-0.0796814	-0.0722961
-0.0796814	-0.0722961
-0.0796814	-0.0722961
-0.0796509	-0.0722961
-0.0796814	-0.0722961
-0.0796814	-0.0722961
-0.0796814	-0.0722961
-0.0796814	-0.0722961
-0.0796814	-0.0722961
-0.0796814	-0.0722961
-0.0796814	-0.0722961
-0.0796509	-0.0722961
-0.0796509	-0.0722961
-0.0796814	-0.0722961
-0.0796509	-0.0722961
-0.0796509	-0.0722961
-0.0796509	-0.0722961
-0.0796509	-0.0722961
-0.0796509	-0.0722961
-0.0796509	-0.0722961
-0.0796509	-0.0722961
-0.0796204	-0.0722961
-0.0796204	-0.0722961
-0.0796204	-0.0722961
-0.0796204	-0.0722961
-0.0796509	-0.0722961
-0.0796509	-0.0722961
-0.0796509	-0.0722961
-0.0796509	-0.0722656
-0.0796509	-0.0722656
-0.0796509	-0.0722961
-0.0796509	-0.0722961
-0.0796509	-0.0722961
-0.0796509	-0.0722961
-0.0796204	-0.0722961
-0.0796204	-0.0722961
-0.0796204	-0.0722961
-0.0796204	-0.0722961
-0.0796204	-0.0722961
-0.0796204	-0.0722961
-0.0796204	-0.0722961
-0.0796204	-0.0722961
-0.0796204	-0.0722961
-0.0796204	-0.0722961
-0.0796204	-0.0722961
-0.0796204	-0.0722961
-0.0796204	-0.0722961
-0.0795899	-0.0722656
-0.0795899	-0.0722961
-0.0795899	-0.0722961
-0.0796204	-0.0722961
-0.0795899	-0.0722961
-0.0795899	-0.0722961
-0.0795899	-0.0722656
-0.0795899	-0.0722961
-0.0795899	-0.0722961
-0.0795899	-0.0722961
-0.0795899	-0.0722961
-0.0795899	-0.0722961
-0.0795899	-0.0722961
-0.0795899	-0.0722961
-0.0795899	-0.0722961
-0.0795899	-0.0722961
-0.0795899	-0.0722961
-0.0795899	-0.0722961
-0.0795899	-0.0722961
-0.0795899	-0.0722961
-0.0795899	-0.0722961
-0.0795899	-0.0722961
-0.0796204	-0.0722961
-0.0795899	-0.0722961
-0.0795899	-0.0722961
-0.0795899	-0.0722656
-0.0796204	-0.0722656
-0.0796204	-0.0722656
-0.0796204	-0.0722656
-0.0796204	-0.0722656
-0.0796204	-0.0722656
-0.0796204	-0.0722656
-0.0796204	-0.0722656
-0.0796204	-0.0722656
-0.0796204	-0.0722656
-0.0796204	-0.0722656
-0.0796204	-0.0722656
-0.0796204	-0.0722656
-0.0796204	-0.0722656
-0.0796204	-0.0722656
-0.0796204	-0.0722656
-0.0796204	-0.0722656
-0.0796204	-0.0722656
-0.0796204	-0.0722656
-0.0796204	-0.0722656
-0.0796204	-0.0722656
-0.0796204	-0.0722656
-0.0796204	-0.0722656
-0.0796509	-0.0722656
-0.0796509	-0.0722656
-0.0796509	-0.0722656
-0.0796509	-0.0722351
-0.0796509	-0.0722351
-0.0796509	-0.0722351
-0.0796509	-0.0722656
-0.0796509	-0.0722656
-0.0796814	-0.0722656
-0.0796814	-0.0722656
-0.0796814	-0.0722656
-0.0796814	-0.0722656
-0.0796814	-0.0722656
-0.0796814	-0.0722656
-0.0796814	-0.0722656
-0.0796814	-0.0722656
-0.0796509	-0.0722656
-0.0796509	-0.0722656
-0.0796509	-0.0722961
-0.0796509	-0.0722961
-0.0796509	-0.0722961
-0.0796509	-0.0722961
-0.0796509	-0.0722656
-0.0796509	-0.0722656
-0.0796509	-0.0722961
-0.0796509	-0.0722961
-0.0796814	-0.0722961
-0.0796814	-0.0722961
-0.0796509	-0.0722961
-0.0796509	-0.0722656
-0.0796814	-0.0722961
-0.0796814	-0.0722961
-0.0796814	-0.0722961
-0.0796814	-0.0722961
-0.0796814	-0.0722961
-0.0796814	-0.0722656
-0.0796814	-0.0722656
-0.0796814	-0.0722656
-0.0796814	-0.0722961
-0.0796814	-0.0722961
-0.0796814	-0.0722656
-0.0796509	-0.0722656
-0.0796814	-0.0722656
-0.0796814	-0.0722656
-0.0796814	-0.0722961
-0.0796814	-0.0722656
-0.0796814	-0.0722656
-0.0796814	-0.0722656
-0.0796509	-0.0722656
-0.0796509	-0.0722656
-0.0796814	-0.0722961
-0.0796814	-0.0722961
-0.0796814	-0.0722961
-0.0796814	-0.0722961
-0.0796509	-0.0722656
-0.0796814	-0.0722961
-0.0796814	-0.0722961
-0.0796814	-0.0722961
-0.0796814	-0.0722961
-0.0796509	-0.0722961
-0.0796509	-0.0722961
-0.0796814	-0.0722961
-0.0796814	-0.0722656
-0.0796814	-0.0722656
-0.0796814	-0.0722656
-0.0796814	-0.0722656
-0.0796814	-0.0722656
-0.0796814	-0.0722656
-0.0796509	-0.0722656
-0.0796814	-0.0722961
-0.0796814	-0.0722961
-0.0796814	-0.0722961
-0.0796814	-0.0722961
-0.0796509	-0.0722961
-0.0796509	-0.0722961
-0.0796509	-0.0722961
-0.0796814	-0.0722961
-0.0796814	-0.0722961
-0.0796814	-0.0722961
-0.0796814	-0.0722961
-0.0796814	-0.0722961
-0.0796814	-0.0722961
-0.0796814	-0.0722961
-0.0796814	-0.0722961
-0.0796814	-0.0722961
-0.0796814	-0.0722961
-0.0796814	-0.0722961
-0.0796814	-0.0722961
-0.0796814	-0.0722961
-0.0796814	-0.0722961
-0.0796814	-0.0722961
-0.0796814	-0.0722961
-0.0796814	-0.0722961
-0.0796814	-0.0722656
-0.0796814	-0.0722961
-0.0796814	-0.0722961
-0.0796814	-0.0722961
-0.0796814	-0.0722656
-0.0796814	-0.0722656
-0.0796814	-0.0722656
-0.0796814	-0.0722656
-0.0796814	-0.0722656
-0.0796814	-0.0722656
-0.0796814	-0.0722656
-0.0796814	-0.0722656
-0.0796814	-0.0722656
-0.0796814	-0.0722656
-0.0797119	-0.0722656
-0.0797119	-0.0722656
-0.0797119	-0.0722656
-0.0797119	-0.0722656
-0.0797119	-0.0722656
-0.0797119	-0.0722656
-0.0797119	-0.0722656
-0.0797119	-0.0722656
-0.0797119	-0.0722656
-0.0797119	-0.0722656
-0.0797119	-0.0722656
-0.0797119	-0.0722656
-0.0797119	-0.0722656
-0.0797119	-0.0722961
-0.0797119	-0.0722961
-0.0797119	-0.0722961
-0.0797424	-0.0722961
-0.0797424	-0.0722961
-0.0797424	-0.0722961
-0.0797424	-0.0722961
-0.0797424	-0.0722961
-0.0797424	-0.0722961
-0.0797424	-0.0722961
-0.0797424	-0.0722961
-0.0797424	-0.0722961
-0.0797424	-0.0722961
-0.0797424	-0.0722961
-0.0797424	-0.0722961
-0.0797424	-0.0722961
-0.0797424	-0.0722961
-0.0797119	-0.0722961
-0.0797119	-0.0722961
-0.0797119	-0.0722961
-0.0797119	-0.0722961
-0.0797119	-0.0722961
-0.0797119	-0.0722961
-0.0797119	-0.0722961
-0.0797119	-0.0722961
-0.0797119	-0.0722961
-0.0797119	-0.0722961
-0.0797119	-0.0722961
-0.0797119	-0.0722961
-0.0797119	-0.0722961
-0.0797119	-0.0722961
-0.0797119	-0.0722961
-0.0797119	-0.0722961
-0.0797119	-0.0722961
-0.0797119	-0.0722961
-0.0797119	-0.0722961
-0.0797119	-0.0722961
-0.0797119	-0.0722961
-0.0797119	-0.0723267
-0.0797119	-0.0722961
-0.0797119	-0.0723267
-0.0797119	-0.0723267
-0.0797119	-0.0723267
-0.0797119	-0.0722961
-0.0796814	-0.0723267
-0.0797119	-0.0722961
-0.0796814	-0.0722961
-0.0797119	-0.0722961
-0.0796814	-0.0722961
-0.0796814	-0.0722961
-0.0796814	-0.0722961
-0.0796814	-0.0722961
-0.0796814	-0.0722961
-0.0796814	-0.0722961
-0.0796814	-0.0722961
-0.0796814	-0.0722961
-0.0796509	-0.0722961
-0.0796814	-0.0722961
-0.0796814	-0.0722961
-0.0796814	-0.0722961
-0.0796509	-0.0722961
-0.0796814	-0.0722961
-0.0796509	-0.0722961
-0.0796509	-0.0722961
-0.0796509	-0.0722656
-0.0796509	-0.0722961
-0.0796509	-0.0722961
-0.0796509	-0.0722961
-0.0796509	-0.0722961
-0.0796509	-0.0722961
-0.0796509	-0.0722961
-0.0796509	-0.0722961
-0.0796509	-0.0722961
-0.0796509	-0.0722961
-0.0796509	-0.0722961
-0.0796509	-0.0722961
-0.0796509	-0.0722961
-0.0796814	-0.0722961
-0.0796814	-0.0722961
-0.0796814	-0.0722961
-0.0796814	-0.0722961
-0.0796814	-0.0722961
-0.0796814	-0.0722656
-0.0796814	-0.0722961
-0.0796814	-0.0722656
-0.0796814	-0.0722961
-0.0796814	-0.0722961
-0.0796814	-0.0722961
-0.0796814	-0.0722656
-0.0796814	-0.0722961
-0.0796814	-0.0722961
-0.0797119	-0.0722961
-0.0797119	-0.0722656
-0.0797119	-0.0722656
-0.0796814	-0.0722961
-0.0797119	-0.0722961
-0.0797119	-0.0722961
-0.0796814	-0.0722961
-0.0796814	-0.0722961
-0.0796814	-0.0722961
-0.0796814	-0.0722961
-0.0796814	-0.0722961
-0.0796814	-0.0723267
-0.0796814	-0.0723267
-0.0796814	-0.0723267
-0.0796814	-0.0723572
-0.0796814	-0.0723572
-0.0796814	-0.0723572
-0.0796814	-0.0723572
-0.0796814	-0.0723572
-0.0796814	-0.0723572
-0.0796814	-0.0723572
-0.0796814	-0.0723877
-0.0796814	-0.0723877
-0.0796814	-0.0723877
-0.0796814	-0.0723572
-0.0796814	-0.0723572
-0.0796814	-0.0723877
-0.0796814	-0.0723572
-0.0796814	-0.0723572
-0.0796509	-0.0723572
-0.0796509	-0.0723572
-0.0796814	-0.0723572
-0.0796814	-0.0723572
-0.0796814	-0.0723572
-0.0796814	-0.0723572
-0.0796814	-0.0723267
-0.0796814	-0.0723267
-0.0796814	-0.0723267
-0.0796814	-0.0723267
-0.0797119	-0.0723267
-0.0797119	-0.0723267
-0.0796814	-0.0723267
-0.0796814	-0.0722961
-0.0797119	-0.0723267
-0.0797119	-0.0723267
-0.0797119	-0.0723267
-0.0797119	-0.0723267
-0.0797119	-0.0723267
-0.0797119	-0.0722961
-0.0797119	-0.0722961
-0.0797119	-0.0723267
-0.0797119	-0.0723267
-0.0797119	-0.0723267
-0.0797119	-0.0723267
-0.0797119	-0.0723267
-0.0797424	-0.0723267
-0.0797119	-0.0723267
-0.0797424	-0.0723267
-0.0797424	-0.0722961
-0.0797424	-0.0723267
-0.0797119	-0.0723267
-0.0797119	-0.0723267
-0.0797424	-0.0722961
-0.0797424	-0.0723267
-0.0797424	-0.0723267
-0.0797424	-0.0723267
-0.0797424	-0.0723267
-0.0797119	-0.0722961
-0.0797424	-0.0722961
-0.0797424	-0.0722961
-0.0797424	-0.0722961
-0.0797424	-0.0722961
-0.0797424	-0.0722961
-0.0797424	-0.0722961
-0.0797424	-0.0722961
-0.0797424	-0.0722961
-0.0797424	-0.0722961
-0.0797424	-0.0722656
-0.0797424	-0.0722656
-0.0797424	-0.0722656
-0.0797424	-0.0722656
-0.0797424	-0.0722656
-0.0797424	-0.0722656
-0.0797424	-0.0722961
-0.0797424	-0.0722656
-0.0797119	-0.0722656
-0.0797424	-0.0722656
-0.0797424	-0.0722656
-0.0797424	-0.0722656
-0.0797424	-0.0722656
-0.0797424	-0.0722656
-0.0797424	-0.0722656
-0.0797424	-0.0722656
-0.0797424	-0.0722656
-0.0797424	-0.0722656
-0.079773	-0.0722961
-0.0797424	-0.0722961
-0.079773	-0.0722961
-0.079773	-0.0722961
-0.079773	-0.0722961
-0.079773	-0.0722656
-0.079773	-0.0722656
-0.079773	-0.0722656
-0.079773	-0.0722656
-0.079773	-0.0722656
-0.0797424	-0.0722656
-0.079773	-0.0722961
-0.0797424	-0.0722961
-0.0797424	-0.0722961
-0.0797424	-0.0722961
-0.0797424	-0.0722961
-0.0797424	-0.0722961
-0.0797119	-0.0722656
-0.0797424	-0.0722961
-0.0797424	-0.0722961
-0.0797424	-0.0722961
-0.0797119	-0.0722961
-0.0797424	-0.0722961
-0.0797119	-0.0722656
-0.0797119	-0.0722656
-0.0797119	-0.0722961
-0.0797119	-0.0722961
-0.0797119	-0.0722961
-0.0797119	-0.0722961
-0.0797119	-0.0722961
-0.0797119	-0.0722961
-0.0797119	-0.0722961
-0.0797119	-0.0722961
-0.0797119	-0.0722961
-0.0797119	-0.0722961
-0.0797119	-0.0722961
-0.0796814	-0.0722961
-0.0796814	-0.0722961
-0.0796814	-0.0722961
-0.0796814	-0.0722961
-0.0797119	-0.0722961
-0.0796814	-0.0722961
-0.0796814	-0.0722961
-0.0796814	-0.0722961
-0.0797119	-0.0722961
-0.0797119	-0.0722961
-0.0797119	-0.0722961
-0.0797119	-0.0722961
-0.0797119	-0.0722961
-0.0796814	-0.0722961
-0.0796814	-0.0722961
-0.0797119	-0.0722961
-0.0796814	-0.0722961
-0.0797119	-0.0722961
-0.0797119	-0.0722961
-0.0797119	-0.0722961
-0.0796814	-0.0722961
-0.0797119	-0.0722961
-0.0797119	-0.0722961
-0.0797119	-0.0722961
-0.0797119	-0.0722961
-0.0797119	-0.0722961
-0.0797119	-0.0722961
-0.0797119	-0.0722961
-0.0797119	-0.0722961
-0.0797119	-0.0722961
-0.0797119	-0.0722961
-0.0797119	-0.0722961
-0.0797119	-0.0722961
-0.0797119	-0.0722961
-0.0797119	-0.0722961
-0.0797119	-0.0722961
-0.0797119	-0.0722961
-0.0797119	-0.0722961
-0.0797119	-0.0722961
-0.0797119	-0.0722961
-0.0797119	-0.0722961
-0.0797119	-0.0722961
-0.0797119	-0.0722961
-0.0797119	-0.0722961
-0.0797119	-0.0722961
-0.0797119	-0.0722961
-0.0797119	-0.0722961
-0.0797119	-0.0722961
-0.0797119	-0.0722961
-0.0797119	-0.0722961
-0.0797119	-0.0722961
-0.0797119	-0.0722656
-0.0797119	-0.0722656
-0.0797119	-0.0722656
-0.0797119	-0.0722656
-0.0797119	-0.0722656
-0.0797119	-0.0722656
-0.0796814	-0.0722656
-0.0796814	-0.0722656
-0.0797119	-0.0722656
-0.0796814	-0.0722656
-0.0796814	-0.0722656
-0.0796814	-0.0722656
-0.0796814	-0.0722656
-0.0796814	-0.0722656
-0.0796814	-0.0722656
-0.0796814	-0.0722656
-0.0796814	-0.0722961
-0.0797119	-0.0722656
-0.0797119	-0.0722656
-0.0796814	-0.0722656
-0.0796814	-0.0722656
-0.0797119	-0.0722656
-0.0797119	-0.0722961
-0.0797119	-0.0722961
-0.0797119	-0.0722961
-0.0796814	-0.0722961
-0.0796814	-0.0722961
-0.0796814	-0.0722961
-0.0796814	-0.0722961
-0.0796814	-0.0722961
-0.0797119	-0.0723267
-0.0797119	-0.0723267
-0.0796814	-0.0722961
-0.0796814	-0.0722961
-0.0796814	-0.0722961
-0.0796814	-0.0722961
-0.0797119	-0.0722961
-0.0796814	-0.0722961
-0.0796814	-0.0722961
-0.0796814	-0.0722961
-0.0796814	-0.0722961
-0.0796814	-0.0722961
-0.0796814	-0.0722961
-0.0797119	-0.0722961
-0.0797119	-0.0722961
-0.0796814	-0.0722961
-0.0796814	-0.0722961
-0.0796814	-0.0722961
-0.0797119	-0.0722961
-0.0796814	-0.0722961
-0.0796814	-0.0722961
-0.0796814	-0.0722961
-0.0796814	-0.0722656
-0.0796814	-0.0722961
-0.0796814	-0.0722961
-0.0797119	-0.0722961
-0.0797119	-0.0722961
-0.0796814	-0.0722656
-0.0796814	-0.0722656
-0.0797119	-0.0722961
-0.0796814	-0.0722961
-0.0797119	-0.0722961
-0.0796814	-0.0722961
-0.0797119	-0.0722961
-0.0796814	-0.0722961
-0.0796814	-0.0722961
-0.0796814	-0.0722961
-0.0797119	-0.0722961
-0.0796814	-0.0722961
-0.0796814	-0.0722961
-0.0796814	-0.0722961
-0.0796814	-0.0722656
-0.0797119	-0.0722656
-0.0796814	-0.0722961
-0.0797119	-0.0722961
-0.0797119	-0.0722961
-0.0796814	-0.0722961
-0.0797119	-0.0722961
-0.0797119	-0.0722961
-0.0797119	-0.0722961
-0.0797119	-0.0722961
-0.0797119	-0.0722961
-0.0797119	-0.0722961
-0.0797119	-0.0722961
-0.0797119	-0.0722961
-0.0797119	-0.0722961
-0.0797119	-0.0722961
-0.0797119	-0.0722961
-0.0797119	-0.0722961
-0.0797119	-0.0722961
-0.0797119	-0.0722656
-0.0797119	-0.0722961
-0.0797119	-0.0722961
-0.0797119	-0.0722961
-0.0797119	-0.0722961
-0.0797119	-0.0722961
-0.0797119	-0.0722656
-0.0797119	-0.0722656
-0.0797119	-0.0722961
-0.0797119	-0.0722656
-0.0797119	-0.0722961
-0.0797119	-0.0722961
-0.0797119	-0.0722656
-0.0797119	-0.0722656
-0.0797119	-0.0722656
-0.0797119	-0.0722961
-0.0797119	-0.0722961
-0.0797119	-0.0722656
-0.0797119	-0.0722961
-0.0797119	-0.0722656
-0.0797119	-0.0722656
-0.0797424	-0.0722656
-0.0797424	-0.0722961
-0.0797424	-0.0722961
-0.0797424	-0.0722961
-0.0797119	-0.0722961
-0.0797119	-0.0722961
-0.0797119	-0.0722961
-0.0797119	-0.0722961
-0.0797119	-0.0722961
-0.0797119	-0.0722961
-0.0797119	-0.0722961
-0.0797119	-0.0722961
-0.0797119	-0.0722961
-0.0797119	-0.0722961
-0.0797119	-0.0722961
-0.0797119	-0.0722961
-0.0797119	-0.0722961
-0.0797119	-0.0722961
-0.0797424	-0.0722961
-0.0797424	-0.0722961
-0.0797119	-0.0722961
-0.0797119	-0.0722961
-0.0797119	-0.0722961
-0.0797119	-0.0722961
-0.0797119	-0.0722961
-0.0797119	-0.0722961
-0.0797424	-0.0722961
-0.0797424	-0.0722961
-0.0797424	-0.0722961
-0.0797119	-0.0722961
-0.0797424	-0.0722961
-0.0797424	-0.0722656
-0.0797119	-0.0722961
-0.0797119	-0.0722961
-0.0797424	-0.0722961
-0.0797424	-0.0722656
-0.0797119	-0.0722656
-0.0797119	-0.0722656
-0.0797424	-0.0722656
-0.0797424	-0.0722656
-0.0797424	-0.0722656
-0.0797424	-0.0722656
-0.0797424	-0.0722961
-0.0797424	-0.0722656
-0.0797424	-0.0722656
-0.0797424	-0.0722656
-0.0797424	-0.0722656
-0.0797424	-0.0722656
-0.0797424	-0.0722961
-0.0797424	-0.0722656
-0.0797424	-0.0722656
-0.0797424	-0.0722656
-0.0797424	-0.0722656
-0.0797424	-0.0722656
-0.0797424	-0.0722656
-0.0797424	-0.0722656
-0.0797119	-0.0722656
-0.0797119	-0.0722656
-0.0797119	-0.0722656
-0.0797119	-0.0722656
-0.0797119	-0.0722656
-0.0797119	-0.0722656
-0.0797119	-0.0722656
-0.0797119	-0.0722656
-0.0797119	-0.0722656
-0.0797119	-0.0722656
-0.0797119	-0.0722656
-0.0797119	-0.0722656
-0.0797119	-0.0722656
-0.0797119	-0.0722656
-0.0797119	-0.0722656
-0.0797119	-0.0722351
-0.0797119	-0.0722351
-0.0797119	-0.0722351
-0.0797119	-0.0722351
-0.0797119	-0.0722351
-0.0797119	-0.0722351
-0.0797119	-0.0722351
-0.0797119	-0.0722351
-0.0797119	-0.0722656
-0.0797119	-0.0722351
-0.0796814	-0.0722351
-0.0796814	-0.0722351
-0.0796814	-0.0722351
-0.0796814	-0.0722351
-0.0797119	-0.0722656
-0.0797119	-0.0722656
-0.0796814	-0.0722656
-0.0796814	-0.0722656
-0.0796814	-0.0722656
-0.0797119	-0.0722656
-0.0797119	-0.0722656
-0.0797119	-0.0722656
-0.0797119	-0.0722656
-0.0797119	-0.0722656
-0.0797119	-0.0722656
-0.0797119	-0.0722656
-0.0797424	-0.0722656
-0.0797424	-0.0722656
-0.0797424	-0.0722656
-0.0797424	-0.0722656
-0.0797424	-0.0722656
-0.0797119	-0.0722656
-0.0797424	-0.0722656
-0.0797119	-0.0722656
-0.0797424	-0.0722656
-0.0797119	-0.0722656
-0.0797119	-0.0722656
-0.0797119	-0.0722656
-0.0797119	-0.0722656
-0.0797119	-0.0722656
-0.0797424	-0.0722656
-0.0797424	-0.0722656
-0.0797119	-0.0722656
-0.0797119	-0.0722656
-0.0797424	-0.0722656
-0.0797424	-0.0722656
-0.0797424	-0.0722656
-0.0797424	-0.0722656
-0.0797424	-0.0722656
-0.0797424	-0.0722656
-0.0797424	-0.0722961
-0.0797424	-0.0722961
-0.0797424	-0.0722961
-0.0797424	-0.0722961
-0.0797424	-0.0722961
-0.0797119	-0.0722961
-0.0797119	-0.0722961
-0.0797119	-0.0722961
-0.0797119	-0.0722961
-0.0797119	-0.0722961
-0.0797119	-0.0722961
-0.0797119	-0.0722961
-0.0797119	-0.0722961
-0.0796814	-0.0722961
-0.0796814	-0.0722961
-0.0796814	-0.0722961
-0.0796814	-0.0722961
-0.0796814	-0.0722961
-0.0796814	-0.0722961
-0.0796814	-0.0722961
-0.0796814	-0.0722961
-0.0796814	-0.0722961
-0.0796814	-0.0722961
-0.0796814	-0.0722961
-0.0796814	-0.0722656
-0.0796814	-0.0722656
-0.0796814	-0.0722656
-0.0796814	-0.0722656
-0.0796814	-0.0722656
-0.0797119	-0.0722656
-0.0796814	-0.0722656
-0.0796814	-0.0722656
-0.0796814	-0.0722656
-0.0797119	-0.0722656
-0.0796814	-0.0722656
-0.0797119	-0.0722656
-0.0797119	-0.0722656
-0.0796814	-0.0722656
-0.0796814	-0.0722961
-0.0797119	-0.0722656
-0.0797119	-0.0722961
-0.0797119	-0.0722961
-0.0797119	-0.0722961
-0.0797119	-0.0722961
-0.0797119	-0.0722961
-0.0797119	-0.0722961
-0.0797119	-0.0722961
-0.0797119	-0.0722961
-0.0797119	-0.0722961
-0.0797119	-0.0722961
-0.0797119	-0.0722961
-0.0797424	-0.0722961
-0.0797119	-0.0722961
-0.0797119	-0.0722961
-0.0797424	-0.0722961
-0.0797424	-0.0722961
-0.0797119	-0.0722961
-0.0797119	-0.0722961
-0.0797119	-0.0722961
-0.0797119	-0.0722961
-0.0797119	-0.0722961
-0.0797424	-0.0722961
-0.0797424	-0.0722961
-0.0797424	-0.0722961
-0.0797424	-0.0722961
-0.0797424	-0.0722961
-0.0797424	-0.0722961
-0.0797424	-0.0722961
-0.0797424	-0.0722961
-0.0797119	-0.0722961
-0.0797424	-0.0722961
-0.0797119	-0.0722961
-0.0797424	-0.0722961
-0.0797424	-0.0722961
-0.0797424	-0.0722961
-0.0797119	-0.0722961
-0.0797424	-0.0722961
-0.0797424	-0.0722961
-0.0797424	-0.0722961
-0.0797119	-0.0722961
-0.0797119	-0.0722961
-0.0797119	-0.0722656
-0.0797119	-0.0722656
-0.0797119	-0.0722656
-0.0797119	-0.0722656
-0.0797119	-0.0722656
-0.0797119	-0.0722656
-0.0797119	-0.0722656
-0.0797119	-0.0722656
-0.0797119	-0.0722351
-0.0797119	-0.0722656
-0.0797119	-0.0722656
-0.0797119	-0.0722656
-0.0797119	-0.0722656
-0.0797119	-0.0722656
-0.0797119	-0.0722351
-0.0797119	-0.0722656
-0.0797119	-0.0722656
-0.0797119	-0.0722656
-0.0797119	-0.0722656
-0.0797119	-0.0722656
-0.0797119	-0.0722656
-0.0797119	-0.0722961
-0.0797119	-0.0722656
-0.0797119	-0.0722961
-0.0797119	-0.0722961
-0.0797119	-0.0722961
-0.0797119	-0.0722656
-0.0797119	-0.0722656
-0.0797424	-0.0722961
-0.0797424	-0.0722961
-0.0797424	-0.0722961
-0.0797424	-0.0722961
-0.0797424	-0.0722961
-0.0797424	-0.0722961
-0.0797424	-0.0722961
-0.0797424	-0.0722961
-0.0797424	-0.0722961
-0.0797424	-0.0722656
-0.0797424	-0.0722656
-0.0797119	-0.0722656
-0.0797119	-0.0722656
-0.0797424	-0.0722656
-0.0797119	-0.0722656
-0.0797119	-0.0722656
-0.0797119	-0.0722656
-0.0797119	-0.0722656
-0.0797119	-0.0722656
-0.0797119	-0.0722656
-0.0797119	-0.0722656
-0.0797119	-0.0722656
-0.0797119	-0.0722656
-0.0797119	-0.0722656
-0.0797119	-0.0722351
-0.0797119	-0.0722656
-0.0797119	-0.0722656
-0.0797119	-0.0722656
-0.0797119	-0.0722656
-0.0797119	-0.0722656
-0.0797119	-0.0722656
-0.0797119	-0.0722656
-0.0797119	-0.0722351
-0.0797119	-0.0722656
-0.0797119	-0.0722656
-0.0797119	-0.0722656
-0.0797119	-0.0722656
-0.0797119	-0.0722656
-0.0797119	-0.0722656
-0.0797119	-0.0722656
-0.0797119	-0.0722656
-0.0797424	-0.0722656
-0.0797424	-0.0722656
-0.0797119	-0.0722351
-0.0797424	-0.0722656
-0.0797119	-0.0722656
-0.0797119	-0.0722351
-0.0797119	-0.0722656
-0.0797119	-0.0722656
-0.0797119	-0.0722656
-0.0797119	-0.0722656
-0.0797119	-0.0722351
-0.0797119	-0.0722656
-0.0797119	-0.0722656
-0.0797119	-0.0722656
-0.0797119	-0.0722656
-0.0797119	-0.0722656
-0.0797119	-0.0722656
-0.0797119	-0.0722656
-0.0797119	-0.0722656
-0.0797119	-0.0722656
-0.0797119	-0.0722656
-0.0797119	-0.0722656
-0.0796814	-0.0722656
-0.0796814	-0.0722656
-0.0796814	-0.0722656
-0.0797119	-0.0722656
-0.0797119	-0.0722656
-0.0797119	-0.0722656
-0.0796814	-0.0722656
-0.0796814	-0.0722656
-0.0796814	-0.0722656
-0.0797119	-0.0722656
-0.0796814	-0.0722961
-0.0796814	-0.0722961
-0.0796814	-0.0722656
-0.0796814	-0.0722656
-0.0796814	-0.0722656
-0.0796814	-0.0722656
-0.0796814	-0.0722961
-0.0796814	-0.0722961
-0.0796814	-0.0722656
-0.0796814	-0.0722656
-0.0796814	-0.0722656
-0.0796814	-0.0722961
-0.0796814	-0.0722961
-0.0796814	-0.0722961
-0.0796814	-0.0722961
-0.0796814	-0.0722656
-0.0796814	-0.0722656
-0.0796814	-0.0722656
-0.0796814	-0.0722656
-0.0796814	-0.0722656
-0.0796814	-0.0722656
-0.0796814	-0.0722656
-0.0797119	-0.0722656
-0.0796814	-0.0722656
-0.0796814	-0.0722351
-0.0796814	-0.0722351
-0.0797119	-0.0722351
-0.0797119	-0.0722351
-0.0796814	-0.0722351
-0.0796814	-0.0722351
-0.0796814	-0.0722351
-0.0796814	-0.0722351
-0.0796814	-0.0722351
-0.0796814	-0.0722351
-0.0796814	-0.0722046
-0.0796814	-0.0722046
-0.0796814	-0.0722046
-0.0796814	-0.0722351
-0.0797119	-0.0722351
-0.0797119	-0.0722351
-0.0797119	-0.0722046
-0.0797119	-0.0722046
-0.0797119	-0.0722046
-0.0797119	-0.0722046
-0.0797119	-0.0722046
-0.0797119	-0.0722046
-0.0797119	-0.0722046
-0.0797119	-0.0722046
-0.0797119	-0.0722046
-0.0797119	-0.0722351
-0.0797119	-0.0722351
-0.0797424	-0.0722351
-0.0797424	-0.0722351
-0.0797424	-0.0722351
-0.0797119	-0.0722351
-0.0797424	-0.0722351
-0.0797424	-0.0722351
-0.0797424	-0.0722351
-0.0797424	-0.0722351
-0.0797424	-0.0722656
-0.0797424	-0.0722351
-0.0797424	-0.0722351
-0.079773	-0.0722351
-0.079773	-0.0722351
-0.079773	-0.0722351
-0.079773	-0.0722351
-0.0797424	-0.0722351
-0.0797424	-0.0722351
-0.0797424	-0.0722351
-0.0797424	-0.0722351
-0.079773	-0.0722351
-0.0797424	-0.0722351
-0.0797424	-0.0722046
-0.0797424	-0.0722046
-0.079773	-0.0722351
-0.079773	-0.0722351
-0.079773	-0.0722046
-0.079773	-0.0722351
-0.079773	-0.0722351
-0.0797424	-0.0722351
-0.0797424	-0.0722351
-0.0797424	-0.0722351
-0.079773	-0.0722351
-0.079773	-0.0722351
-0.079773	-0.0722351
-0.0797424	-0.0722351
-0.0797424	-0.0722351
-0.0797424	-0.0722351
-0.0797424	-0.0722351
-0.0797424	-0.0722351
-0.0797424	-0.0722351
-0.0797424	-0.0722351
-0.0797424	-0.0722351
-0.0797424	-0.0722351
[truncated: 298,001+ more rows]

## Sheet: Fig5H
GF (n=13)
	#1	#2	#3	#4	#5	#6	#7	#8	#9	#10	#11	#12	#13
0	0	0	0	0	0	0	0	0	0	0	0	0	0
50	0	0	0	0	0	0	0	0	0	0	0	0	0
100	1	2	3	0	0	4	0	0	5	0	0	0	3
150	9	9	10	0	6	5	3	12	12	7	0	0	11
200	15	19	15	7	12	8	10	18	16	18	4	14	16
250	21	24	19	13	18	12	19	22	21	27	11	36	20
300	25	27	23	19	24	15	26	26	25	33	21	36	23
350	29	30	26	25	28	20	34	30	28	38	27	38	25
400	32	33	28	28	33	24	40	32	31	42	32	39	26
450	34	34	29	30	35	28	45	36	34	44	37	40	26
500	36	36	32	32	39	31	48	38	36	46	40	40	26
GF+I (n=15)
	#1	#2	#3	#4	#5	#6	#7	#8	#9	#10	#11	#12	#13	#14	#15
0	0	0	0	0	0	0	0	0	0	0	0	0	0	0	0
50	0	0	0	0	0	0	0	0	0	0	0	0	0	0	0
100	0	0	0	0	0	0	0	0	0	0	3	0	0	0	0
150	0	0	0	0	0	0	0	3	6	5	9	0	0	2	0
200	0	0	0	1	3	5	5	7	6	12	16	6	5	6	0
250	4	0	0	6	10	12	10	19	12	15	19	13	9	9	4
300	11	3	2	13	16	20	15	18	16	19	22	19	14	12	7
350	16	13	8	20	21	24	18	20	20	22	25	22	18	15	10
400	23	20	13	26	26	28	23	23	22	25	27	24	22	18	14
450	27	25	19	29	29	31	25	25	24	27	28	26	25	20	17
500	33	29	25	33	32	31	28	27	26	27	28	27	29	21	20

## Sheet: Fig5I
GF_C	GF_I
-1.9	-2.5
-2.1	-0.6
-2.78	-2.6
-0.4	-0.77
-2.8	-3.8
-3.76	-3.3
-0.12	-3.9
-3.9	-3.5
-2.7	-3.3
-0.2	-2.5
-0.12	-2.7
-1.65	-5.1
-2	-2.3
	-3.5
	-3.1

## Sheet: Fig5J
GF+I (n=15)
	#1	#2	#3	#4	#5	#6	#7	#8	#9	#10	#11	#12	#13	#14	#15
0	0	0	0	0	0	0	0	0	0	0	0	0	0	0	0
50	0	0	0	0	0	0	0	0	0	0	0	0	0	0	0
100	0	0	0	0	0	0	0	0	0	0	3	0	0	0	0
150	0	0	0	0	0	0	0	3	6	5	9	0	0	2	0
200	0	0	0	1	3	5	5	7	6	12	16	6	5	6	0
250	4	0	0	6	10	12	10	19	12	15	19	13	9	9	4
300	11	3	2	13	16	20	15	18	16	19	22	19	14	12	7
350	16	13	8	20	21	24	18	20	20	22	25	22	18	15	10
400	23	20	13	26	26	28	23	23	22	25	27	24	22	18	14
450	27	25	19	29	29	31	25	25	24	27	28	26	25	20	17
500	33	29	25	33	32	31	28	27	26	27	28	27	29	21	20
GF+IA (n=15)
0	0	0	0	0	0	0	0	0	0	0	0	0	0	0	0
50	0	0	2	0	0	0	0	0	0	0	0	0	0	0	0
100	2	5	9	0	8	0	0	0	0	0	0	0	0	0	0
150	6	12	14	3	16	9	0	0	6	0	1	1	1	0	0
200	11	18	19	13	22	15	0	0	20	15	10	9	9	5	9
250	13	22	23	21	27	19	8	10	29	24	18	14	13	11	14
300	16	28	26	25	29	22	13	22	33	30	20	19	19	16	20
350	19	32	30	28	31	26	18	29	35	32	21	23	22	21	25
400	20	35	32	30	34	28	23	33	35	34	25	26	25	25	28
450	22	38	33	31	35	31	27	35	35	34	27	30	29	27	31
500	23	41	36	31	36	33	30	36	35	34	31	32	31	30	34
